# Supplementary material for: Precision annotation of digital samples in NCBI’s gene expression omnibus
Source: Sci Data. 2017 Sep 19;4:170125. doi: 10.1038/sdata.2017.125 (PMC5604135; doi:10.1038/sdata.2017.125)
Supplement: Supplementary File 1 [file sdata2017125-s1.xlsx]

## Sheet: S1_File
S1 File: Sample level annotations. The table lists 54,770 distinct annotations that were blindly validated by an independent curator with an overall concordance rate of 91.1%. These annotations were made on 92,335 distinct Samples drawn from from 1,193 distinct Series.
tag_name	gsm_name	gse_name	gpl_name	annotation	validation	concordant	onto_url	onto_value	onto
DSS	GSM302811	GSE13052	GPL2700	DSS	DSS	TRUE	http://purl.obolibrary.org/obo/DOID_0050125	dengue shock syndrome	DOID
DSS	GSM303278	GSE13052	GPL2700	DSS	DSS	TRUE	http://purl.obolibrary.org/obo/DOID_0050125	dengue shock syndrome	DOID
DSS	GSM303280	GSE13052	GPL2700	DSS	DSS	TRUE	http://purl.obolibrary.org/obo/DOID_0050125	dengue shock syndrome	DOID
DSS	GSM303281	GSE13052	GPL2700			TRUE	http://purl.obolibrary.org/obo/DOID_0050125	dengue shock syndrome	DOID
DSS	GSM303283	GSE13052	GPL2700	DSS	DSS	TRUE	http://purl.obolibrary.org/obo/DOID_0050125	dengue shock syndrome	DOID
DSS	GSM303284	GSE13052	GPL2700	DSS	DSS	TRUE	http://purl.obolibrary.org/obo/DOID_0050125	dengue shock syndrome	DOID
DSS	GSM303589	GSE13052	GPL2700	DSS	DSS	TRUE	http://purl.obolibrary.org/obo/DOID_0050125	dengue shock syndrome	DOID
DSS	GSM303590	GSE13052	GPL2700			TRUE	http://purl.obolibrary.org/obo/DOID_0050125	dengue shock syndrome	DOID
DSS	GSM303591	GSE13052	GPL2700			TRUE	http://purl.obolibrary.org/obo/DOID_0050125	dengue shock syndrome	DOID
DSS	GSM305287	GSE13052	GPL2700			TRUE	http://purl.obolibrary.org/obo/DOID_0050125	dengue shock syndrome	DOID
DSS	GSM305289	GSE13052	GPL2700	DSS	DSS	TRUE	http://purl.obolibrary.org/obo/DOID_0050125	dengue shock syndrome	DOID
DSS	GSM305291	GSE13052	GPL2700			TRUE	http://purl.obolibrary.org/obo/DOID_0050125	dengue shock syndrome	DOID
DSS	GSM305293	GSE13052	GPL2700			TRUE	http://purl.obolibrary.org/obo/DOID_0050125	dengue shock syndrome	DOID
DSS	GSM305301	GSE13052	GPL2700	DSS	DSS	TRUE	http://purl.obolibrary.org/obo/DOID_0050125	dengue shock syndrome	DOID
DSS	GSM305302	GSE13052	GPL2700			TRUE	http://purl.obolibrary.org/obo/DOID_0050125	dengue shock syndrome	DOID
DSS	GSM305303	GSE13052	GPL2700			TRUE	http://purl.obolibrary.org/obo/DOID_0050125	dengue shock syndrome	DOID
DSS	GSM305304	GSE13052	GPL2700			TRUE	http://purl.obolibrary.org/obo/DOID_0050125	dengue shock syndrome	DOID
DSS	GSM305306	GSE13052	GPL2700	DSS	DSS	TRUE	http://purl.obolibrary.org/obo/DOID_0050125	dengue shock syndrome	DOID
DSS	GSM305307	GSE13052	GPL2700			TRUE	http://purl.obolibrary.org/obo/DOID_0050125	dengue shock syndrome	DOID
DSS	GSM305308	GSE13052	GPL2700			TRUE	http://purl.obolibrary.org/obo/DOID_0050125	dengue shock syndrome	DOID
DSS	GSM305693	GSE13052	GPL2700			TRUE	http://purl.obolibrary.org/obo/DOID_0050125	dengue shock syndrome	DOID
DSS	GSM305694	GSE13052	GPL2700			TRUE	http://purl.obolibrary.org/obo/DOID_0050125	dengue shock syndrome	DOID
DSS	GSM305695	GSE13052	GPL2700	DSS	DSS	TRUE	http://purl.obolibrary.org/obo/DOID_0050125	dengue shock syndrome	DOID
DSS	GSM305696	GSE13052	GPL2700	DSS	DSS	TRUE	http://purl.obolibrary.org/obo/DOID_0050125	dengue shock syndrome	DOID
DSS	GSM308563	GSE13052	GPL2700			TRUE	http://purl.obolibrary.org/obo/DOID_0050125	dengue shock syndrome	DOID
DSS	GSM308564	GSE13052	GPL2700	DSS	DSS	TRUE	http://purl.obolibrary.org/obo/DOID_0050125	dengue shock syndrome	DOID
DSS	GSM308565	GSE13052	GPL2700	DSS	DSS	TRUE	http://purl.obolibrary.org/obo/DOID_0050125	dengue shock syndrome	DOID
DSS	GSM309420	GSE13052	GPL2700	DSS	DSS	TRUE	http://purl.obolibrary.org/obo/DOID_0050125	dengue shock syndrome	DOID
DSS	GSM309421	GSE13052	GPL2700	DSS	DSS	TRUE	http://purl.obolibrary.org/obo/DOID_0050125	dengue shock syndrome	DOID
DSS	GSM309423	GSE13052	GPL2700			TRUE	http://purl.obolibrary.org/obo/DOID_0050125	dengue shock syndrome	DOID
DSS	GSM614020	GSE25001	GPL6104			TRUE	http://purl.obolibrary.org/obo/DOID_0050125	dengue shock syndrome	DOID
DSS	GSM614021	GSE25001	GPL6104			TRUE	http://purl.obolibrary.org/obo/DOID_0050125	dengue shock syndrome	DOID
DSS	GSM614022	GSE25001	GPL6104			TRUE	http://purl.obolibrary.org/obo/DOID_0050125	dengue shock syndrome	DOID
DSS	GSM614023	GSE25001	GPL6104	DSS	DSS	TRUE	http://purl.obolibrary.org/obo/DOID_0050125	dengue shock syndrome	DOID
DSS	GSM614024	GSE25001	GPL6104			TRUE	http://purl.obolibrary.org/obo/DOID_0050125	dengue shock syndrome	DOID
DSS	GSM614025	GSE25001	GPL6104	DSS	DSS	TRUE	http://purl.obolibrary.org/obo/DOID_0050125	dengue shock syndrome	DOID
DSS	GSM614026	GSE25001	GPL6104	DSS	DSS	TRUE	http://purl.obolibrary.org/obo/DOID_0050125	dengue shock syndrome	DOID
DSS	GSM614027	GSE25001	GPL6104			TRUE	http://purl.obolibrary.org/obo/DOID_0050125	dengue shock syndrome	DOID
DSS	GSM614028	GSE25001	GPL6104			TRUE	http://purl.obolibrary.org/obo/DOID_0050125	dengue shock syndrome	DOID
DSS	GSM614029	GSE25001	GPL6104	DSS	DSS	TRUE	http://purl.obolibrary.org/obo/DOID_0050125	dengue shock syndrome	DOID
DSS	GSM614030	GSE25001	GPL6104	DSS	DSS	TRUE	http://purl.obolibrary.org/obo/DOID_0050125	dengue shock syndrome	DOID
DSS	GSM614031	GSE25001	GPL6104	DSS	DSS	TRUE	http://purl.obolibrary.org/obo/DOID_0050125	dengue shock syndrome	DOID
DSS	GSM614032	GSE25001	GPL6104	DSS	DSS	TRUE	http://purl.obolibrary.org/obo/DOID_0050125	dengue shock syndrome	DOID
DSS	GSM614033	GSE25001	GPL6104			TRUE	http://purl.obolibrary.org/obo/DOID_0050125	dengue shock syndrome	DOID
DSS	GSM614034	GSE25001	GPL6104	DSS	DSS	TRUE	http://purl.obolibrary.org/obo/DOID_0050125	dengue shock syndrome	DOID
DSS	GSM614035	GSE25001	GPL6104	DSS	DSS	TRUE	http://purl.obolibrary.org/obo/DOID_0050125	dengue shock syndrome	DOID
DSS	GSM614036	GSE25001	GPL6104	DSS	DSS	TRUE	http://purl.obolibrary.org/obo/DOID_0050125	dengue shock syndrome	DOID
DSS	GSM614037	GSE25001	GPL6104	DSS	DSS	TRUE	http://purl.obolibrary.org/obo/DOID_0050125	dengue shock syndrome	DOID
DSS	GSM614038	GSE25001	GPL6104	DSS	DSS	TRUE	http://purl.obolibrary.org/obo/DOID_0050125	dengue shock syndrome	DOID
DSS	GSM614039	GSE25001	GPL6104	DSS	DSS	TRUE	http://purl.obolibrary.org/obo/DOID_0050125	dengue shock syndrome	DOID
DSS	GSM614040	GSE25001	GPL6104	DSS	DSS	TRUE	http://purl.obolibrary.org/obo/DOID_0050125	dengue shock syndrome	DOID
DSS	GSM614041	GSE25001	GPL6104	DSS	DSS	TRUE	http://purl.obolibrary.org/obo/DOID_0050125	dengue shock syndrome	DOID
DSS	GSM614042	GSE25001	GPL6104			TRUE	http://purl.obolibrary.org/obo/DOID_0050125	dengue shock syndrome	DOID
DSS	GSM614043	GSE25001	GPL6104			TRUE	http://purl.obolibrary.org/obo/DOID_0050125	dengue shock syndrome	DOID
DSS	GSM614044	GSE25001	GPL6104			TRUE	http://purl.obolibrary.org/obo/DOID_0050125	dengue shock syndrome	DOID
DSS	GSM614045	GSE25001	GPL6104			TRUE	http://purl.obolibrary.org/obo/DOID_0050125	dengue shock syndrome	DOID
DSS	GSM614046	GSE25001	GPL6104			TRUE	http://purl.obolibrary.org/obo/DOID_0050125	dengue shock syndrome	DOID
DSS	GSM614047	GSE25001	GPL6104			TRUE	http://purl.obolibrary.org/obo/DOID_0050125	dengue shock syndrome	DOID
DSS	GSM614048	GSE25001	GPL6104	DSS	DSS	TRUE	http://purl.obolibrary.org/obo/DOID_0050125	dengue shock syndrome	DOID
DSS	GSM614049	GSE25001	GPL6104			TRUE	http://purl.obolibrary.org/obo/DOID_0050125	dengue shock syndrome	DOID
DSS	GSM614050	GSE25001	GPL6104			TRUE	http://purl.obolibrary.org/obo/DOID_0050125	dengue shock syndrome	DOID
DSS	GSM614051	GSE25001	GPL6104	DSS	DSS	TRUE	http://purl.obolibrary.org/obo/DOID_0050125	dengue shock syndrome	DOID
DSS	GSM614052	GSE25001	GPL6104	DSS	DSS	TRUE	http://purl.obolibrary.org/obo/DOID_0050125	dengue shock syndrome	DOID
DSS	GSM614053	GSE25001	GPL6104			TRUE	http://purl.obolibrary.org/obo/DOID_0050125	dengue shock syndrome	DOID
DSS	GSM614054	GSE25001	GPL6104			TRUE	http://purl.obolibrary.org/obo/DOID_0050125	dengue shock syndrome	DOID
DSS	GSM614055	GSE25001	GPL6104			TRUE	http://purl.obolibrary.org/obo/DOID_0050125	dengue shock syndrome	DOID
DSS	GSM614056	GSE25001	GPL6104	DSS	DSS	TRUE	http://purl.obolibrary.org/obo/DOID_0050125	dengue shock syndrome	DOID
DSS	GSM614057	GSE25001	GPL6104			TRUE	http://purl.obolibrary.org/obo/DOID_0050125	dengue shock syndrome	DOID
DSS	GSM614058	GSE25001	GPL6104			TRUE	http://purl.obolibrary.org/obo/DOID_0050125	dengue shock syndrome	DOID
DSS	GSM614059	GSE25001	GPL6104	DSS	DSS	TRUE	http://purl.obolibrary.org/obo/DOID_0050125	dengue shock syndrome	DOID
DSS	GSM614060	GSE25001	GPL6104	DSS	DSS	TRUE	http://purl.obolibrary.org/obo/DOID_0050125	dengue shock syndrome	DOID
DSS	GSM614061	GSE25001	GPL6104			TRUE	http://purl.obolibrary.org/obo/DOID_0050125	dengue shock syndrome	DOID
DSS	GSM614062	GSE25001	GPL6104			TRUE	http://purl.obolibrary.org/obo/DOID_0050125	dengue shock syndrome	DOID
DSS	GSM614063	GSE25001	GPL6104			TRUE	http://purl.obolibrary.org/obo/DOID_0050125	dengue shock syndrome	DOID
DSS	GSM614064	GSE25001	GPL6104			TRUE	http://purl.obolibrary.org/obo/DOID_0050125	dengue shock syndrome	DOID
DSS	GSM614065	GSE25001	GPL6104			TRUE	http://purl.obolibrary.org/obo/DOID_0050125	dengue shock syndrome	DOID
DSS	GSM614066	GSE25001	GPL6104			TRUE	http://purl.obolibrary.org/obo/DOID_0050125	dengue shock syndrome	DOID
DSS	GSM614067	GSE25001	GPL6104	DSS	DSS	TRUE	http://purl.obolibrary.org/obo/DOID_0050125	dengue shock syndrome	DOID
DSS	GSM614068	GSE25001	GPL6104			TRUE	http://purl.obolibrary.org/obo/DOID_0050125	dengue shock syndrome	DOID
DSS	GSM614069	GSE25001	GPL6104			TRUE	http://purl.obolibrary.org/obo/DOID_0050125	dengue shock syndrome	DOID
DSS	GSM614070	GSE25001	GPL6104			TRUE	http://purl.obolibrary.org/obo/DOID_0050125	dengue shock syndrome	DOID
DSS	GSM614071	GSE25001	GPL6104			TRUE	http://purl.obolibrary.org/obo/DOID_0050125	dengue shock syndrome	DOID
DSS	GSM614072	GSE25001	GPL6104			TRUE	http://purl.obolibrary.org/obo/DOID_0050125	dengue shock syndrome	DOID
DSS	GSM614073	GSE25001	GPL6104			TRUE	http://purl.obolibrary.org/obo/DOID_0050125	dengue shock syndrome	DOID
DSS	GSM614074	GSE25001	GPL6104	DSS	DSS	TRUE	http://purl.obolibrary.org/obo/DOID_0050125	dengue shock syndrome	DOID
DSS	GSM614075	GSE25001	GPL6104			TRUE	http://purl.obolibrary.org/obo/DOID_0050125	dengue shock syndrome	DOID
DSS	GSM614076	GSE25001	GPL6104			TRUE	http://purl.obolibrary.org/obo/DOID_0050125	dengue shock syndrome	DOID
DSS	GSM614077	GSE25001	GPL6104			TRUE	http://purl.obolibrary.org/obo/DOID_0050125	dengue shock syndrome	DOID
DSS	GSM614078	GSE25001	GPL6104			TRUE	http://purl.obolibrary.org/obo/DOID_0050125	dengue shock syndrome	DOID
DSS	GSM614079	GSE25001	GPL6104			TRUE	http://purl.obolibrary.org/obo/DOID_0050125	dengue shock syndrome	DOID
DSS	GSM614080	GSE25001	GPL6104	DSS	DSS	TRUE	http://purl.obolibrary.org/obo/DOID_0050125	dengue shock syndrome	DOID
DSS	GSM614081	GSE25001	GPL6104	DSS	DSS	TRUE	http://purl.obolibrary.org/obo/DOID_0050125	dengue shock syndrome	DOID
DSS	GSM614082	GSE25001	GPL6104	DSS	DSS	TRUE	http://purl.obolibrary.org/obo/DOID_0050125	dengue shock syndrome	DOID
DSS	GSM614083	GSE25001	GPL6104	DSS	DSS	TRUE	http://purl.obolibrary.org/obo/DOID_0050125	dengue shock syndrome	DOID
DSS	GSM614084	GSE25001	GPL6104			TRUE	http://purl.obolibrary.org/obo/DOID_0050125	dengue shock syndrome	DOID
DSS	GSM614085	GSE25001	GPL6104			TRUE	http://purl.obolibrary.org/obo/DOID_0050125	dengue shock syndrome	DOID
DSS	GSM614086	GSE25001	GPL6104			TRUE	http://purl.obolibrary.org/obo/DOID_0050125	dengue shock syndrome	DOID
DSS	GSM614087	GSE25001	GPL6104	DSS	DSS	TRUE	http://purl.obolibrary.org/obo/DOID_0050125	dengue shock syndrome	DOID
DSS	GSM614088	GSE25001	GPL6104			TRUE	http://purl.obolibrary.org/obo/DOID_0050125	dengue shock syndrome	DOID
DSS	GSM614089	GSE25001	GPL6104			TRUE	http://purl.obolibrary.org/obo/DOID_0050125	dengue shock syndrome	DOID
DSS	GSM614090	GSE25001	GPL6104	DSS	DSS	TRUE	http://purl.obolibrary.org/obo/DOID_0050125	dengue shock syndrome	DOID
DSS	GSM614091	GSE25001	GPL6104			TRUE	http://purl.obolibrary.org/obo/DOID_0050125	dengue shock syndrome	DOID
DSS	GSM614092	GSE25001	GPL6104			TRUE	http://purl.obolibrary.org/obo/DOID_0050125	dengue shock syndrome	DOID
DSS	GSM614093	GSE25001	GPL6104			TRUE	http://purl.obolibrary.org/obo/DOID_0050125	dengue shock syndrome	DOID
DSS	GSM614094	GSE25001	GPL6104			TRUE	http://purl.obolibrary.org/obo/DOID_0050125	dengue shock syndrome	DOID
DSS	GSM614095	GSE25001	GPL6104			TRUE	http://purl.obolibrary.org/obo/DOID_0050125	dengue shock syndrome	DOID
DSS	GSM614096	GSE25001	GPL6104			TRUE	http://purl.obolibrary.org/obo/DOID_0050125	dengue shock syndrome	DOID
DSS	GSM614097	GSE25001	GPL6104			TRUE	http://purl.obolibrary.org/obo/DOID_0050125	dengue shock syndrome	DOID
DSS	GSM614098	GSE25001	GPL6104			TRUE	http://purl.obolibrary.org/obo/DOID_0050125	dengue shock syndrome	DOID
DSS	GSM614099	GSE25001	GPL6104			TRUE	http://purl.obolibrary.org/obo/DOID_0050125	dengue shock syndrome	DOID
DSS	GSM614100	GSE25001	GPL6104			TRUE	http://purl.obolibrary.org/obo/DOID_0050125	dengue shock syndrome	DOID
DSS	GSM614101	GSE25001	GPL6104			TRUE	http://purl.obolibrary.org/obo/DOID_0050125	dengue shock syndrome	DOID
DSS	GSM614102	GSE25001	GPL6104			TRUE	http://purl.obolibrary.org/obo/DOID_0050125	dengue shock syndrome	DOID
DSS	GSM614103	GSE25001	GPL6104	DSS	DSS	TRUE	http://purl.obolibrary.org/obo/DOID_0050125	dengue shock syndrome	DOID
DSS	GSM614104	GSE25001	GPL6104	DSS	DSS	TRUE	http://purl.obolibrary.org/obo/DOID_0050125	dengue shock syndrome	DOID
DSS	GSM614105	GSE25001	GPL6104	DSS	DSS	TRUE	http://purl.obolibrary.org/obo/DOID_0050125	dengue shock syndrome	DOID
DSS	GSM614106	GSE25001	GPL6104			TRUE	http://purl.obolibrary.org/obo/DOID_0050125	dengue shock syndrome	DOID
DSS	GSM614107	GSE25001	GPL6104			TRUE	http://purl.obolibrary.org/obo/DOID_0050125	dengue shock syndrome	DOID
DSS	GSM614108	GSE25001	GPL6104	DSS	DSS	TRUE	http://purl.obolibrary.org/obo/DOID_0050125	dengue shock syndrome	DOID
DSS	GSM614109	GSE25001	GPL6104	DSS	DSS	TRUE	http://purl.obolibrary.org/obo/DOID_0050125	dengue shock syndrome	DOID
DSS	GSM614110	GSE25001	GPL6104	DSS	DSS	TRUE	http://purl.obolibrary.org/obo/DOID_0050125	dengue shock syndrome	DOID
DSS	GSM614111	GSE25001	GPL6104	DSS	DSS	TRUE	http://purl.obolibrary.org/obo/DOID_0050125	dengue shock syndrome	DOID
DSS	GSM614112	GSE25001	GPL6104	DSS	DSS	TRUE	http://purl.obolibrary.org/obo/DOID_0050125	dengue shock syndrome	DOID
DSS	GSM614113	GSE25001	GPL6104			TRUE	http://purl.obolibrary.org/obo/DOID_0050125	dengue shock syndrome	DOID
DSS	GSM614114	GSE25001	GPL6104			TRUE	http://purl.obolibrary.org/obo/DOID_0050125	dengue shock syndrome	DOID
DSS	GSM614115	GSE25001	GPL6104			TRUE	http://purl.obolibrary.org/obo/DOID_0050125	dengue shock syndrome	DOID
DSS	GSM614116	GSE25001	GPL6104			TRUE	http://purl.obolibrary.org/obo/DOID_0050125	dengue shock syndrome	DOID
DSS	GSM614117	GSE25001	GPL6104			TRUE	http://purl.obolibrary.org/obo/DOID_0050125	dengue shock syndrome	DOID
DSS	GSM614118	GSE25001	GPL6104			TRUE	http://purl.obolibrary.org/obo/DOID_0050125	dengue shock syndrome	DOID
DSS	GSM614119	GSE25001	GPL6104			TRUE	http://purl.obolibrary.org/obo/DOID_0050125	dengue shock syndrome	DOID
DSS	GSM614120	GSE25001	GPL6104			TRUE	http://purl.obolibrary.org/obo/DOID_0050125	dengue shock syndrome	DOID
DSS	GSM614121	GSE25001	GPL6104			TRUE	http://purl.obolibrary.org/obo/DOID_0050125	dengue shock syndrome	DOID
DSS	GSM614122	GSE25001	GPL6104			TRUE	http://purl.obolibrary.org/obo/DOID_0050125	dengue shock syndrome	DOID
DSS	GSM614123	GSE25001	GPL6104			TRUE	http://purl.obolibrary.org/obo/DOID_0050125	dengue shock syndrome	DOID
DSS	GSM614124	GSE25001	GPL6104	DSS	DSS	TRUE	http://purl.obolibrary.org/obo/DOID_0050125	dengue shock syndrome	DOID
DSS	GSM614125	GSE25001	GPL6104	DSS	DSS	TRUE	http://purl.obolibrary.org/obo/DOID_0050125	dengue shock syndrome	DOID
DSS	GSM614126	GSE25001	GPL6104	DSS	DSS	TRUE	http://purl.obolibrary.org/obo/DOID_0050125	dengue shock syndrome	DOID
DSS	GSM614127	GSE25001	GPL6104			TRUE	http://purl.obolibrary.org/obo/DOID_0050125	dengue shock syndrome	DOID
DSS	GSM614128	GSE25001	GPL6104			TRUE	http://purl.obolibrary.org/obo/DOID_0050125	dengue shock syndrome	DOID
DSS	GSM614129	GSE25001	GPL6104			TRUE	http://purl.obolibrary.org/obo/DOID_0050125	dengue shock syndrome	DOID
DSS	GSM614130	GSE25001	GPL6104			TRUE	http://purl.obolibrary.org/obo/DOID_0050125	dengue shock syndrome	DOID
DSS	GSM614131	GSE25001	GPL6104	DSS	DSS	TRUE	http://purl.obolibrary.org/obo/DOID_0050125	dengue shock syndrome	DOID
DSS	GSM614132	GSE25001	GPL6104	DSS	DSS	TRUE	http://purl.obolibrary.org/obo/DOID_0050125	dengue shock syndrome	DOID
DSS	GSM614133	GSE25001	GPL6104	DSS	DSS	TRUE	http://purl.obolibrary.org/obo/DOID_0050125	dengue shock syndrome	DOID
DSS	GSM614134	GSE25001	GPL6104			TRUE	http://purl.obolibrary.org/obo/DOID_0050125	dengue shock syndrome	DOID
DSS	GSM614135	GSE25001	GPL6104			TRUE	http://purl.obolibrary.org/obo/DOID_0050125	dengue shock syndrome	DOID
DSS	GSM614136	GSE25001	GPL6104			TRUE	http://purl.obolibrary.org/obo/DOID_0050125	dengue shock syndrome	DOID
DSS	GSM614137	GSE25001	GPL6104			TRUE	http://purl.obolibrary.org/obo/DOID_0050125	dengue shock syndrome	DOID
DSS	GSM614138	GSE25001	GPL6104	DSS	DSS	TRUE	http://purl.obolibrary.org/obo/DOID_0050125	dengue shock syndrome	DOID
DSS	GSM614139	GSE25001	GPL6104			TRUE	http://purl.obolibrary.org/obo/DOID_0050125	dengue shock syndrome	DOID
DSS	GSM614140	GSE25001	GPL6104	DSS	DSS	TRUE	http://purl.obolibrary.org/obo/DOID_0050125	dengue shock syndrome	DOID
DSS	GSM614141	GSE25001	GPL6104	DSS	DSS	TRUE	http://purl.obolibrary.org/obo/DOID_0050125	dengue shock syndrome	DOID
DSS	GSM614142	GSE25001	GPL6104			TRUE	http://purl.obolibrary.org/obo/DOID_0050125	dengue shock syndrome	DOID
DSS	GSM614143	GSE25001	GPL6104			TRUE	http://purl.obolibrary.org/obo/DOID_0050125	dengue shock syndrome	DOID
DSS	GSM614144	GSE25001	GPL6104	DSS	DSS	TRUE	http://purl.obolibrary.org/obo/DOID_0050125	dengue shock syndrome	DOID
DSS	GSM614145	GSE25001	GPL6104	DSS	DSS	TRUE	http://purl.obolibrary.org/obo/DOID_0050125	dengue shock syndrome	DOID
DSS	GSM614146	GSE25001	GPL6104	DSS	DSS	TRUE	http://purl.obolibrary.org/obo/DOID_0050125	dengue shock syndrome	DOID
DSS	GSM614147	GSE25001	GPL6104	DSS	DSS	TRUE	http://purl.obolibrary.org/obo/DOID_0050125	dengue shock syndrome	DOID
DSS	GSM614148	GSE25001	GPL6104	DSS	DSS	TRUE	http://purl.obolibrary.org/obo/DOID_0050125	dengue shock syndrome	DOID
DSS	GSM614149	GSE25001	GPL6104	DSS	DSS	TRUE	http://purl.obolibrary.org/obo/DOID_0050125	dengue shock syndrome	DOID
DSS	GSM614150	GSE25001	GPL6104	DSS	DSS	TRUE	http://purl.obolibrary.org/obo/DOID_0050125	dengue shock syndrome	DOID
DSS	GSM614151	GSE25001	GPL6104	DSS	DSS	TRUE	http://purl.obolibrary.org/obo/DOID_0050125	dengue shock syndrome	DOID
DSS	GSM614152	GSE25001	GPL6104	DSS	DSS	TRUE	http://purl.obolibrary.org/obo/DOID_0050125	dengue shock syndrome	DOID
DSS	GSM614153	GSE25001	GPL6104	DSS	DSS	TRUE	http://purl.obolibrary.org/obo/DOID_0050125	dengue shock syndrome	DOID
DSS	GSM614154	GSE25001	GPL6104			TRUE	http://purl.obolibrary.org/obo/DOID_0050125	dengue shock syndrome	DOID
DSS	GSM614155	GSE25001	GPL6104			TRUE	http://purl.obolibrary.org/obo/DOID_0050125	dengue shock syndrome	DOID
DSS	GSM614156	GSE25001	GPL6104			TRUE	http://purl.obolibrary.org/obo/DOID_0050125	dengue shock syndrome	DOID
DSS	GSM614157	GSE25001	GPL6104			TRUE	http://purl.obolibrary.org/obo/DOID_0050125	dengue shock syndrome	DOID
DSS	GSM614158	GSE25001	GPL6104			TRUE	http://purl.obolibrary.org/obo/DOID_0050125	dengue shock syndrome	DOID
DSS	GSM614159	GSE25001	GPL6104			TRUE	http://purl.obolibrary.org/obo/DOID_0050125	dengue shock syndrome	DOID
DSS	GSM614160	GSE25001	GPL6104			TRUE	http://purl.obolibrary.org/obo/DOID_0050125	dengue shock syndrome	DOID
DSS	GSM614161	GSE25001	GPL6104			TRUE	http://purl.obolibrary.org/obo/DOID_0050125	dengue shock syndrome	DOID
DSS	GSM614162	GSE25001	GPL6104			TRUE	http://purl.obolibrary.org/obo/DOID_0050125	dengue shock syndrome	DOID
DSS	GSM614163	GSE25001	GPL6104			TRUE	http://purl.obolibrary.org/obo/DOID_0050125	dengue shock syndrome	DOID
DSS	GSM614164	GSE25001	GPL6104			TRUE	http://purl.obolibrary.org/obo/DOID_0050125	dengue shock syndrome	DOID
DSS	GSM614165	GSE25001	GPL6104			TRUE	http://purl.obolibrary.org/obo/DOID_0050125	dengue shock syndrome	DOID
DSS	GSM614166	GSE25001	GPL6104			TRUE	http://purl.obolibrary.org/obo/DOID_0050125	dengue shock syndrome	DOID
DSS	GSM614167	GSE25001	GPL6104			TRUE	http://purl.obolibrary.org/obo/DOID_0050125	dengue shock syndrome	DOID
DSS	GSM614168	GSE25001	GPL6104			TRUE	http://purl.obolibrary.org/obo/DOID_0050125	dengue shock syndrome	DOID
DSS	GSM614169	GSE25001	GPL6104			TRUE	http://purl.obolibrary.org/obo/DOID_0050125	dengue shock syndrome	DOID
DSS	GSM614170	GSE25001	GPL6104			TRUE	http://purl.obolibrary.org/obo/DOID_0050125	dengue shock syndrome	DOID
DSS	GSM614171	GSE25001	GPL6104			TRUE	http://purl.obolibrary.org/obo/DOID_0050125	dengue shock syndrome	DOID
DSS	GSM614172	GSE25001	GPL6104	DSS	DSS	TRUE	http://purl.obolibrary.org/obo/DOID_0050125	dengue shock syndrome	DOID
DSS	GSM614173	GSE25001	GPL6104	DSS	DSS	TRUE	http://purl.obolibrary.org/obo/DOID_0050125	dengue shock syndrome	DOID
DSS	GSM614174	GSE25001	GPL6104	DSS	DSS	TRUE	http://purl.obolibrary.org/obo/DOID_0050125	dengue shock syndrome	DOID
DSS	GSM614175	GSE25001	GPL6104	DSS	DSS	TRUE	http://purl.obolibrary.org/obo/DOID_0050125	dengue shock syndrome	DOID
DSS	GSM614176	GSE25001	GPL6104			TRUE	http://purl.obolibrary.org/obo/DOID_0050125	dengue shock syndrome	DOID
DSS	GSM614177	GSE25001	GPL6104			TRUE	http://purl.obolibrary.org/obo/DOID_0050125	dengue shock syndrome	DOID
DSS	GSM614178	GSE25001	GPL6104			TRUE	http://purl.obolibrary.org/obo/DOID_0050125	dengue shock syndrome	DOID
DSS	GSM614179	GSE25001	GPL6104			TRUE	http://purl.obolibrary.org/obo/DOID_0050125	dengue shock syndrome	DOID
DSS	GSM614180	GSE25001	GPL6104			TRUE	http://purl.obolibrary.org/obo/DOID_0050125	dengue shock syndrome	DOID
DSS	GSM614181	GSE25001	GPL6104			TRUE	http://purl.obolibrary.org/obo/DOID_0050125	dengue shock syndrome	DOID
DSS	GSM614182	GSE25001	GPL6104	DSS	DSS	TRUE	http://purl.obolibrary.org/obo/DOID_0050125	dengue shock syndrome	DOID
DSS	GSM614183	GSE25001	GPL6104	DSS	DSS	TRUE	http://purl.obolibrary.org/obo/DOID_0050125	dengue shock syndrome	DOID
DSS	GSM614184	GSE25001	GPL6104			TRUE	http://purl.obolibrary.org/obo/DOID_0050125	dengue shock syndrome	DOID
DSS	GSM614185	GSE25001	GPL6104			TRUE	http://purl.obolibrary.org/obo/DOID_0050125	dengue shock syndrome	DOID
DSS	GSM614186	GSE25001	GPL6104			TRUE	http://purl.obolibrary.org/obo/DOID_0050125	dengue shock syndrome	DOID
DSS	GSM614187	GSE25001	GPL6104			TRUE	http://purl.obolibrary.org/obo/DOID_0050125	dengue shock syndrome	DOID
DSS	GSM614188	GSE25001	GPL6104			TRUE	http://purl.obolibrary.org/obo/DOID_0050125	dengue shock syndrome	DOID
DSS	GSM614189	GSE25001	GPL6104	DSS	DSS	TRUE	http://purl.obolibrary.org/obo/DOID_0050125	dengue shock syndrome	DOID
DSS	GSM614190	GSE25001	GPL6104			TRUE	http://purl.obolibrary.org/obo/DOID_0050125	dengue shock syndrome	DOID
DSS	GSM614191	GSE25001	GPL6104			TRUE	http://purl.obolibrary.org/obo/DOID_0050125	dengue shock syndrome	DOID
DSS	GSM614192	GSE25001	GPL6104	DSS	DSS	TRUE	http://purl.obolibrary.org/obo/DOID_0050125	dengue shock syndrome	DOID
DSS	GSM614193	GSE25001	GPL6104	DSS	DSS	TRUE	http://purl.obolibrary.org/obo/DOID_0050125	dengue shock syndrome	DOID
DSS	GSM614194	GSE25001	GPL6104	DSS	DSS	TRUE	http://purl.obolibrary.org/obo/DOID_0050125	dengue shock syndrome	DOID
DSS	GSM614195	GSE25001	GPL6104			TRUE	http://purl.obolibrary.org/obo/DOID_0050125	dengue shock syndrome	DOID
DSS	GSM614196	GSE25001	GPL6104			TRUE	http://purl.obolibrary.org/obo/DOID_0050125	dengue shock syndrome	DOID
DSS	GSM614197	GSE25001	GPL6104			TRUE	http://purl.obolibrary.org/obo/DOID_0050125	dengue shock syndrome	DOID
DSS	GSM614198	GSE25001	GPL6104			TRUE	http://purl.obolibrary.org/obo/DOID_0050125	dengue shock syndrome	DOID
DSS	GSM614199	GSE25001	GPL6104			TRUE	http://purl.obolibrary.org/obo/DOID_0050125	dengue shock syndrome	DOID
DSS	GSM614200	GSE25001	GPL6104			TRUE	http://purl.obolibrary.org/obo/DOID_0050125	dengue shock syndrome	DOID
DSS	GSM614201	GSE25001	GPL6104			TRUE	http://purl.obolibrary.org/obo/DOID_0050125	dengue shock syndrome	DOID
DSS	GSM614202	GSE25001	GPL6104			TRUE	http://purl.obolibrary.org/obo/DOID_0050125	dengue shock syndrome	DOID
DSS	GSM614203	GSE25001	GPL6104			TRUE	http://purl.obolibrary.org/obo/DOID_0050125	dengue shock syndrome	DOID
DSS	GSM614204	GSE25001	GPL6104	DSS	DSS	TRUE	http://purl.obolibrary.org/obo/DOID_0050125	dengue shock syndrome	DOID
DSS	GSM614205	GSE25001	GPL6104	DSS	DSS	TRUE	http://purl.obolibrary.org/obo/DOID_0050125	dengue shock syndrome	DOID
DSS	GSM614206	GSE25001	GPL6104			TRUE	http://purl.obolibrary.org/obo/DOID_0050125	dengue shock syndrome	DOID
DSS	GSM614207	GSE25001	GPL6104			TRUE	http://purl.obolibrary.org/obo/DOID_0050125	dengue shock syndrome	DOID
DSS	GSM614208	GSE25001	GPL6104			TRUE	http://purl.obolibrary.org/obo/DOID_0050125	dengue shock syndrome	DOID
DSS	GSM614209	GSE25001	GPL6104			TRUE	http://purl.obolibrary.org/obo/DOID_0050125	dengue shock syndrome	DOID
DSS	GSM614210	GSE25001	GPL6104	DSS	DSS	TRUE	http://purl.obolibrary.org/obo/DOID_0050125	dengue shock syndrome	DOID
DSS	GSM614211	GSE25001	GPL6104	DSS	DSS	TRUE	http://purl.obolibrary.org/obo/DOID_0050125	dengue shock syndrome	DOID
DSS	GSM614212	GSE25001	GPL6104			TRUE	http://purl.obolibrary.org/obo/DOID_0050125	dengue shock syndrome	DOID
DSS	GSM614213	GSE25001	GPL6104			TRUE	http://purl.obolibrary.org/obo/DOID_0050125	dengue shock syndrome	DOID
DSS	GSM614214	GSE25001	GPL6104			TRUE	http://purl.obolibrary.org/obo/DOID_0050125	dengue shock syndrome	DOID
DSS	GSM614215	GSE25001	GPL6104			TRUE	http://purl.obolibrary.org/obo/DOID_0050125	dengue shock syndrome	DOID
DSS	GSM614216	GSE25001	GPL6104			TRUE	http://purl.obolibrary.org/obo/DOID_0050125	dengue shock syndrome	DOID
DSS	GSM614217	GSE25001	GPL6104			TRUE	http://purl.obolibrary.org/obo/DOID_0050125	dengue shock syndrome	DOID
DSS	GSM614218	GSE25001	GPL6104			TRUE	http://purl.obolibrary.org/obo/DOID_0050125	dengue shock syndrome	DOID
DSS	GSM614219	GSE25001	GPL6104			TRUE	http://purl.obolibrary.org/obo/DOID_0050125	dengue shock syndrome	DOID
DSS	GSM614220	GSE25001	GPL6104			TRUE	http://purl.obolibrary.org/obo/DOID_0050125	dengue shock syndrome	DOID
DSS	GSM614221	GSE25001	GPL6104			TRUE	http://purl.obolibrary.org/obo/DOID_0050125	dengue shock syndrome	DOID
DSS	GSM614222	GSE25001	GPL6104			TRUE	http://purl.obolibrary.org/obo/DOID_0050125	dengue shock syndrome	DOID
DSS	GSM614223	GSE25001	GPL6104	DSS	DSS	TRUE	http://purl.obolibrary.org/obo/DOID_0050125	dengue shock syndrome	DOID
DSS	GSM614224	GSE25001	GPL6104	DSS	DSS	TRUE	http://purl.obolibrary.org/obo/DOID_0050125	dengue shock syndrome	DOID
DSS	GSM614225	GSE25001	GPL6104			TRUE	http://purl.obolibrary.org/obo/DOID_0050125	dengue shock syndrome	DOID
DSS	GSM614226	GSE25001	GPL6104			TRUE	http://purl.obolibrary.org/obo/DOID_0050125	dengue shock syndrome	DOID
DSS	GSM614227	GSE25001	GPL6104	DSS	DSS	TRUE	http://purl.obolibrary.org/obo/DOID_0050125	dengue shock syndrome	DOID
DSS	GSM614228	GSE25001	GPL6104	DSS	DSS	TRUE	http://purl.obolibrary.org/obo/DOID_0050125	dengue shock syndrome	DOID
DSS	GSM620826	GSE25226	GPL5621			TRUE	http://purl.obolibrary.org/obo/DOID_0050125	dengue shock syndrome	DOID
DSS	GSM620827	GSE25226	GPL5621			TRUE	http://purl.obolibrary.org/obo/DOID_0050125	dengue shock syndrome	DOID
DSS	GSM620828	GSE25226	GPL5621			TRUE	http://purl.obolibrary.org/obo/DOID_0050125	dengue shock syndrome	DOID
DSS	GSM620829	GSE25226	GPL5621			TRUE	http://purl.obolibrary.org/obo/DOID_0050125	dengue shock syndrome	DOID
DSS	GSM620830	GSE25226	GPL5621			TRUE	http://purl.obolibrary.org/obo/DOID_0050125	dengue shock syndrome	DOID
DSS	GSM620831	GSE25226	GPL5621			TRUE	http://purl.obolibrary.org/obo/DOID_0050125	dengue shock syndrome	DOID
DSS	GSM620832	GSE25226	GPL5621			TRUE	http://purl.obolibrary.org/obo/DOID_0050125	dengue shock syndrome	DOID
DSS	GSM620833	GSE25226	GPL5621			TRUE	http://purl.obolibrary.org/obo/DOID_0050125	dengue shock syndrome	DOID
DSS	GSM620834	GSE25226	GPL5621			TRUE	http://purl.obolibrary.org/obo/DOID_0050125	dengue shock syndrome	DOID
DSS	GSM620835	GSE25226	GPL5621			TRUE	http://purl.obolibrary.org/obo/DOID_0050125	dengue shock syndrome	DOID
DSS	GSM620836	GSE25226	GPL5621			TRUE	http://purl.obolibrary.org/obo/DOID_0050125	dengue shock syndrome	DOID
DSS	GSM620837	GSE25226	GPL5621			TRUE	http://purl.obolibrary.org/obo/DOID_0050125	dengue shock syndrome	DOID
DSS	GSM620838	GSE25226	GPL5621			TRUE	http://purl.obolibrary.org/obo/DOID_0050125	dengue shock syndrome	DOID
DSS	GSM620839	GSE25226	GPL5621			TRUE	http://purl.obolibrary.org/obo/DOID_0050125	dengue shock syndrome	DOID
DSS	GSM620840	GSE25226	GPL5621			TRUE	http://purl.obolibrary.org/obo/DOID_0050125	dengue shock syndrome	DOID
DSS	GSM620841	GSE25226	GPL5621			TRUE	http://purl.obolibrary.org/obo/DOID_0050125	dengue shock syndrome	DOID
DSS	GSM620842	GSE25226	GPL5621			TRUE	http://purl.obolibrary.org/obo/DOID_0050125	dengue shock syndrome	DOID
DSS	GSM620843	GSE25226	GPL5621			TRUE	http://purl.obolibrary.org/obo/DOID_0050125	dengue shock syndrome	DOID
DSS	GSM620844	GSE25226	GPL5621			TRUE	http://purl.obolibrary.org/obo/DOID_0050125	dengue shock syndrome	DOID
DSS	GSM620845	GSE25226	GPL5621			TRUE	http://purl.obolibrary.org/obo/DOID_0050125	dengue shock syndrome	DOID
DSS	GSM620846	GSE25226	GPL5621			TRUE	http://purl.obolibrary.org/obo/DOID_0050125	dengue shock syndrome	DOID
DSS	GSM620847	GSE25226	GPL5621			TRUE	http://purl.obolibrary.org/obo/DOID_0050125	dengue shock syndrome	DOID
DSS	GSM620848	GSE25226	GPL5621			TRUE	http://purl.obolibrary.org/obo/DOID_0050125	dengue shock syndrome	DOID
DSS	GSM620849	GSE25226	GPL5621			TRUE	http://purl.obolibrary.org/obo/DOID_0050125	dengue shock syndrome	DOID
DSS	GSM620850	GSE25226	GPL5621			TRUE	http://purl.obolibrary.org/obo/DOID_0050125	dengue shock syndrome	DOID
DSS	GSM620851	GSE25226	GPL5621			TRUE	http://purl.obolibrary.org/obo/DOID_0050125	dengue shock syndrome	DOID
DSS	GSM620852	GSE25226	GPL5621			TRUE	http://purl.obolibrary.org/obo/DOID_0050125	dengue shock syndrome	DOID
DSS	GSM620853	GSE25226	GPL5621			TRUE	http://purl.obolibrary.org/obo/DOID_0050125	dengue shock syndrome	DOID
DSS	GSM620854	GSE25226	GPL5621			TRUE	http://purl.obolibrary.org/obo/DOID_0050125	dengue shock syndrome	DOID
DSS	GSM620855	GSE25226	GPL5621			TRUE	http://purl.obolibrary.org/obo/DOID_0050125	dengue shock syndrome	DOID
DSS	GSM620856	GSE25226	GPL5621			TRUE	http://purl.obolibrary.org/obo/DOID_0050125	dengue shock syndrome	DOID
DSS	GSM620857	GSE25226	GPL5621			TRUE	http://purl.obolibrary.org/obo/DOID_0050125	dengue shock syndrome	DOID
DSS	GSM620858	GSE25226	GPL5621			TRUE	http://purl.obolibrary.org/obo/DOID_0050125	dengue shock syndrome	DOID
DSS	GSM620859	GSE25226	GPL5621			TRUE	http://purl.obolibrary.org/obo/DOID_0050125	dengue shock syndrome	DOID
DSS	GSM620860	GSE25226	GPL5621			TRUE	http://purl.obolibrary.org/obo/DOID_0050125	dengue shock syndrome	DOID
DSS	GSM620861	GSE25226	GPL5621			TRUE	http://purl.obolibrary.org/obo/DOID_0050125	dengue shock syndrome	DOID
DSS	GSM620862	GSE25226	GPL5621	DSS	DSS	TRUE	http://purl.obolibrary.org/obo/DOID_0050125	dengue shock syndrome	DOID
DSS	GSM620863	GSE25226	GPL5621	DSS	DSS	TRUE	http://purl.obolibrary.org/obo/DOID_0050125	dengue shock syndrome	DOID
DSS	GSM620864	GSE25226	GPL5621	DSS	DSS	TRUE	http://purl.obolibrary.org/obo/DOID_0050125	dengue shock syndrome	DOID
DSS	GSM620865	GSE25226	GPL5621	DSS	DSS	TRUE	http://purl.obolibrary.org/obo/DOID_0050125	dengue shock syndrome	DOID
DSS	GSM620866	GSE25226	GPL5621	DSS	DSS	TRUE	http://purl.obolibrary.org/obo/DOID_0050125	dengue shock syndrome	DOID
DSS	GSM620867	GSE25226	GPL5621	DSS	DSS	TRUE	http://purl.obolibrary.org/obo/DOID_0050125	dengue shock syndrome	DOID
DSS	GSM620868	GSE25226	GPL5621	DSS	DSS	TRUE	http://purl.obolibrary.org/obo/DOID_0050125	dengue shock syndrome	DOID
DSS	GSM620869	GSE25226	GPL5621	DSS	DSS	TRUE	http://purl.obolibrary.org/obo/DOID_0050125	dengue shock syndrome	DOID
DSS	GSM937330	GSE38246	GPL15615			TRUE	http://purl.obolibrary.org/obo/DOID_0050125	dengue shock syndrome	DOID
DSS	GSM937331	GSE38246	GPL15615			TRUE	http://purl.obolibrary.org/obo/DOID_0050125	dengue shock syndrome	DOID
DSS	GSM937332	GSE38246	GPL15615			TRUE	http://purl.obolibrary.org/obo/DOID_0050125	dengue shock syndrome	DOID
DSS	GSM937333	GSE38246	GPL15615			TRUE	http://purl.obolibrary.org/obo/DOID_0050125	dengue shock syndrome	DOID
DSS	GSM937334	GSE38246	GPL15615			TRUE	http://purl.obolibrary.org/obo/DOID_0050125	dengue shock syndrome	DOID
DSS	GSM937335	GSE38246	GPL15615	DSS	DSS	TRUE	http://purl.obolibrary.org/obo/DOID_0050125	dengue shock syndrome	DOID
DSS	GSM937336	GSE38246	GPL15615			TRUE	http://purl.obolibrary.org/obo/DOID_0050125	dengue shock syndrome	DOID
DSS	GSM937337	GSE38246	GPL15615			TRUE	http://purl.obolibrary.org/obo/DOID_0050125	dengue shock syndrome	DOID
DSS	GSM937338	GSE38246	GPL15615	DSS	DSS	TRUE	http://purl.obolibrary.org/obo/DOID_0050125	dengue shock syndrome	DOID
DSS	GSM937339	GSE38246	GPL15615	DSS	DSS	TRUE	http://purl.obolibrary.org/obo/DOID_0050125	dengue shock syndrome	DOID
DSS	GSM937340	GSE38246	GPL15615			TRUE	http://purl.obolibrary.org/obo/DOID_0050125	dengue shock syndrome	DOID
DSS	GSM937341	GSE38246	GPL15615			TRUE	http://purl.obolibrary.org/obo/DOID_0050125	dengue shock syndrome	DOID
DSS	GSM937342	GSE38246	GPL15615			TRUE	http://purl.obolibrary.org/obo/DOID_0050125	dengue shock syndrome	DOID
DSS	GSM937343	GSE38246	GPL15615			TRUE	http://purl.obolibrary.org/obo/DOID_0050125	dengue shock syndrome	DOID
DSS	GSM937344	GSE38246	GPL15615			TRUE	http://purl.obolibrary.org/obo/DOID_0050125	dengue shock syndrome	DOID
DSS	GSM937345	GSE38246	GPL15615			TRUE	http://purl.obolibrary.org/obo/DOID_0050125	dengue shock syndrome	DOID
DSS	GSM937346	GSE38246	GPL15615			TRUE	http://purl.obolibrary.org/obo/DOID_0050125	dengue shock syndrome	DOID
DSS	GSM937347	GSE38246	GPL15615	DSS	DSS	TRUE	http://purl.obolibrary.org/obo/DOID_0050125	dengue shock syndrome	DOID
DSS	GSM937348	GSE38246	GPL15615			TRUE	http://purl.obolibrary.org/obo/DOID_0050125	dengue shock syndrome	DOID
DSS	GSM937349	GSE38246	GPL15615			TRUE	http://purl.obolibrary.org/obo/DOID_0050125	dengue shock syndrome	DOID
DSS	GSM937350	GSE38246	GPL15615			TRUE	http://purl.obolibrary.org/obo/DOID_0050125	dengue shock syndrome	DOID
DSS	GSM937351	GSE38246	GPL15615	DSS	DSS	TRUE	http://purl.obolibrary.org/obo/DOID_0050125	dengue shock syndrome	DOID
DSS	GSM937352	GSE38246	GPL15615	DSS	DSS	TRUE	http://purl.obolibrary.org/obo/DOID_0050125	dengue shock syndrome	DOID
DSS	GSM937353	GSE38246	GPL15615			TRUE	http://purl.obolibrary.org/obo/DOID_0050125	dengue shock syndrome	DOID
DSS	GSM937354	GSE38246	GPL15615			TRUE	http://purl.obolibrary.org/obo/DOID_0050125	dengue shock syndrome	DOID
DSS	GSM937355	GSE38246	GPL15615			TRUE	http://purl.obolibrary.org/obo/DOID_0050125	dengue shock syndrome	DOID
DSS	GSM937356	GSE38246	GPL15615			TRUE	http://purl.obolibrary.org/obo/DOID_0050125	dengue shock syndrome	DOID
DSS	GSM937357	GSE38246	GPL15615			TRUE	http://purl.obolibrary.org/obo/DOID_0050125	dengue shock syndrome	DOID
DSS	GSM937358	GSE38246	GPL15615			TRUE	http://purl.obolibrary.org/obo/DOID_0050125	dengue shock syndrome	DOID
DSS	GSM937359	GSE38246	GPL15615			TRUE	http://purl.obolibrary.org/obo/DOID_0050125	dengue shock syndrome	DOID
DSS	GSM937360	GSE38246	GPL15615	DSS	DSS	TRUE	http://purl.obolibrary.org/obo/DOID_0050125	dengue shock syndrome	DOID
DSS	GSM937361	GSE38246	GPL15615			TRUE	http://purl.obolibrary.org/obo/DOID_0050125	dengue shock syndrome	DOID
DSS	GSM937362	GSE38246	GPL15615			TRUE	http://purl.obolibrary.org/obo/DOID_0050125	dengue shock syndrome	DOID
DSS	GSM937363	GSE38246	GPL15615	DSS	DSS	TRUE	http://purl.obolibrary.org/obo/DOID_0050125	dengue shock syndrome	DOID
DSS	GSM937364	GSE38246	GPL15615			TRUE	http://purl.obolibrary.org/obo/DOID_0050125	dengue shock syndrome	DOID
DSS	GSM937365	GSE38246	GPL15615			TRUE	http://purl.obolibrary.org/obo/DOID_0050125	dengue shock syndrome	DOID
DSS	GSM937366	GSE38246	GPL15615			TRUE	http://purl.obolibrary.org/obo/DOID_0050125	dengue shock syndrome	DOID
DSS	GSM937367	GSE38246	GPL15615			TRUE	http://purl.obolibrary.org/obo/DOID_0050125	dengue shock syndrome	DOID
DSS	GSM937368	GSE38246	GPL15615			TRUE	http://purl.obolibrary.org/obo/DOID_0050125	dengue shock syndrome	DOID
DSS	GSM937369	GSE38246	GPL15615			TRUE	http://purl.obolibrary.org/obo/DOID_0050125	dengue shock syndrome	DOID
DSS	GSM937370	GSE38246	GPL15615			TRUE	http://purl.obolibrary.org/obo/DOID_0050125	dengue shock syndrome	DOID
DSS	GSM937371	GSE38246	GPL15615			TRUE	http://purl.obolibrary.org/obo/DOID_0050125	dengue shock syndrome	DOID
DSS	GSM937372	GSE38246	GPL15615			TRUE	http://purl.obolibrary.org/obo/DOID_0050125	dengue shock syndrome	DOID
DSS	GSM937373	GSE38246	GPL15615			TRUE	http://purl.obolibrary.org/obo/DOID_0050125	dengue shock syndrome	DOID
DSS	GSM937374	GSE38246	GPL15615			TRUE	http://purl.obolibrary.org/obo/DOID_0050125	dengue shock syndrome	DOID
DSS	GSM937375	GSE38246	GPL15615			TRUE	http://purl.obolibrary.org/obo/DOID_0050125	dengue shock syndrome	DOID
DSS	GSM937376	GSE38246	GPL15615			TRUE	http://purl.obolibrary.org/obo/DOID_0050125	dengue shock syndrome	DOID
DSS	GSM937377	GSE38246	GPL15615			TRUE	http://purl.obolibrary.org/obo/DOID_0050125	dengue shock syndrome	DOID
DSS	GSM937378	GSE38246	GPL15615	DSS	DSS	TRUE	http://purl.obolibrary.org/obo/DOID_0050125	dengue shock syndrome	DOID
DSS	GSM937379	GSE38246	GPL15615			TRUE	http://purl.obolibrary.org/obo/DOID_0050125	dengue shock syndrome	DOID
DSS	GSM937380	GSE38246	GPL15615			TRUE	http://purl.obolibrary.org/obo/DOID_0050125	dengue shock syndrome	DOID
DSS	GSM937381	GSE38246	GPL15615			TRUE	http://purl.obolibrary.org/obo/DOID_0050125	dengue shock syndrome	DOID
DSS	GSM937382	GSE38246	GPL15615			TRUE	http://purl.obolibrary.org/obo/DOID_0050125	dengue shock syndrome	DOID
DSS	GSM937383	GSE38246	GPL15615	DSS	DSS	TRUE	http://purl.obolibrary.org/obo/DOID_0050125	dengue shock syndrome	DOID
DSS	GSM937384	GSE38246	GPL15615			TRUE	http://purl.obolibrary.org/obo/DOID_0050125	dengue shock syndrome	DOID
DSS	GSM937385	GSE38246	GPL15615			TRUE	http://purl.obolibrary.org/obo/DOID_0050125	dengue shock syndrome	DOID
DSS	GSM937386	GSE38246	GPL15615	DSS	DSS	TRUE	http://purl.obolibrary.org/obo/DOID_0050125	dengue shock syndrome	DOID
DSS	GSM937387	GSE38246	GPL15615			TRUE	http://purl.obolibrary.org/obo/DOID_0050125	dengue shock syndrome	DOID
DSS	GSM937388	GSE38246	GPL15615			TRUE	http://purl.obolibrary.org/obo/DOID_0050125	dengue shock syndrome	DOID
DSS	GSM937389	GSE38246	GPL15615			TRUE	http://purl.obolibrary.org/obo/DOID_0050125	dengue shock syndrome	DOID
DSS	GSM937390	GSE38246	GPL15615			TRUE	http://purl.obolibrary.org/obo/DOID_0050125	dengue shock syndrome	DOID
DSS	GSM937391	GSE38246	GPL15615			TRUE	http://purl.obolibrary.org/obo/DOID_0050125	dengue shock syndrome	DOID
DSS	GSM937392	GSE38246	GPL15615			TRUE	http://purl.obolibrary.org/obo/DOID_0050125	dengue shock syndrome	DOID
DSS	GSM937393	GSE38246	GPL15615			TRUE	http://purl.obolibrary.org/obo/DOID_0050125	dengue shock syndrome	DOID
DSS	GSM937394	GSE38246	GPL15615			TRUE	http://purl.obolibrary.org/obo/DOID_0050125	dengue shock syndrome	DOID
DSS	GSM937395	GSE38246	GPL15615			TRUE	http://purl.obolibrary.org/obo/DOID_0050125	dengue shock syndrome	DOID
DSS	GSM937396	GSE38246	GPL15615	DSS	DSS	TRUE	http://purl.obolibrary.org/obo/DOID_0050125	dengue shock syndrome	DOID
DSS	GSM937397	GSE38246	GPL15615			TRUE	http://purl.obolibrary.org/obo/DOID_0050125	dengue shock syndrome	DOID
DSS	GSM937398	GSE38246	GPL15615			TRUE	http://purl.obolibrary.org/obo/DOID_0050125	dengue shock syndrome	DOID
DSS	GSM937399	GSE38246	GPL15615	DSS	DSS	TRUE	http://purl.obolibrary.org/obo/DOID_0050125	dengue shock syndrome	DOID
DSS	GSM937400	GSE38246	GPL15615	DSS	DSS	TRUE	http://purl.obolibrary.org/obo/DOID_0050125	dengue shock syndrome	DOID
DSS	GSM937401	GSE38246	GPL15615			TRUE	http://purl.obolibrary.org/obo/DOID_0050125	dengue shock syndrome	DOID
DSS	GSM937402	GSE38246	GPL15615			TRUE	http://purl.obolibrary.org/obo/DOID_0050125	dengue shock syndrome	DOID
DSS	GSM937403	GSE38246	GPL15615			TRUE	http://purl.obolibrary.org/obo/DOID_0050125	dengue shock syndrome	DOID
DSS	GSM937404	GSE38246	GPL15615			TRUE	http://purl.obolibrary.org/obo/DOID_0050125	dengue shock syndrome	DOID
DSS	GSM937405	GSE38246	GPL15615			TRUE	http://purl.obolibrary.org/obo/DOID_0050125	dengue shock syndrome	DOID
DSS	GSM937406	GSE38246	GPL15615			TRUE	http://purl.obolibrary.org/obo/DOID_0050125	dengue shock syndrome	DOID
DSS	GSM937407	GSE38246	GPL15615			TRUE	http://purl.obolibrary.org/obo/DOID_0050125	dengue shock syndrome	DOID
DSS	GSM937408	GSE38246	GPL15615			TRUE	http://purl.obolibrary.org/obo/DOID_0050125	dengue shock syndrome	DOID
DSS	GSM937409	GSE38246	GPL15615			TRUE	http://purl.obolibrary.org/obo/DOID_0050125	dengue shock syndrome	DOID
DSS	GSM937410	GSE38246	GPL15615			TRUE	http://purl.obolibrary.org/obo/DOID_0050125	dengue shock syndrome	DOID
DSS	GSM937411	GSE38246	GPL15615			TRUE	http://purl.obolibrary.org/obo/DOID_0050125	dengue shock syndrome	DOID
DSS	GSM937412	GSE38246	GPL15615			TRUE	http://purl.obolibrary.org/obo/DOID_0050125	dengue shock syndrome	DOID
DSS	GSM937413	GSE38246	GPL15615			TRUE	http://purl.obolibrary.org/obo/DOID_0050125	dengue shock syndrome	DOID
DSS	GSM937414	GSE38246	GPL15615			TRUE	http://purl.obolibrary.org/obo/DOID_0050125	dengue shock syndrome	DOID
DSS	GSM937415	GSE38246	GPL15615			TRUE	http://purl.obolibrary.org/obo/DOID_0050125	dengue shock syndrome	DOID
DSS	GSM937416	GSE38246	GPL15615	DSS	DSS	TRUE	http://purl.obolibrary.org/obo/DOID_0050125	dengue shock syndrome	DOID
DSS	GSM937417	GSE38246	GPL15615			TRUE	http://purl.obolibrary.org/obo/DOID_0050125	dengue shock syndrome	DOID
DSS	GSM937418	GSE38246	GPL15615			TRUE	http://purl.obolibrary.org/obo/DOID_0050125	dengue shock syndrome	DOID
DSS	GSM937419	GSE38246	GPL15615	DSS	DSS	TRUE	http://purl.obolibrary.org/obo/DOID_0050125	dengue shock syndrome	DOID
DSS	GSM937420	GSE38246	GPL15615			TRUE	http://purl.obolibrary.org/obo/DOID_0050125	dengue shock syndrome	DOID
DSS	GSM937421	GSE38246	GPL15615			TRUE	http://purl.obolibrary.org/obo/DOID_0050125	dengue shock syndrome	DOID
DSS	GSM937422	GSE38246	GPL15615			TRUE	http://purl.obolibrary.org/obo/DOID_0050125	dengue shock syndrome	DOID
DSS	GSM937423	GSE38246	GPL15615	DSS	DSS	TRUE	http://purl.obolibrary.org/obo/DOID_0050125	dengue shock syndrome	DOID
DSS	GSM937424	GSE38246	GPL15615			TRUE	http://purl.obolibrary.org/obo/DOID_0050125	dengue shock syndrome	DOID
DSS	GSM937425	GSE38246	GPL15615			TRUE	http://purl.obolibrary.org/obo/DOID_0050125	dengue shock syndrome	DOID
DSS	GSM937426	GSE38246	GPL15615			TRUE	http://purl.obolibrary.org/obo/DOID_0050125	dengue shock syndrome	DOID
DSS	GSM937427	GSE38246	GPL15615			TRUE	http://purl.obolibrary.org/obo/DOID_0050125	dengue shock syndrome	DOID
DSS	GSM937428	GSE38246	GPL15615	DSS	DSS	TRUE	http://purl.obolibrary.org/obo/DOID_0050125	dengue shock syndrome	DOID
DSS	GSM937429	GSE38246	GPL15615			TRUE	http://purl.obolibrary.org/obo/DOID_0050125	dengue shock syndrome	DOID
DSS	GSM937430	GSE38246	GPL15615			TRUE	http://purl.obolibrary.org/obo/DOID_0050125	dengue shock syndrome	DOID
DSS	GSM937431	GSE38246	GPL15615			TRUE	http://purl.obolibrary.org/obo/DOID_0050125	dengue shock syndrome	DOID
DSS	GSM937432	GSE38246	GPL15615			TRUE	http://purl.obolibrary.org/obo/DOID_0050125	dengue shock syndrome	DOID
DSS	GSM937433	GSE38246	GPL15615			TRUE	http://purl.obolibrary.org/obo/DOID_0050125	dengue shock syndrome	DOID
DSS	GSM937434	GSE38246	GPL15615			TRUE	http://purl.obolibrary.org/obo/DOID_0050125	dengue shock syndrome	DOID
DSS	GSM937435	GSE38246	GPL15615			TRUE	http://purl.obolibrary.org/obo/DOID_0050125	dengue shock syndrome	DOID
DSS	GSM937436	GSE38246	GPL15615			TRUE	http://purl.obolibrary.org/obo/DOID_0050125	dengue shock syndrome	DOID
DSS	GSM937437	GSE38246	GPL15615			TRUE	http://purl.obolibrary.org/obo/DOID_0050125	dengue shock syndrome	DOID
DSS	GSM937438	GSE38246	GPL15615			TRUE	http://purl.obolibrary.org/obo/DOID_0050125	dengue shock syndrome	DOID
DSS	GSM937439	GSE38246	GPL15615	DSS	DSS	TRUE	http://purl.obolibrary.org/obo/DOID_0050125	dengue shock syndrome	DOID
DSS	GSM937440	GSE38246	GPL15615			TRUE	http://purl.obolibrary.org/obo/DOID_0050125	dengue shock syndrome	DOID
DSS	GSM937441	GSE38246	GPL15615			TRUE	http://purl.obolibrary.org/obo/DOID_0050125	dengue shock syndrome	DOID
DSS	GSM937442	GSE38246	GPL15615	DSS	DSS	TRUE	http://purl.obolibrary.org/obo/DOID_0050125	dengue shock syndrome	DOID
DSS	GSM998317	GSE40628	GPL16021		DSS	FALSE	http://purl.obolibrary.org/obo/DOID_0050125	dengue shock syndrome	DOID
DSS	GSM998318	GSE40628	GPL16021		DSS	FALSE	http://purl.obolibrary.org/obo/DOID_0050125	dengue shock syndrome	DOID
DSS	GSM998319	GSE40628	GPL16021		DSS	FALSE	http://purl.obolibrary.org/obo/DOID_0050125	dengue shock syndrome	DOID
DSS	GSM998320	GSE40628	GPL16021		DSS	FALSE	http://purl.obolibrary.org/obo/DOID_0050125	dengue shock syndrome	DOID
DSS	GSM998321	GSE40628	GPL16021		DSS	FALSE	http://purl.obolibrary.org/obo/DOID_0050125	dengue shock syndrome	DOID
DSS	GSM998322	GSE40628	GPL16021	DSS	DSS	TRUE	http://purl.obolibrary.org/obo/DOID_0050125	dengue shock syndrome	DOID
DSS	GSM998323	GSE40628	GPL16021		DSS	FALSE	http://purl.obolibrary.org/obo/DOID_0050125	dengue shock syndrome	DOID
DSS	GSM998324	GSE40628	GPL16021		DSS	FALSE	http://purl.obolibrary.org/obo/DOID_0050125	dengue shock syndrome	DOID
DSS	GSM998325	GSE40628	GPL16021		DSS	FALSE	http://purl.obolibrary.org/obo/DOID_0050125	dengue shock syndrome	DOID
DSS	GSM998326	GSE40628	GPL16021		DSS	FALSE	http://purl.obolibrary.org/obo/DOID_0050125	dengue shock syndrome	DOID
DSS	GSM998327	GSE40628	GPL16021			TRUE	http://purl.obolibrary.org/obo/DOID_0050125	dengue shock syndrome	DOID
DSS	GSM998328	GSE40628	GPL16021		DSS	FALSE	http://purl.obolibrary.org/obo/DOID_0050125	dengue shock syndrome	DOID
DSS	GSM998329	GSE40628	GPL16021		DSS	FALSE	http://purl.obolibrary.org/obo/DOID_0050125	dengue shock syndrome	DOID
DSS	GSM998330	GSE40628	GPL16021		DSS	FALSE	http://purl.obolibrary.org/obo/DOID_0050125	dengue shock syndrome	DOID
DSS	GSM998331	GSE40628	GPL16021		DSS	FALSE	http://purl.obolibrary.org/obo/DOID_0050125	dengue shock syndrome	DOID
DSS	GSM998332	GSE40628	GPL16021		DSS	FALSE	http://purl.obolibrary.org/obo/DOID_0050125	dengue shock syndrome	DOID
DSS	GSM998333	GSE40628	GPL16021		DSS	FALSE	http://purl.obolibrary.org/obo/DOID_0050125	dengue shock syndrome	DOID
DSS	GSM998334	GSE40628	GPL16021		DSS	FALSE	http://purl.obolibrary.org/obo/DOID_0050125	dengue shock syndrome	DOID
DSS	GSM998335	GSE40628	GPL16021			TRUE	http://purl.obolibrary.org/obo/DOID_0050125	dengue shock syndrome	DOID
DSS	GSM998336	GSE40628	GPL16021		DSS	FALSE	http://purl.obolibrary.org/obo/DOID_0050125	dengue shock syndrome	DOID
DSS	GSM998337	GSE40628	GPL16021		DSS	FALSE	http://purl.obolibrary.org/obo/DOID_0050125	dengue shock syndrome	DOID
DSS	GSM998338	GSE40628	GPL16021		DSS	FALSE	http://purl.obolibrary.org/obo/DOID_0050125	dengue shock syndrome	DOID
DSS	GSM998339	GSE40628	GPL16021		DSS	FALSE	http://purl.obolibrary.org/obo/DOID_0050125	dengue shock syndrome	DOID
DSS	GSM998340	GSE40628	GPL16021		DSS	FALSE	http://purl.obolibrary.org/obo/DOID_0050125	dengue shock syndrome	DOID
DSS	GSM998341	GSE40628	GPL16021		DSS	FALSE	http://purl.obolibrary.org/obo/DOID_0050125	dengue shock syndrome	DOID
DSS	GSM998342	GSE40628	GPL16021		DSS	FALSE	http://purl.obolibrary.org/obo/DOID_0050125	dengue shock syndrome	DOID
DSS	GSM998343	GSE40628	GPL16021		DSS	FALSE	http://purl.obolibrary.org/obo/DOID_0050125	dengue shock syndrome	DOID
DSS	GSM998344	GSE40628	GPL16021		DSS	FALSE	http://purl.obolibrary.org/obo/DOID_0050125	dengue shock syndrome	DOID
DSS	GSM998345	GSE40628	GPL16021		DSS	FALSE	http://purl.obolibrary.org/obo/DOID_0050125	dengue shock syndrome	DOID
DSS	GSM998346	GSE40628	GPL16021			TRUE	http://purl.obolibrary.org/obo/DOID_0050125	dengue shock syndrome	DOID
DSS	GSM998347	GSE40628	GPL16021			TRUE	http://purl.obolibrary.org/obo/DOID_0050125	dengue shock syndrome	DOID
DSS	GSM998348	GSE40628	GPL16021		DSS	FALSE	http://purl.obolibrary.org/obo/DOID_0050125	dengue shock syndrome	DOID
DSS	GSM998349	GSE40628	GPL16021		DSS	FALSE	http://purl.obolibrary.org/obo/DOID_0050125	dengue shock syndrome	DOID
DSS	GSM998350	GSE40628	GPL16021		DSS	FALSE	http://purl.obolibrary.org/obo/DOID_0050125	dengue shock syndrome	DOID
DF	GSM302811	GSE13052	GPL2700		DF	FALSE	http://purl.obolibrary.org/obo/DOID_0050143	asymptomatic dengue	DOID
DF	GSM303278	GSE13052	GPL2700		DF	FALSE	http://purl.obolibrary.org/obo/DOID_0050143	asymptomatic dengue	DOID
DF	GSM303280	GSE13052	GPL2700		DF	FALSE	http://purl.obolibrary.org/obo/DOID_0050143	asymptomatic dengue	DOID
DF	GSM303281	GSE13052	GPL2700	DF		FALSE	http://purl.obolibrary.org/obo/DOID_0050143	asymptomatic dengue	DOID
DF	GSM303283	GSE13052	GPL2700		DF	FALSE	http://purl.obolibrary.org/obo/DOID_0050143	asymptomatic dengue	DOID
DF	GSM303284	GSE13052	GPL2700		DF	FALSE	http://purl.obolibrary.org/obo/DOID_0050143	asymptomatic dengue	DOID
DF	GSM303589	GSE13052	GPL2700		DF	FALSE	http://purl.obolibrary.org/obo/DOID_0050143	asymptomatic dengue	DOID
DF	GSM303590	GSE13052	GPL2700	DF		FALSE	http://purl.obolibrary.org/obo/DOID_0050143	asymptomatic dengue	DOID
DF	GSM303591	GSE13052	GPL2700	DF		FALSE	http://purl.obolibrary.org/obo/DOID_0050143	asymptomatic dengue	DOID
DF	GSM305287	GSE13052	GPL2700	DF		FALSE	http://purl.obolibrary.org/obo/DOID_0050143	asymptomatic dengue	DOID
DF	GSM305289	GSE13052	GPL2700		DF	FALSE	http://purl.obolibrary.org/obo/DOID_0050143	asymptomatic dengue	DOID
DF	GSM305291	GSE13052	GPL2700	DF		FALSE	http://purl.obolibrary.org/obo/DOID_0050143	asymptomatic dengue	DOID
DF	GSM305293	GSE13052	GPL2700	DF		FALSE	http://purl.obolibrary.org/obo/DOID_0050143	asymptomatic dengue	DOID
DF	GSM305301	GSE13052	GPL2700		DF	FALSE	http://purl.obolibrary.org/obo/DOID_0050143	asymptomatic dengue	DOID
DF	GSM305302	GSE13052	GPL2700	DF		FALSE	http://purl.obolibrary.org/obo/DOID_0050143	asymptomatic dengue	DOID
DF	GSM305303	GSE13052	GPL2700	DF		FALSE	http://purl.obolibrary.org/obo/DOID_0050143	asymptomatic dengue	DOID
DF	GSM305304	GSE13052	GPL2700	DF		FALSE	http://purl.obolibrary.org/obo/DOID_0050143	asymptomatic dengue	DOID
DF	GSM305306	GSE13052	GPL2700		DF	FALSE	http://purl.obolibrary.org/obo/DOID_0050143	asymptomatic dengue	DOID
DF	GSM305307	GSE13052	GPL2700	DF		FALSE	http://purl.obolibrary.org/obo/DOID_0050143	asymptomatic dengue	DOID
DF	GSM305308	GSE13052	GPL2700	DF		FALSE	http://purl.obolibrary.org/obo/DOID_0050143	asymptomatic dengue	DOID
DF	GSM305693	GSE13052	GPL2700	DF		FALSE	http://purl.obolibrary.org/obo/DOID_0050143	asymptomatic dengue	DOID
DF	GSM305694	GSE13052	GPL2700	DF		FALSE	http://purl.obolibrary.org/obo/DOID_0050143	asymptomatic dengue	DOID
DF	GSM305695	GSE13052	GPL2700		DF	FALSE	http://purl.obolibrary.org/obo/DOID_0050143	asymptomatic dengue	DOID
DF	GSM305696	GSE13052	GPL2700		DF	FALSE	http://purl.obolibrary.org/obo/DOID_0050143	asymptomatic dengue	DOID
DF	GSM308563	GSE13052	GPL2700	DF		FALSE	http://purl.obolibrary.org/obo/DOID_0050143	asymptomatic dengue	DOID
DF	GSM308564	GSE13052	GPL2700		DF	FALSE	http://purl.obolibrary.org/obo/DOID_0050143	asymptomatic dengue	DOID
DF	GSM308565	GSE13052	GPL2700		DF	FALSE	http://purl.obolibrary.org/obo/DOID_0050143	asymptomatic dengue	DOID
DF	GSM309420	GSE13052	GPL2700		DF	FALSE	http://purl.obolibrary.org/obo/DOID_0050143	asymptomatic dengue	DOID
DF	GSM309421	GSE13052	GPL2700		DF	FALSE	http://purl.obolibrary.org/obo/DOID_0050143	asymptomatic dengue	DOID
DF	GSM309423	GSE13052	GPL2700	DF		FALSE	http://purl.obolibrary.org/obo/DOID_0050143	asymptomatic dengue	DOID
DF	GSM447781	GSE17924	GPL4133	DF	DF	TRUE	http://purl.obolibrary.org/obo/DOID_0050143	asymptomatic dengue	DOID
DF	GSM447782	GSE17924	GPL4133	DF	DF	TRUE	http://purl.obolibrary.org/obo/DOID_0050143	asymptomatic dengue	DOID
DF	GSM447783	GSE17924	GPL4133		DF	FALSE	http://purl.obolibrary.org/obo/DOID_0050143	asymptomatic dengue	DOID
DF	GSM447784	GSE17924	GPL4133		DF	FALSE	http://purl.obolibrary.org/obo/DOID_0050143	asymptomatic dengue	DOID
DF	GSM447785	GSE17924	GPL4133		DF	FALSE	http://purl.obolibrary.org/obo/DOID_0050143	asymptomatic dengue	DOID
DF	GSM447786	GSE17924	GPL4133		DF	FALSE	http://purl.obolibrary.org/obo/DOID_0050143	asymptomatic dengue	DOID
DF	GSM447787	GSE17924	GPL4133	DF	DF	TRUE	http://purl.obolibrary.org/obo/DOID_0050143	asymptomatic dengue	DOID
DF	GSM447788	GSE17924	GPL4133	DF	DF	TRUE	http://purl.obolibrary.org/obo/DOID_0050143	asymptomatic dengue	DOID
DF	GSM447789	GSE17924	GPL4133		DF	FALSE	http://purl.obolibrary.org/obo/DOID_0050143	asymptomatic dengue	DOID
DF	GSM447790	GSE17924	GPL4133		DF	FALSE	http://purl.obolibrary.org/obo/DOID_0050143	asymptomatic dengue	DOID
DF	GSM447791	GSE17924	GPL4133		DF	FALSE	http://purl.obolibrary.org/obo/DOID_0050143	asymptomatic dengue	DOID
DF	GSM447792	GSE17924	GPL4133	DF	DF	TRUE	http://purl.obolibrary.org/obo/DOID_0050143	asymptomatic dengue	DOID
DF	GSM447793	GSE17924	GPL4133		DF	FALSE	http://purl.obolibrary.org/obo/DOID_0050143	asymptomatic dengue	DOID
DF	GSM447794	GSE17924	GPL4133		DF	FALSE	http://purl.obolibrary.org/obo/DOID_0050143	asymptomatic dengue	DOID
DF	GSM447795	GSE17924	GPL4133		DF	FALSE	http://purl.obolibrary.org/obo/DOID_0050143	asymptomatic dengue	DOID
DF	GSM447796	GSE17924	GPL4133		DF	FALSE	http://purl.obolibrary.org/obo/DOID_0050143	asymptomatic dengue	DOID
DF	GSM447797	GSE17924	GPL4133	DF	DF	TRUE	http://purl.obolibrary.org/obo/DOID_0050143	asymptomatic dengue	DOID
DF	GSM447798	GSE17924	GPL4133		DF	FALSE	http://purl.obolibrary.org/obo/DOID_0050143	asymptomatic dengue	DOID
DF	GSM447799	GSE17924	GPL4133		DF	FALSE	http://purl.obolibrary.org/obo/DOID_0050143	asymptomatic dengue	DOID
DF	GSM447800	GSE17924	GPL4133		DF	FALSE	http://purl.obolibrary.org/obo/DOID_0050143	asymptomatic dengue	DOID
DF	GSM447801	GSE17924	GPL4133		DF	FALSE	http://purl.obolibrary.org/obo/DOID_0050143	asymptomatic dengue	DOID
DF	GSM447802	GSE17924	GPL4133		DF	FALSE	http://purl.obolibrary.org/obo/DOID_0050143	asymptomatic dengue	DOID
DF	GSM447803	GSE17924	GPL4133		DF	FALSE	http://purl.obolibrary.org/obo/DOID_0050143	asymptomatic dengue	DOID
DF	GSM447804	GSE17924	GPL4133	DF	DF	TRUE	http://purl.obolibrary.org/obo/DOID_0050143	asymptomatic dengue	DOID
DF	GSM447805	GSE17924	GPL4133		DF	FALSE	http://purl.obolibrary.org/obo/DOID_0050143	asymptomatic dengue	DOID
DF	GSM447806	GSE17924	GPL4133		DF	FALSE	http://purl.obolibrary.org/obo/DOID_0050143	asymptomatic dengue	DOID
DF	GSM447807	GSE17924	GPL4133		DF	FALSE	http://purl.obolibrary.org/obo/DOID_0050143	asymptomatic dengue	DOID
DF	GSM447808	GSE17924	GPL4133		DF	FALSE	http://purl.obolibrary.org/obo/DOID_0050143	asymptomatic dengue	DOID
DF	GSM447809	GSE17924	GPL4133		DF	FALSE	http://purl.obolibrary.org/obo/DOID_0050143	asymptomatic dengue	DOID
DF	GSM447810	GSE17924	GPL4133	DF	DF	TRUE	http://purl.obolibrary.org/obo/DOID_0050143	asymptomatic dengue	DOID
DF	GSM447811	GSE17924	GPL4133	DF	DF	TRUE	http://purl.obolibrary.org/obo/DOID_0050143	asymptomatic dengue	DOID
DF	GSM447812	GSE17924	GPL4133		DF	FALSE	http://purl.obolibrary.org/obo/DOID_0050143	asymptomatic dengue	DOID
DF	GSM447813	GSE17924	GPL4133	DF	DF	TRUE	http://purl.obolibrary.org/obo/DOID_0050143	asymptomatic dengue	DOID
DF	GSM447814	GSE17924	GPL4133		DF	FALSE	http://purl.obolibrary.org/obo/DOID_0050143	asymptomatic dengue	DOID
DF	GSM447815	GSE17924	GPL4133	DF	DF	TRUE	http://purl.obolibrary.org/obo/DOID_0050143	asymptomatic dengue	DOID
DF	GSM447816	GSE17924	GPL4133		DF	FALSE	http://purl.obolibrary.org/obo/DOID_0050143	asymptomatic dengue	DOID
DF	GSM447817	GSE17924	GPL4133	DF	DF	TRUE	http://purl.obolibrary.org/obo/DOID_0050143	asymptomatic dengue	DOID
DF	GSM447818	GSE17924	GPL4133	DF	DF	TRUE	http://purl.obolibrary.org/obo/DOID_0050143	asymptomatic dengue	DOID
DF	GSM447819	GSE17924	GPL4133		DF	FALSE	http://purl.obolibrary.org/obo/DOID_0050143	asymptomatic dengue	DOID
DF	GSM447820	GSE17924	GPL4133		DF	FALSE	http://purl.obolibrary.org/obo/DOID_0050143	asymptomatic dengue	DOID
DF	GSM447821	GSE17924	GPL4133		DF	FALSE	http://purl.obolibrary.org/obo/DOID_0050143	asymptomatic dengue	DOID
DF	GSM447822	GSE17924	GPL4133		DF	FALSE	http://purl.obolibrary.org/obo/DOID_0050143	asymptomatic dengue	DOID
DF	GSM447823	GSE17924	GPL4133	DF	DF	TRUE	http://purl.obolibrary.org/obo/DOID_0050143	asymptomatic dengue	DOID
DF	GSM447824	GSE17924	GPL4133		DF	FALSE	http://purl.obolibrary.org/obo/DOID_0050143	asymptomatic dengue	DOID
DF	GSM447825	GSE17924	GPL4133		DF	FALSE	http://purl.obolibrary.org/obo/DOID_0050143	asymptomatic dengue	DOID
DF	GSM447826	GSE17924	GPL4133		DF	FALSE	http://purl.obolibrary.org/obo/DOID_0050143	asymptomatic dengue	DOID
DF	GSM447827	GSE17924	GPL4133	DF	DF	TRUE	http://purl.obolibrary.org/obo/DOID_0050143	asymptomatic dengue	DOID
DF	GSM447828	GSE17924	GPL4133	DF	DF	TRUE	http://purl.obolibrary.org/obo/DOID_0050143	asymptomatic dengue	DOID
DF	GSM452235	GSE18090	GPL570	DF	DF	TRUE	http://purl.obolibrary.org/obo/DOID_0050143	asymptomatic dengue	DOID
DF	GSM452236	GSE18090	GPL570	DF	DF	TRUE	http://purl.obolibrary.org/obo/DOID_0050143	asymptomatic dengue	DOID
DF	GSM452237	GSE18090	GPL570	DF	DF	TRUE	http://purl.obolibrary.org/obo/DOID_0050143	asymptomatic dengue	DOID
DF	GSM452238	GSE18090	GPL570	DF	DF	TRUE	http://purl.obolibrary.org/obo/DOID_0050143	asymptomatic dengue	DOID
DF	GSM452239	GSE18090	GPL570	DF	DF	TRUE	http://purl.obolibrary.org/obo/DOID_0050143	asymptomatic dengue	DOID
DF	GSM452240	GSE18090	GPL570	DF	DF	TRUE	http://purl.obolibrary.org/obo/DOID_0050143	asymptomatic dengue	DOID
DF	GSM452241	GSE18090	GPL570	DF	DF	TRUE	http://purl.obolibrary.org/obo/DOID_0050143	asymptomatic dengue	DOID
DF	GSM452242	GSE18090	GPL570	DF	DF	TRUE	http://purl.obolibrary.org/obo/DOID_0050143	asymptomatic dengue	DOID
DF	GSM452243	GSE18090	GPL570			TRUE	http://purl.obolibrary.org/obo/DOID_0050143	asymptomatic dengue	DOID
DF	GSM452244	GSE18090	GPL570			TRUE	http://purl.obolibrary.org/obo/DOID_0050143	asymptomatic dengue	DOID
DF	GSM452245	GSE18090	GPL570			TRUE	http://purl.obolibrary.org/obo/DOID_0050143	asymptomatic dengue	DOID
DF	GSM452246	GSE18090	GPL570			TRUE	http://purl.obolibrary.org/obo/DOID_0050143	asymptomatic dengue	DOID
DF	GSM452247	GSE18090	GPL570			TRUE	http://purl.obolibrary.org/obo/DOID_0050143	asymptomatic dengue	DOID
DF	GSM452248	GSE18090	GPL570			TRUE	http://purl.obolibrary.org/obo/DOID_0050143	asymptomatic dengue	DOID
DF	GSM452249	GSE18090	GPL570			TRUE	http://purl.obolibrary.org/obo/DOID_0050143	asymptomatic dengue	DOID
DF	GSM452250	GSE18090	GPL570			TRUE	http://purl.obolibrary.org/obo/DOID_0050143	asymptomatic dengue	DOID
DF	GSM452251	GSE18090	GPL570			TRUE	http://purl.obolibrary.org/obo/DOID_0050143	asymptomatic dengue	DOID
DF	GSM452252	GSE18090	GPL570			TRUE	http://purl.obolibrary.org/obo/DOID_0050143	asymptomatic dengue	DOID
DF	GSM452253	GSE18090	GPL570			TRUE	http://purl.obolibrary.org/obo/DOID_0050143	asymptomatic dengue	DOID
DF	GSM452254	GSE18090	GPL570			TRUE	http://purl.obolibrary.org/obo/DOID_0050143	asymptomatic dengue	DOID
DF	GSM452255	GSE18090	GPL570			TRUE	http://purl.obolibrary.org/obo/DOID_0050143	asymptomatic dengue	DOID
DF	GSM452256	GSE18090	GPL570			TRUE	http://purl.obolibrary.org/obo/DOID_0050143	asymptomatic dengue	DOID
DF	GSM452257	GSE18090	GPL570			TRUE	http://purl.obolibrary.org/obo/DOID_0050143	asymptomatic dengue	DOID
DF	GSM452258	GSE18090	GPL570			TRUE	http://purl.obolibrary.org/obo/DOID_0050143	asymptomatic dengue	DOID
DF	GSM452259	GSE18090	GPL570			TRUE	http://purl.obolibrary.org/obo/DOID_0050143	asymptomatic dengue	DOID
DF	GSM452260	GSE18090	GPL570			TRUE	http://purl.obolibrary.org/obo/DOID_0050143	asymptomatic dengue	DOID
DF	GSM614020	GSE25001	GPL6104	DF		FALSE	http://purl.obolibrary.org/obo/DOID_0050143	asymptomatic dengue	DOID
DF	GSM614021	GSE25001	GPL6104	DF		FALSE	http://purl.obolibrary.org/obo/DOID_0050143	asymptomatic dengue	DOID
DF	GSM614022	GSE25001	GPL6104	DF		FALSE	http://purl.obolibrary.org/obo/DOID_0050143	asymptomatic dengue	DOID
DF	GSM614023	GSE25001	GPL6104		DF	FALSE	http://purl.obolibrary.org/obo/DOID_0050143	asymptomatic dengue	DOID
DF	GSM614024	GSE25001	GPL6104	DF		FALSE	http://purl.obolibrary.org/obo/DOID_0050143	asymptomatic dengue	DOID
DF	GSM614025	GSE25001	GPL6104		DF	FALSE	http://purl.obolibrary.org/obo/DOID_0050143	asymptomatic dengue	DOID
DF	GSM614026	GSE25001	GPL6104		DF	FALSE	http://purl.obolibrary.org/obo/DOID_0050143	asymptomatic dengue	DOID
DF	GSM614027	GSE25001	GPL6104	DF		FALSE	http://purl.obolibrary.org/obo/DOID_0050143	asymptomatic dengue	DOID
DF	GSM614028	GSE25001	GPL6104	DF		FALSE	http://purl.obolibrary.org/obo/DOID_0050143	asymptomatic dengue	DOID
DF	GSM614029	GSE25001	GPL6104		DF	FALSE	http://purl.obolibrary.org/obo/DOID_0050143	asymptomatic dengue	DOID
DF	GSM614030	GSE25001	GPL6104		DF	FALSE	http://purl.obolibrary.org/obo/DOID_0050143	asymptomatic dengue	DOID
DF	GSM614031	GSE25001	GPL6104		DF	FALSE	http://purl.obolibrary.org/obo/DOID_0050143	asymptomatic dengue	DOID
DF	GSM614032	GSE25001	GPL6104		DF	FALSE	http://purl.obolibrary.org/obo/DOID_0050143	asymptomatic dengue	DOID
DF	GSM614033	GSE25001	GPL6104	DF		FALSE	http://purl.obolibrary.org/obo/DOID_0050143	asymptomatic dengue	DOID
DF	GSM614034	GSE25001	GPL6104		DF	FALSE	http://purl.obolibrary.org/obo/DOID_0050143	asymptomatic dengue	DOID
DF	GSM614035	GSE25001	GPL6104		DF	FALSE	http://purl.obolibrary.org/obo/DOID_0050143	asymptomatic dengue	DOID
DF	GSM614036	GSE25001	GPL6104		DF	FALSE	http://purl.obolibrary.org/obo/DOID_0050143	asymptomatic dengue	DOID
DF	GSM614037	GSE25001	GPL6104		DF	FALSE	http://purl.obolibrary.org/obo/DOID_0050143	asymptomatic dengue	DOID
DF	GSM614038	GSE25001	GPL6104		DF	FALSE	http://purl.obolibrary.org/obo/DOID_0050143	asymptomatic dengue	DOID
DF	GSM614039	GSE25001	GPL6104		DF	FALSE	http://purl.obolibrary.org/obo/DOID_0050143	asymptomatic dengue	DOID
DF	GSM614040	GSE25001	GPL6104		DF	FALSE	http://purl.obolibrary.org/obo/DOID_0050143	asymptomatic dengue	DOID
DF	GSM614041	GSE25001	GPL6104		DF	FALSE	http://purl.obolibrary.org/obo/DOID_0050143	asymptomatic dengue	DOID
DF	GSM614042	GSE25001	GPL6104	DF		FALSE	http://purl.obolibrary.org/obo/DOID_0050143	asymptomatic dengue	DOID
DF	GSM614043	GSE25001	GPL6104	DF		FALSE	http://purl.obolibrary.org/obo/DOID_0050143	asymptomatic dengue	DOID
DF	GSM614044	GSE25001	GPL6104	DF		FALSE	http://purl.obolibrary.org/obo/DOID_0050143	asymptomatic dengue	DOID
DF	GSM614045	GSE25001	GPL6104	DF		FALSE	http://purl.obolibrary.org/obo/DOID_0050143	asymptomatic dengue	DOID
DF	GSM614046	GSE25001	GPL6104	DF		FALSE	http://purl.obolibrary.org/obo/DOID_0050143	asymptomatic dengue	DOID
DF	GSM614047	GSE25001	GPL6104	DF		FALSE	http://purl.obolibrary.org/obo/DOID_0050143	asymptomatic dengue	DOID
DF	GSM614048	GSE25001	GPL6104		DF	FALSE	http://purl.obolibrary.org/obo/DOID_0050143	asymptomatic dengue	DOID
DF	GSM614049	GSE25001	GPL6104	DF		FALSE	http://purl.obolibrary.org/obo/DOID_0050143	asymptomatic dengue	DOID
DF	GSM614050	GSE25001	GPL6104	DF		FALSE	http://purl.obolibrary.org/obo/DOID_0050143	asymptomatic dengue	DOID
DF	GSM614051	GSE25001	GPL6104		DF	FALSE	http://purl.obolibrary.org/obo/DOID_0050143	asymptomatic dengue	DOID
DF	GSM614052	GSE25001	GPL6104		DF	FALSE	http://purl.obolibrary.org/obo/DOID_0050143	asymptomatic dengue	DOID
DF	GSM614053	GSE25001	GPL6104	DF		FALSE	http://purl.obolibrary.org/obo/DOID_0050143	asymptomatic dengue	DOID
DF	GSM614054	GSE25001	GPL6104	DF		FALSE	http://purl.obolibrary.org/obo/DOID_0050143	asymptomatic dengue	DOID
DF	GSM614055	GSE25001	GPL6104	DF		FALSE	http://purl.obolibrary.org/obo/DOID_0050143	asymptomatic dengue	DOID
DF	GSM614056	GSE25001	GPL6104		DF	FALSE	http://purl.obolibrary.org/obo/DOID_0050143	asymptomatic dengue	DOID
DF	GSM614057	GSE25001	GPL6104	DF		FALSE	http://purl.obolibrary.org/obo/DOID_0050143	asymptomatic dengue	DOID
DF	GSM614058	GSE25001	GPL6104	DF		FALSE	http://purl.obolibrary.org/obo/DOID_0050143	asymptomatic dengue	DOID
DF	GSM614059	GSE25001	GPL6104		DF	FALSE	http://purl.obolibrary.org/obo/DOID_0050143	asymptomatic dengue	DOID
DF	GSM614060	GSE25001	GPL6104		DF	FALSE	http://purl.obolibrary.org/obo/DOID_0050143	asymptomatic dengue	DOID
DF	GSM614061	GSE25001	GPL6104	DF		FALSE	http://purl.obolibrary.org/obo/DOID_0050143	asymptomatic dengue	DOID
DF	GSM614062	GSE25001	GPL6104	DF		FALSE	http://purl.obolibrary.org/obo/DOID_0050143	asymptomatic dengue	DOID
DF	GSM614063	GSE25001	GPL6104	DF		FALSE	http://purl.obolibrary.org/obo/DOID_0050143	asymptomatic dengue	DOID
DF	GSM614064	GSE25001	GPL6104	DF		FALSE	http://purl.obolibrary.org/obo/DOID_0050143	asymptomatic dengue	DOID
DF	GSM614065	GSE25001	GPL6104	DF		FALSE	http://purl.obolibrary.org/obo/DOID_0050143	asymptomatic dengue	DOID
DF	GSM614066	GSE25001	GPL6104	DF		FALSE	http://purl.obolibrary.org/obo/DOID_0050143	asymptomatic dengue	DOID
DF	GSM614067	GSE25001	GPL6104		DF	FALSE	http://purl.obolibrary.org/obo/DOID_0050143	asymptomatic dengue	DOID
DF	GSM614068	GSE25001	GPL6104	DF		FALSE	http://purl.obolibrary.org/obo/DOID_0050143	asymptomatic dengue	DOID
DF	GSM614069	GSE25001	GPL6104	DF		FALSE	http://purl.obolibrary.org/obo/DOID_0050143	asymptomatic dengue	DOID
DF	GSM614070	GSE25001	GPL6104	DF		FALSE	http://purl.obolibrary.org/obo/DOID_0050143	asymptomatic dengue	DOID
DF	GSM614071	GSE25001	GPL6104	DF		FALSE	http://purl.obolibrary.org/obo/DOID_0050143	asymptomatic dengue	DOID
DF	GSM614072	GSE25001	GPL6104	DF		FALSE	http://purl.obolibrary.org/obo/DOID_0050143	asymptomatic dengue	DOID
DF	GSM614073	GSE25001	GPL6104	DF		FALSE	http://purl.obolibrary.org/obo/DOID_0050143	asymptomatic dengue	DOID
DF	GSM614074	GSE25001	GPL6104		DF	FALSE	http://purl.obolibrary.org/obo/DOID_0050143	asymptomatic dengue	DOID
DF	GSM614075	GSE25001	GPL6104	DF		FALSE	http://purl.obolibrary.org/obo/DOID_0050143	asymptomatic dengue	DOID
DF	GSM614076	GSE25001	GPL6104	DF		FALSE	http://purl.obolibrary.org/obo/DOID_0050143	asymptomatic dengue	DOID
DF	GSM614077	GSE25001	GPL6104	DF		FALSE	http://purl.obolibrary.org/obo/DOID_0050143	asymptomatic dengue	DOID
DF	GSM614078	GSE25001	GPL6104	DF		FALSE	http://purl.obolibrary.org/obo/DOID_0050143	asymptomatic dengue	DOID
DF	GSM614079	GSE25001	GPL6104	DF		FALSE	http://purl.obolibrary.org/obo/DOID_0050143	asymptomatic dengue	DOID
DF	GSM614080	GSE25001	GPL6104		DF	FALSE	http://purl.obolibrary.org/obo/DOID_0050143	asymptomatic dengue	DOID
DF	GSM614081	GSE25001	GPL6104		DF	FALSE	http://purl.obolibrary.org/obo/DOID_0050143	asymptomatic dengue	DOID
DF	GSM614082	GSE25001	GPL6104		DF	FALSE	http://purl.obolibrary.org/obo/DOID_0050143	asymptomatic dengue	DOID
DF	GSM614083	GSE25001	GPL6104		DF	FALSE	http://purl.obolibrary.org/obo/DOID_0050143	asymptomatic dengue	DOID
DF	GSM614084	GSE25001	GPL6104	DF		FALSE	http://purl.obolibrary.org/obo/DOID_0050143	asymptomatic dengue	DOID
DF	GSM614085	GSE25001	GPL6104	DF		FALSE	http://purl.obolibrary.org/obo/DOID_0050143	asymptomatic dengue	DOID
DF	GSM614086	GSE25001	GPL6104	DF		FALSE	http://purl.obolibrary.org/obo/DOID_0050143	asymptomatic dengue	DOID
DF	GSM614087	GSE25001	GPL6104		DF	FALSE	http://purl.obolibrary.org/obo/DOID_0050143	asymptomatic dengue	DOID
DF	GSM614088	GSE25001	GPL6104	DF		FALSE	http://purl.obolibrary.org/obo/DOID_0050143	asymptomatic dengue	DOID
DF	GSM614089	GSE25001	GPL6104	DF		FALSE	http://purl.obolibrary.org/obo/DOID_0050143	asymptomatic dengue	DOID
DF	GSM614090	GSE25001	GPL6104		DF	FALSE	http://purl.obolibrary.org/obo/DOID_0050143	asymptomatic dengue	DOID
DF	GSM614091	GSE25001	GPL6104	DF		FALSE	http://purl.obolibrary.org/obo/DOID_0050143	asymptomatic dengue	DOID
DF	GSM614092	GSE25001	GPL6104	DF		FALSE	http://purl.obolibrary.org/obo/DOID_0050143	asymptomatic dengue	DOID
DF	GSM614093	GSE25001	GPL6104	DF		FALSE	http://purl.obolibrary.org/obo/DOID_0050143	asymptomatic dengue	DOID
DF	GSM614094	GSE25001	GPL6104	DF		FALSE	http://purl.obolibrary.org/obo/DOID_0050143	asymptomatic dengue	DOID
DF	GSM614095	GSE25001	GPL6104	DF		FALSE	http://purl.obolibrary.org/obo/DOID_0050143	asymptomatic dengue	DOID
DF	GSM614096	GSE25001	GPL6104	DF		FALSE	http://purl.obolibrary.org/obo/DOID_0050143	asymptomatic dengue	DOID
DF	GSM614097	GSE25001	GPL6104	DF		FALSE	http://purl.obolibrary.org/obo/DOID_0050143	asymptomatic dengue	DOID
DF	GSM614098	GSE25001	GPL6104	DF		FALSE	http://purl.obolibrary.org/obo/DOID_0050143	asymptomatic dengue	DOID
DF	GSM614099	GSE25001	GPL6104	DF		FALSE	http://purl.obolibrary.org/obo/DOID_0050143	asymptomatic dengue	DOID
DF	GSM614100	GSE25001	GPL6104	DF		FALSE	http://purl.obolibrary.org/obo/DOID_0050143	asymptomatic dengue	DOID
DF	GSM614101	GSE25001	GPL6104	DF		FALSE	http://purl.obolibrary.org/obo/DOID_0050143	asymptomatic dengue	DOID
DF	GSM614102	GSE25001	GPL6104	DF		FALSE	http://purl.obolibrary.org/obo/DOID_0050143	asymptomatic dengue	DOID
DF	GSM614103	GSE25001	GPL6104		DF	FALSE	http://purl.obolibrary.org/obo/DOID_0050143	asymptomatic dengue	DOID
DF	GSM614104	GSE25001	GPL6104		DF	FALSE	http://purl.obolibrary.org/obo/DOID_0050143	asymptomatic dengue	DOID
DF	GSM614105	GSE25001	GPL6104		DF	FALSE	http://purl.obolibrary.org/obo/DOID_0050143	asymptomatic dengue	DOID
DF	GSM614106	GSE25001	GPL6104	DF		FALSE	http://purl.obolibrary.org/obo/DOID_0050143	asymptomatic dengue	DOID
DF	GSM614107	GSE25001	GPL6104	DF		FALSE	http://purl.obolibrary.org/obo/DOID_0050143	asymptomatic dengue	DOID
DF	GSM614108	GSE25001	GPL6104		DF	FALSE	http://purl.obolibrary.org/obo/DOID_0050143	asymptomatic dengue	DOID
DF	GSM614109	GSE25001	GPL6104		DF	FALSE	http://purl.obolibrary.org/obo/DOID_0050143	asymptomatic dengue	DOID
DF	GSM614110	GSE25001	GPL6104		DF	FALSE	http://purl.obolibrary.org/obo/DOID_0050143	asymptomatic dengue	DOID
DF	GSM614111	GSE25001	GPL6104		DF	FALSE	http://purl.obolibrary.org/obo/DOID_0050143	asymptomatic dengue	DOID
DF	GSM614112	GSE25001	GPL6104		DF	FALSE	http://purl.obolibrary.org/obo/DOID_0050143	asymptomatic dengue	DOID
DF	GSM614113	GSE25001	GPL6104	DF		FALSE	http://purl.obolibrary.org/obo/DOID_0050143	asymptomatic dengue	DOID
DF	GSM614114	GSE25001	GPL6104	DF		FALSE	http://purl.obolibrary.org/obo/DOID_0050143	asymptomatic dengue	DOID
DF	GSM614115	GSE25001	GPL6104	DF		FALSE	http://purl.obolibrary.org/obo/DOID_0050143	asymptomatic dengue	DOID
DF	GSM614116	GSE25001	GPL6104	DF		FALSE	http://purl.obolibrary.org/obo/DOID_0050143	asymptomatic dengue	DOID
DF	GSM614117	GSE25001	GPL6104	DF		FALSE	http://purl.obolibrary.org/obo/DOID_0050143	asymptomatic dengue	DOID
DF	GSM614118	GSE25001	GPL6104	DF		FALSE	http://purl.obolibrary.org/obo/DOID_0050143	asymptomatic dengue	DOID
DF	GSM614119	GSE25001	GPL6104	DF		FALSE	http://purl.obolibrary.org/obo/DOID_0050143	asymptomatic dengue	DOID
DF	GSM614120	GSE25001	GPL6104	DF		FALSE	http://purl.obolibrary.org/obo/DOID_0050143	asymptomatic dengue	DOID
DF	GSM614121	GSE25001	GPL6104	DF		FALSE	http://purl.obolibrary.org/obo/DOID_0050143	asymptomatic dengue	DOID
DF	GSM614122	GSE25001	GPL6104	DF		FALSE	http://purl.obolibrary.org/obo/DOID_0050143	asymptomatic dengue	DOID
DF	GSM614123	GSE25001	GPL6104	DF		FALSE	http://purl.obolibrary.org/obo/DOID_0050143	asymptomatic dengue	DOID
DF	GSM614124	GSE25001	GPL6104		DF	FALSE	http://purl.obolibrary.org/obo/DOID_0050143	asymptomatic dengue	DOID
DF	GSM614125	GSE25001	GPL6104		DF	FALSE	http://purl.obolibrary.org/obo/DOID_0050143	asymptomatic dengue	DOID
DF	GSM614126	GSE25001	GPL6104		DF	FALSE	http://purl.obolibrary.org/obo/DOID_0050143	asymptomatic dengue	DOID
DF	GSM614127	GSE25001	GPL6104	DF		FALSE	http://purl.obolibrary.org/obo/DOID_0050143	asymptomatic dengue	DOID
DF	GSM614128	GSE25001	GPL6104	DF		FALSE	http://purl.obolibrary.org/obo/DOID_0050143	asymptomatic dengue	DOID
DF	GSM614129	GSE25001	GPL6104	DF		FALSE	http://purl.obolibrary.org/obo/DOID_0050143	asymptomatic dengue	DOID
DF	GSM614130	GSE25001	GPL6104	DF		FALSE	http://purl.obolibrary.org/obo/DOID_0050143	asymptomatic dengue	DOID
DF	GSM614131	GSE25001	GPL6104		DF	FALSE	http://purl.obolibrary.org/obo/DOID_0050143	asymptomatic dengue	DOID
DF	GSM614132	GSE25001	GPL6104		DF	FALSE	http://purl.obolibrary.org/obo/DOID_0050143	asymptomatic dengue	DOID
DF	GSM614133	GSE25001	GPL6104		DF	FALSE	http://purl.obolibrary.org/obo/DOID_0050143	asymptomatic dengue	DOID
DF	GSM614134	GSE25001	GPL6104	DF		FALSE	http://purl.obolibrary.org/obo/DOID_0050143	asymptomatic dengue	DOID
DF	GSM614135	GSE25001	GPL6104	DF		FALSE	http://purl.obolibrary.org/obo/DOID_0050143	asymptomatic dengue	DOID
DF	GSM614136	GSE25001	GPL6104	DF		FALSE	http://purl.obolibrary.org/obo/DOID_0050143	asymptomatic dengue	DOID
DF	GSM614137	GSE25001	GPL6104	DF		FALSE	http://purl.obolibrary.org/obo/DOID_0050143	asymptomatic dengue	DOID
DF	GSM614138	GSE25001	GPL6104		DF	FALSE	http://purl.obolibrary.org/obo/DOID_0050143	asymptomatic dengue	DOID
DF	GSM614139	GSE25001	GPL6104	DF		FALSE	http://purl.obolibrary.org/obo/DOID_0050143	asymptomatic dengue	DOID
DF	GSM614140	GSE25001	GPL6104		DF	FALSE	http://purl.obolibrary.org/obo/DOID_0050143	asymptomatic dengue	DOID
DF	GSM614141	GSE25001	GPL6104		DF	FALSE	http://purl.obolibrary.org/obo/DOID_0050143	asymptomatic dengue	DOID
DF	GSM614142	GSE25001	GPL6104	DF		FALSE	http://purl.obolibrary.org/obo/DOID_0050143	asymptomatic dengue	DOID
DF	GSM614143	GSE25001	GPL6104	DF		FALSE	http://purl.obolibrary.org/obo/DOID_0050143	asymptomatic dengue	DOID
DF	GSM614144	GSE25001	GPL6104		DF	FALSE	http://purl.obolibrary.org/obo/DOID_0050143	asymptomatic dengue	DOID
DF	GSM614145	GSE25001	GPL6104		DF	FALSE	http://purl.obolibrary.org/obo/DOID_0050143	asymptomatic dengue	DOID
DF	GSM614146	GSE25001	GPL6104		DF	FALSE	http://purl.obolibrary.org/obo/DOID_0050143	asymptomatic dengue	DOID
DF	GSM614147	GSE25001	GPL6104		DF	FALSE	http://purl.obolibrary.org/obo/DOID_0050143	asymptomatic dengue	DOID
DF	GSM614148	GSE25001	GPL6104		DF	FALSE	http://purl.obolibrary.org/obo/DOID_0050143	asymptomatic dengue	DOID
DF	GSM614149	GSE25001	GPL6104		DF	FALSE	http://purl.obolibrary.org/obo/DOID_0050143	asymptomatic dengue	DOID
DF	GSM614150	GSE25001	GPL6104		DF	FALSE	http://purl.obolibrary.org/obo/DOID_0050143	asymptomatic dengue	DOID
DF	GSM614151	GSE25001	GPL6104		DF	FALSE	http://purl.obolibrary.org/obo/DOID_0050143	asymptomatic dengue	DOID
DF	GSM614152	GSE25001	GPL6104		DF	FALSE	http://purl.obolibrary.org/obo/DOID_0050143	asymptomatic dengue	DOID
DF	GSM614153	GSE25001	GPL6104		DF	FALSE	http://purl.obolibrary.org/obo/DOID_0050143	asymptomatic dengue	DOID
DF	GSM614154	GSE25001	GPL6104	DF		FALSE	http://purl.obolibrary.org/obo/DOID_0050143	asymptomatic dengue	DOID
DF	GSM614155	GSE25001	GPL6104	DF		FALSE	http://purl.obolibrary.org/obo/DOID_0050143	asymptomatic dengue	DOID
DF	GSM614156	GSE25001	GPL6104	DF		FALSE	http://purl.obolibrary.org/obo/DOID_0050143	asymptomatic dengue	DOID
DF	GSM614157	GSE25001	GPL6104	DF		FALSE	http://purl.obolibrary.org/obo/DOID_0050143	asymptomatic dengue	DOID
DF	GSM614158	GSE25001	GPL6104	DF		FALSE	http://purl.obolibrary.org/obo/DOID_0050143	asymptomatic dengue	DOID
DF	GSM614159	GSE25001	GPL6104	DF		FALSE	http://purl.obolibrary.org/obo/DOID_0050143	asymptomatic dengue	DOID
DF	GSM614160	GSE25001	GPL6104	DF		FALSE	http://purl.obolibrary.org/obo/DOID_0050143	asymptomatic dengue	DOID
DF	GSM614161	GSE25001	GPL6104	DF		FALSE	http://purl.obolibrary.org/obo/DOID_0050143	asymptomatic dengue	DOID
DF	GSM614162	GSE25001	GPL6104	DF		FALSE	http://purl.obolibrary.org/obo/DOID_0050143	asymptomatic dengue	DOID
DF	GSM614163	GSE25001	GPL6104	DF		FALSE	http://purl.obolibrary.org/obo/DOID_0050143	asymptomatic dengue	DOID
DF	GSM614164	GSE25001	GPL6104	DF		FALSE	http://purl.obolibrary.org/obo/DOID_0050143	asymptomatic dengue	DOID
DF	GSM614165	GSE25001	GPL6104	DF		FALSE	http://purl.obolibrary.org/obo/DOID_0050143	asymptomatic dengue	DOID
DF	GSM614166	GSE25001	GPL6104	DF		FALSE	http://purl.obolibrary.org/obo/DOID_0050143	asymptomatic dengue	DOID
DF	GSM614167	GSE25001	GPL6104	DF		FALSE	http://purl.obolibrary.org/obo/DOID_0050143	asymptomatic dengue	DOID
DF	GSM614168	GSE25001	GPL6104	DF		FALSE	http://purl.obolibrary.org/obo/DOID_0050143	asymptomatic dengue	DOID
DF	GSM614169	GSE25001	GPL6104	DF		FALSE	http://purl.obolibrary.org/obo/DOID_0050143	asymptomatic dengue	DOID
DF	GSM614170	GSE25001	GPL6104	DF		FALSE	http://purl.obolibrary.org/obo/DOID_0050143	asymptomatic dengue	DOID
DF	GSM614171	GSE25001	GPL6104	DF		FALSE	http://purl.obolibrary.org/obo/DOID_0050143	asymptomatic dengue	DOID
DF	GSM614172	GSE25001	GPL6104		DF	FALSE	http://purl.obolibrary.org/obo/DOID_0050143	asymptomatic dengue	DOID
DF	GSM614173	GSE25001	GPL6104		DF	FALSE	http://purl.obolibrary.org/obo/DOID_0050143	asymptomatic dengue	DOID
DF	GSM614174	GSE25001	GPL6104		DF	FALSE	http://purl.obolibrary.org/obo/DOID_0050143	asymptomatic dengue	DOID
DF	GSM614175	GSE25001	GPL6104		DF	FALSE	http://purl.obolibrary.org/obo/DOID_0050143	asymptomatic dengue	DOID
DF	GSM614176	GSE25001	GPL6104	DF		FALSE	http://purl.obolibrary.org/obo/DOID_0050143	asymptomatic dengue	DOID
DF	GSM614177	GSE25001	GPL6104	DF		FALSE	http://purl.obolibrary.org/obo/DOID_0050143	asymptomatic dengue	DOID
DF	GSM614178	GSE25001	GPL6104	DF		FALSE	http://purl.obolibrary.org/obo/DOID_0050143	asymptomatic dengue	DOID
DF	GSM614179	GSE25001	GPL6104	DF		FALSE	http://purl.obolibrary.org/obo/DOID_0050143	asymptomatic dengue	DOID
DF	GSM614180	GSE25001	GPL6104	DF		FALSE	http://purl.obolibrary.org/obo/DOID_0050143	asymptomatic dengue	DOID
DF	GSM614181	GSE25001	GPL6104	DF		FALSE	http://purl.obolibrary.org/obo/DOID_0050143	asymptomatic dengue	DOID
DF	GSM614182	GSE25001	GPL6104		DF	FALSE	http://purl.obolibrary.org/obo/DOID_0050143	asymptomatic dengue	DOID
DF	GSM614183	GSE25001	GPL6104		DF	FALSE	http://purl.obolibrary.org/obo/DOID_0050143	asymptomatic dengue	DOID
DF	GSM614184	GSE25001	GPL6104	DF		FALSE	http://purl.obolibrary.org/obo/DOID_0050143	asymptomatic dengue	DOID
DF	GSM614185	GSE25001	GPL6104	DF		FALSE	http://purl.obolibrary.org/obo/DOID_0050143	asymptomatic dengue	DOID
DF	GSM614186	GSE25001	GPL6104	DF		FALSE	http://purl.obolibrary.org/obo/DOID_0050143	asymptomatic dengue	DOID
DF	GSM614187	GSE25001	GPL6104	DF		FALSE	http://purl.obolibrary.org/obo/DOID_0050143	asymptomatic dengue	DOID
DF	GSM614188	GSE25001	GPL6104	DF		FALSE	http://purl.obolibrary.org/obo/DOID_0050143	asymptomatic dengue	DOID
DF	GSM614189	GSE25001	GPL6104		DF	FALSE	http://purl.obolibrary.org/obo/DOID_0050143	asymptomatic dengue	DOID
DF	GSM614190	GSE25001	GPL6104	DF		FALSE	http://purl.obolibrary.org/obo/DOID_0050143	asymptomatic dengue	DOID
DF	GSM614191	GSE25001	GPL6104	DF		FALSE	http://purl.obolibrary.org/obo/DOID_0050143	asymptomatic dengue	DOID
DF	GSM614192	GSE25001	GPL6104		DF	FALSE	http://purl.obolibrary.org/obo/DOID_0050143	asymptomatic dengue	DOID
DF	GSM614193	GSE25001	GPL6104		DF	FALSE	http://purl.obolibrary.org/obo/DOID_0050143	asymptomatic dengue	DOID
DF	GSM614194	GSE25001	GPL6104		DF	FALSE	http://purl.obolibrary.org/obo/DOID_0050143	asymptomatic dengue	DOID
DF	GSM614195	GSE25001	GPL6104	DF		FALSE	http://purl.obolibrary.org/obo/DOID_0050143	asymptomatic dengue	DOID
DF	GSM614196	GSE25001	GPL6104	DF		FALSE	http://purl.obolibrary.org/obo/DOID_0050143	asymptomatic dengue	DOID
DF	GSM614197	GSE25001	GPL6104	DF		FALSE	http://purl.obolibrary.org/obo/DOID_0050143	asymptomatic dengue	DOID
DF	GSM614198	GSE25001	GPL6104	DF		FALSE	http://purl.obolibrary.org/obo/DOID_0050143	asymptomatic dengue	DOID
DF	GSM614199	GSE25001	GPL6104	DF		FALSE	http://purl.obolibrary.org/obo/DOID_0050143	asymptomatic dengue	DOID
DF	GSM614200	GSE25001	GPL6104	DF		FALSE	http://purl.obolibrary.org/obo/DOID_0050143	asymptomatic dengue	DOID
DF	GSM614201	GSE25001	GPL6104	DF		FALSE	http://purl.obolibrary.org/obo/DOID_0050143	asymptomatic dengue	DOID
DF	GSM614202	GSE25001	GPL6104	DF		FALSE	http://purl.obolibrary.org/obo/DOID_0050143	asymptomatic dengue	DOID
DF	GSM614203	GSE25001	GPL6104	DF		FALSE	http://purl.obolibrary.org/obo/DOID_0050143	asymptomatic dengue	DOID
DF	GSM614204	GSE25001	GPL6104		DF	FALSE	http://purl.obolibrary.org/obo/DOID_0050143	asymptomatic dengue	DOID
DF	GSM614205	GSE25001	GPL6104		DF	FALSE	http://purl.obolibrary.org/obo/DOID_0050143	asymptomatic dengue	DOID
DF	GSM614206	GSE25001	GPL6104	DF		FALSE	http://purl.obolibrary.org/obo/DOID_0050143	asymptomatic dengue	DOID
DF	GSM614207	GSE25001	GPL6104	DF		FALSE	http://purl.obolibrary.org/obo/DOID_0050143	asymptomatic dengue	DOID
DF	GSM614208	GSE25001	GPL6104	DF		FALSE	http://purl.obolibrary.org/obo/DOID_0050143	asymptomatic dengue	DOID
DF	GSM614209	GSE25001	GPL6104	DF		FALSE	http://purl.obolibrary.org/obo/DOID_0050143	asymptomatic dengue	DOID
DF	GSM614210	GSE25001	GPL6104		DF	FALSE	http://purl.obolibrary.org/obo/DOID_0050143	asymptomatic dengue	DOID
DF	GSM614211	GSE25001	GPL6104		DF	FALSE	http://purl.obolibrary.org/obo/DOID_0050143	asymptomatic dengue	DOID
DF	GSM614212	GSE25001	GPL6104	DF		FALSE	http://purl.obolibrary.org/obo/DOID_0050143	asymptomatic dengue	DOID
DF	GSM614213	GSE25001	GPL6104	DF		FALSE	http://purl.obolibrary.org/obo/DOID_0050143	asymptomatic dengue	DOID
DF	GSM614214	GSE25001	GPL6104	DF		FALSE	http://purl.obolibrary.org/obo/DOID_0050143	asymptomatic dengue	DOID
DF	GSM614215	GSE25001	GPL6104	DF		FALSE	http://purl.obolibrary.org/obo/DOID_0050143	asymptomatic dengue	DOID
DF	GSM614216	GSE25001	GPL6104	DF		FALSE	http://purl.obolibrary.org/obo/DOID_0050143	asymptomatic dengue	DOID
DF	GSM614217	GSE25001	GPL6104	DF		FALSE	http://purl.obolibrary.org/obo/DOID_0050143	asymptomatic dengue	DOID
DF	GSM614218	GSE25001	GPL6104	DF		FALSE	http://purl.obolibrary.org/obo/DOID_0050143	asymptomatic dengue	DOID
DF	GSM614219	GSE25001	GPL6104	DF		FALSE	http://purl.obolibrary.org/obo/DOID_0050143	asymptomatic dengue	DOID
DF	GSM614220	GSE25001	GPL6104	DF		FALSE	http://purl.obolibrary.org/obo/DOID_0050143	asymptomatic dengue	DOID
DF	GSM614221	GSE25001	GPL6104	DF		FALSE	http://purl.obolibrary.org/obo/DOID_0050143	asymptomatic dengue	DOID
DF	GSM614222	GSE25001	GPL6104	DF		FALSE	http://purl.obolibrary.org/obo/DOID_0050143	asymptomatic dengue	DOID
DF	GSM614223	GSE25001	GPL6104		DF	FALSE	http://purl.obolibrary.org/obo/DOID_0050143	asymptomatic dengue	DOID
DF	GSM614224	GSE25001	GPL6104		DF	FALSE	http://purl.obolibrary.org/obo/DOID_0050143	asymptomatic dengue	DOID
DF	GSM614225	GSE25001	GPL6104	DF		FALSE	http://purl.obolibrary.org/obo/DOID_0050143	asymptomatic dengue	DOID
DF	GSM614226	GSE25001	GPL6104	DF		FALSE	http://purl.obolibrary.org/obo/DOID_0050143	asymptomatic dengue	DOID
DF	GSM614227	GSE25001	GPL6104		DF	FALSE	http://purl.obolibrary.org/obo/DOID_0050143	asymptomatic dengue	DOID
DF	GSM614228	GSE25001	GPL6104		DF	FALSE	http://purl.obolibrary.org/obo/DOID_0050143	asymptomatic dengue	DOID
DF	GSM620826	GSE25226	GPL5621			TRUE	http://purl.obolibrary.org/obo/DOID_0050143	asymptomatic dengue	DOID
DF	GSM620827	GSE25226	GPL5621			TRUE	http://purl.obolibrary.org/obo/DOID_0050143	asymptomatic dengue	DOID
DF	GSM620828	GSE25226	GPL5621			TRUE	http://purl.obolibrary.org/obo/DOID_0050143	asymptomatic dengue	DOID
DF	GSM620829	GSE25226	GPL5621			TRUE	http://purl.obolibrary.org/obo/DOID_0050143	asymptomatic dengue	DOID
DF	GSM620830	GSE25226	GPL5621			TRUE	http://purl.obolibrary.org/obo/DOID_0050143	asymptomatic dengue	DOID
DF	GSM620831	GSE25226	GPL5621			TRUE	http://purl.obolibrary.org/obo/DOID_0050143	asymptomatic dengue	DOID
DF	GSM620832	GSE25226	GPL5621			TRUE	http://purl.obolibrary.org/obo/DOID_0050143	asymptomatic dengue	DOID
DF	GSM620833	GSE25226	GPL5621			TRUE	http://purl.obolibrary.org/obo/DOID_0050143	asymptomatic dengue	DOID
DF	GSM620834	GSE25226	GPL5621			TRUE	http://purl.obolibrary.org/obo/DOID_0050143	asymptomatic dengue	DOID
DF	GSM620835	GSE25226	GPL5621			TRUE	http://purl.obolibrary.org/obo/DOID_0050143	asymptomatic dengue	DOID
DF	GSM620836	GSE25226	GPL5621	DF	DF	TRUE	http://purl.obolibrary.org/obo/DOID_0050143	asymptomatic dengue	DOID
DF	GSM620837	GSE25226	GPL5621	DF	DF	TRUE	http://purl.obolibrary.org/obo/DOID_0050143	asymptomatic dengue	DOID
DF	GSM620838	GSE25226	GPL5621	DF	DF	TRUE	http://purl.obolibrary.org/obo/DOID_0050143	asymptomatic dengue	DOID
DF	GSM620839	GSE25226	GPL5621	DF	DF	TRUE	http://purl.obolibrary.org/obo/DOID_0050143	asymptomatic dengue	DOID
DF	GSM620840	GSE25226	GPL5621	DF	DF	TRUE	http://purl.obolibrary.org/obo/DOID_0050143	asymptomatic dengue	DOID
DF	GSM620841	GSE25226	GPL5621	DF	DF	TRUE	http://purl.obolibrary.org/obo/DOID_0050143	asymptomatic dengue	DOID
DF	GSM620842	GSE25226	GPL5621	DF	DF	TRUE	http://purl.obolibrary.org/obo/DOID_0050143	asymptomatic dengue	DOID
DF	GSM620843	GSE25226	GPL5621	DF	DF	TRUE	http://purl.obolibrary.org/obo/DOID_0050143	asymptomatic dengue	DOID
DF	GSM620844	GSE25226	GPL5621	DF	DF	TRUE	http://purl.obolibrary.org/obo/DOID_0050143	asymptomatic dengue	DOID
DF	GSM620845	GSE25226	GPL5621	DF	DF	TRUE	http://purl.obolibrary.org/obo/DOID_0050143	asymptomatic dengue	DOID
DF	GSM620846	GSE25226	GPL5621	DF	DF	TRUE	http://purl.obolibrary.org/obo/DOID_0050143	asymptomatic dengue	DOID
DF	GSM620847	GSE25226	GPL5621	DF	DF	TRUE	http://purl.obolibrary.org/obo/DOID_0050143	asymptomatic dengue	DOID
DF	GSM620848	GSE25226	GPL5621	DF	DF	TRUE	http://purl.obolibrary.org/obo/DOID_0050143	asymptomatic dengue	DOID
DF	GSM620849	GSE25226	GPL5621	DF	DF	TRUE	http://purl.obolibrary.org/obo/DOID_0050143	asymptomatic dengue	DOID
DF	GSM620850	GSE25226	GPL5621	DF	DF	TRUE	http://purl.obolibrary.org/obo/DOID_0050143	asymptomatic dengue	DOID
DF	GSM620851	GSE25226	GPL5621	DF	DF	TRUE	http://purl.obolibrary.org/obo/DOID_0050143	asymptomatic dengue	DOID
DF	GSM620852	GSE25226	GPL5621	DF	DF	TRUE	http://purl.obolibrary.org/obo/DOID_0050143	asymptomatic dengue	DOID
DF	GSM620853	GSE25226	GPL5621	DF	DF	TRUE	http://purl.obolibrary.org/obo/DOID_0050143	asymptomatic dengue	DOID
DF	GSM620854	GSE25226	GPL5621	DF	DF	TRUE	http://purl.obolibrary.org/obo/DOID_0050143	asymptomatic dengue	DOID
DF	GSM620855	GSE25226	GPL5621	DF	DF	TRUE	http://purl.obolibrary.org/obo/DOID_0050143	asymptomatic dengue	DOID
DF	GSM620856	GSE25226	GPL5621			TRUE	http://purl.obolibrary.org/obo/DOID_0050143	asymptomatic dengue	DOID
DF	GSM620857	GSE25226	GPL5621			TRUE	http://purl.obolibrary.org/obo/DOID_0050143	asymptomatic dengue	DOID
DF	GSM620858	GSE25226	GPL5621			TRUE	http://purl.obolibrary.org/obo/DOID_0050143	asymptomatic dengue	DOID
DF	GSM620859	GSE25226	GPL5621			TRUE	http://purl.obolibrary.org/obo/DOID_0050143	asymptomatic dengue	DOID
DF	GSM620860	GSE25226	GPL5621			TRUE	http://purl.obolibrary.org/obo/DOID_0050143	asymptomatic dengue	DOID
DF	GSM620861	GSE25226	GPL5621			TRUE	http://purl.obolibrary.org/obo/DOID_0050143	asymptomatic dengue	DOID
DF	GSM620862	GSE25226	GPL5621			TRUE	http://purl.obolibrary.org/obo/DOID_0050143	asymptomatic dengue	DOID
DF	GSM620863	GSE25226	GPL5621			TRUE	http://purl.obolibrary.org/obo/DOID_0050143	asymptomatic dengue	DOID
DF	GSM620864	GSE25226	GPL5621			TRUE	http://purl.obolibrary.org/obo/DOID_0050143	asymptomatic dengue	DOID
DF	GSM620865	GSE25226	GPL5621			TRUE	http://purl.obolibrary.org/obo/DOID_0050143	asymptomatic dengue	DOID
DF	GSM620866	GSE25226	GPL5621			TRUE	http://purl.obolibrary.org/obo/DOID_0050143	asymptomatic dengue	DOID
DF	GSM620867	GSE25226	GPL5621			TRUE	http://purl.obolibrary.org/obo/DOID_0050143	asymptomatic dengue	DOID
DF	GSM620868	GSE25226	GPL5621			TRUE	http://purl.obolibrary.org/obo/DOID_0050143	asymptomatic dengue	DOID
DF	GSM620869	GSE25226	GPL5621			TRUE	http://purl.obolibrary.org/obo/DOID_0050143	asymptomatic dengue	DOID
DF	GSM937330	GSE38246	GPL15615	DF	DF	TRUE	http://purl.obolibrary.org/obo/DOID_0050143	asymptomatic dengue	DOID
DF	GSM937331	GSE38246	GPL15615			TRUE	http://purl.obolibrary.org/obo/DOID_0050143	asymptomatic dengue	DOID
DF	GSM937332	GSE38246	GPL15615	DF	DF	TRUE	http://purl.obolibrary.org/obo/DOID_0050143	asymptomatic dengue	DOID
DF	GSM937333	GSE38246	GPL15615	DF	DF	TRUE	http://purl.obolibrary.org/obo/DOID_0050143	asymptomatic dengue	DOID
DF	GSM937334	GSE38246	GPL15615	DF	DF	TRUE	http://purl.obolibrary.org/obo/DOID_0050143	asymptomatic dengue	DOID
DF	GSM937335	GSE38246	GPL15615			TRUE	http://purl.obolibrary.org/obo/DOID_0050143	asymptomatic dengue	DOID
DF	GSM937336	GSE38246	GPL15615			TRUE	http://purl.obolibrary.org/obo/DOID_0050143	asymptomatic dengue	DOID
DF	GSM937337	GSE38246	GPL15615			TRUE	http://purl.obolibrary.org/obo/DOID_0050143	asymptomatic dengue	DOID
DF	GSM937338	GSE38246	GPL15615			TRUE	http://purl.obolibrary.org/obo/DOID_0050143	asymptomatic dengue	DOID
DF	GSM937339	GSE38246	GPL15615			TRUE	http://purl.obolibrary.org/obo/DOID_0050143	asymptomatic dengue	DOID
DF	GSM937340	GSE38246	GPL15615			TRUE	http://purl.obolibrary.org/obo/DOID_0050143	asymptomatic dengue	DOID
DF	GSM937341	GSE38246	GPL15615			TRUE	http://purl.obolibrary.org/obo/DOID_0050143	asymptomatic dengue	DOID
DF	GSM937342	GSE38246	GPL15615	DF	DF	TRUE	http://purl.obolibrary.org/obo/DOID_0050143	asymptomatic dengue	DOID
DF	GSM937343	GSE38246	GPL15615			TRUE	http://purl.obolibrary.org/obo/DOID_0050143	asymptomatic dengue	DOID
DF	GSM937344	GSE38246	GPL15615			TRUE	http://purl.obolibrary.org/obo/DOID_0050143	asymptomatic dengue	DOID
DF	GSM937345	GSE38246	GPL15615			TRUE	http://purl.obolibrary.org/obo/DOID_0050143	asymptomatic dengue	DOID
DF	GSM937346	GSE38246	GPL15615	DF	DF	TRUE	http://purl.obolibrary.org/obo/DOID_0050143	asymptomatic dengue	DOID
DF	GSM937347	GSE38246	GPL15615			TRUE	http://purl.obolibrary.org/obo/DOID_0050143	asymptomatic dengue	DOID
DF	GSM937348	GSE38246	GPL15615			TRUE	http://purl.obolibrary.org/obo/DOID_0050143	asymptomatic dengue	DOID
DF	GSM937349	GSE38246	GPL15615			TRUE	http://purl.obolibrary.org/obo/DOID_0050143	asymptomatic dengue	DOID
DF	GSM937350	GSE38246	GPL15615	DF	DF	TRUE	http://purl.obolibrary.org/obo/DOID_0050143	asymptomatic dengue	DOID
DF	GSM937351	GSE38246	GPL15615			TRUE	http://purl.obolibrary.org/obo/DOID_0050143	asymptomatic dengue	DOID
DF	GSM937352	GSE38246	GPL15615			TRUE	http://purl.obolibrary.org/obo/DOID_0050143	asymptomatic dengue	DOID
DF	GSM937353	GSE38246	GPL15615	DF	DF	TRUE	http://purl.obolibrary.org/obo/DOID_0050143	asymptomatic dengue	DOID
DF	GSM937354	GSE38246	GPL15615	DF	DF	TRUE	http://purl.obolibrary.org/obo/DOID_0050143	asymptomatic dengue	DOID
DF	GSM937355	GSE38246	GPL15615	DF	DF	TRUE	http://purl.obolibrary.org/obo/DOID_0050143	asymptomatic dengue	DOID
DF	GSM937356	GSE38246	GPL15615			TRUE	http://purl.obolibrary.org/obo/DOID_0050143	asymptomatic dengue	DOID
DF	GSM937357	GSE38246	GPL15615	DF	DF	TRUE	http://purl.obolibrary.org/obo/DOID_0050143	asymptomatic dengue	DOID
DF	GSM937358	GSE38246	GPL15615	DF	DF	TRUE	http://purl.obolibrary.org/obo/DOID_0050143	asymptomatic dengue	DOID
DF	GSM937359	GSE38246	GPL15615			TRUE	http://purl.obolibrary.org/obo/DOID_0050143	asymptomatic dengue	DOID
DF	GSM937360	GSE38246	GPL15615			TRUE	http://purl.obolibrary.org/obo/DOID_0050143	asymptomatic dengue	DOID
DF	GSM937361	GSE38246	GPL15615			TRUE	http://purl.obolibrary.org/obo/DOID_0050143	asymptomatic dengue	DOID
DF	GSM937362	GSE38246	GPL15615	DF	DF	TRUE	http://purl.obolibrary.org/obo/DOID_0050143	asymptomatic dengue	DOID
DF	GSM937363	GSE38246	GPL15615			TRUE	http://purl.obolibrary.org/obo/DOID_0050143	asymptomatic dengue	DOID
DF	GSM937364	GSE38246	GPL15615	DF	DF	TRUE	http://purl.obolibrary.org/obo/DOID_0050143	asymptomatic dengue	DOID
DF	GSM937365	GSE38246	GPL15615			TRUE	http://purl.obolibrary.org/obo/DOID_0050143	asymptomatic dengue	DOID
DF	GSM937366	GSE38246	GPL15615	DF	DF	TRUE	http://purl.obolibrary.org/obo/DOID_0050143	asymptomatic dengue	DOID
DF	GSM937367	GSE38246	GPL15615			TRUE	http://purl.obolibrary.org/obo/DOID_0050143	asymptomatic dengue	DOID
DF	GSM937368	GSE38246	GPL15615	DF	DF	TRUE	http://purl.obolibrary.org/obo/DOID_0050143	asymptomatic dengue	DOID
DF	GSM937369	GSE38246	GPL15615			TRUE	http://purl.obolibrary.org/obo/DOID_0050143	asymptomatic dengue	DOID
DF	GSM937370	GSE38246	GPL15615	DF	DF	TRUE	http://purl.obolibrary.org/obo/DOID_0050143	asymptomatic dengue	DOID
DF	GSM937371	GSE38246	GPL15615			TRUE	http://purl.obolibrary.org/obo/DOID_0050143	asymptomatic dengue	DOID
DF	GSM937372	GSE38246	GPL15615	DF	DF	TRUE	http://purl.obolibrary.org/obo/DOID_0050143	asymptomatic dengue	DOID
DF	GSM937373	GSE38246	GPL15615	DF	DF	TRUE	http://purl.obolibrary.org/obo/DOID_0050143	asymptomatic dengue	DOID
DF	GSM937374	GSE38246	GPL15615			TRUE	http://purl.obolibrary.org/obo/DOID_0050143	asymptomatic dengue	DOID
DF	GSM937375	GSE38246	GPL15615			TRUE	http://purl.obolibrary.org/obo/DOID_0050143	asymptomatic dengue	DOID
DF	GSM937376	GSE38246	GPL15615			TRUE	http://purl.obolibrary.org/obo/DOID_0050143	asymptomatic dengue	DOID
DF	GSM937377	GSE38246	GPL15615	DF	DF	TRUE	http://purl.obolibrary.org/obo/DOID_0050143	asymptomatic dengue	DOID
DF	GSM937378	GSE38246	GPL15615			TRUE	http://purl.obolibrary.org/obo/DOID_0050143	asymptomatic dengue	DOID
DF	GSM937379	GSE38246	GPL15615			TRUE	http://purl.obolibrary.org/obo/DOID_0050143	asymptomatic dengue	DOID
DF	GSM937380	GSE38246	GPL15615	DF	DF	TRUE	http://purl.obolibrary.org/obo/DOID_0050143	asymptomatic dengue	DOID
DF	GSM937381	GSE38246	GPL15615	DF	DF	TRUE	http://purl.obolibrary.org/obo/DOID_0050143	asymptomatic dengue	DOID
DF	GSM937382	GSE38246	GPL15615	DF	DF	TRUE	http://purl.obolibrary.org/obo/DOID_0050143	asymptomatic dengue	DOID
DF	GSM937383	GSE38246	GPL15615			TRUE	http://purl.obolibrary.org/obo/DOID_0050143	asymptomatic dengue	DOID
DF	GSM937384	GSE38246	GPL15615	DF	DF	TRUE	http://purl.obolibrary.org/obo/DOID_0050143	asymptomatic dengue	DOID
DF	GSM937385	GSE38246	GPL15615	DF	DF	TRUE	http://purl.obolibrary.org/obo/DOID_0050143	asymptomatic dengue	DOID
DF	GSM937386	GSE38246	GPL15615			TRUE	http://purl.obolibrary.org/obo/DOID_0050143	asymptomatic dengue	DOID
DF	GSM937387	GSE38246	GPL15615	DF	DF	TRUE	http://purl.obolibrary.org/obo/DOID_0050143	asymptomatic dengue	DOID
DF	GSM937388	GSE38246	GPL15615			TRUE	http://purl.obolibrary.org/obo/DOID_0050143	asymptomatic dengue	DOID
DF	GSM937389	GSE38246	GPL15615			TRUE	http://purl.obolibrary.org/obo/DOID_0050143	asymptomatic dengue	DOID
DF	GSM937390	GSE38246	GPL15615	DF	DF	TRUE	http://purl.obolibrary.org/obo/DOID_0050143	asymptomatic dengue	DOID
DF	GSM937391	GSE38246	GPL15615			TRUE	http://purl.obolibrary.org/obo/DOID_0050143	asymptomatic dengue	DOID
DF	GSM937392	GSE38246	GPL15615	DF	DF	TRUE	http://purl.obolibrary.org/obo/DOID_0050143	asymptomatic dengue	DOID
DF	GSM937393	GSE38246	GPL15615	DF	DF	TRUE	http://purl.obolibrary.org/obo/DOID_0050143	asymptomatic dengue	DOID
DF	GSM937394	GSE38246	GPL15615			TRUE	http://purl.obolibrary.org/obo/DOID_0050143	asymptomatic dengue	DOID
DF	GSM937395	GSE38246	GPL15615	DF	DF	TRUE	http://purl.obolibrary.org/obo/DOID_0050143	asymptomatic dengue	DOID
DF	GSM937396	GSE38246	GPL15615			TRUE	http://purl.obolibrary.org/obo/DOID_0050143	asymptomatic dengue	DOID
DF	GSM937397	GSE38246	GPL15615			TRUE	http://purl.obolibrary.org/obo/DOID_0050143	asymptomatic dengue	DOID
DF	GSM937398	GSE38246	GPL15615			TRUE	http://purl.obolibrary.org/obo/DOID_0050143	asymptomatic dengue	DOID
DF	GSM937399	GSE38246	GPL15615			TRUE	http://purl.obolibrary.org/obo/DOID_0050143	asymptomatic dengue	DOID
DF	GSM937400	GSE38246	GPL15615			TRUE	http://purl.obolibrary.org/obo/DOID_0050143	asymptomatic dengue	DOID
DF	GSM937401	GSE38246	GPL15615	DF	DF	TRUE	http://purl.obolibrary.org/obo/DOID_0050143	asymptomatic dengue	DOID
DF	GSM937402	GSE38246	GPL15615	DF	DF	TRUE	http://purl.obolibrary.org/obo/DOID_0050143	asymptomatic dengue	DOID
DF	GSM937403	GSE38246	GPL15615			TRUE	http://purl.obolibrary.org/obo/DOID_0050143	asymptomatic dengue	DOID
DF	GSM937404	GSE38246	GPL15615	DF	DF	TRUE	http://purl.obolibrary.org/obo/DOID_0050143	asymptomatic dengue	DOID
DF	GSM937405	GSE38246	GPL15615	DF	DF	TRUE	http://purl.obolibrary.org/obo/DOID_0050143	asymptomatic dengue	DOID
DF	GSM937406	GSE38246	GPL15615			TRUE	http://purl.obolibrary.org/obo/DOID_0050143	asymptomatic dengue	DOID
DF	GSM937407	GSE38246	GPL15615	DF	DF	TRUE	http://purl.obolibrary.org/obo/DOID_0050143	asymptomatic dengue	DOID
DF	GSM937408	GSE38246	GPL15615	DF	DF	TRUE	http://purl.obolibrary.org/obo/DOID_0050143	asymptomatic dengue	DOID
DF	GSM937409	GSE38246	GPL15615			TRUE	http://purl.obolibrary.org/obo/DOID_0050143	asymptomatic dengue	DOID
DF	GSM937410	GSE38246	GPL15615	DF	DF	TRUE	http://purl.obolibrary.org/obo/DOID_0050143	asymptomatic dengue	DOID
DF	GSM937411	GSE38246	GPL15615			TRUE	http://purl.obolibrary.org/obo/DOID_0050143	asymptomatic dengue	DOID
DF	GSM937412	GSE38246	GPL15615			TRUE	http://purl.obolibrary.org/obo/DOID_0050143	asymptomatic dengue	DOID
DF	GSM937413	GSE38246	GPL15615	DF	DF	TRUE	http://purl.obolibrary.org/obo/DOID_0050143	asymptomatic dengue	DOID
DF	GSM937414	GSE38246	GPL15615			TRUE	http://purl.obolibrary.org/obo/DOID_0050143	asymptomatic dengue	DOID
DF	GSM937415	GSE38246	GPL15615			TRUE	http://purl.obolibrary.org/obo/DOID_0050143	asymptomatic dengue	DOID
DF	GSM937416	GSE38246	GPL15615			TRUE	http://purl.obolibrary.org/obo/DOID_0050143	asymptomatic dengue	DOID
DF	GSM937417	GSE38246	GPL15615			TRUE	http://purl.obolibrary.org/obo/DOID_0050143	asymptomatic dengue	DOID
DF	GSM937418	GSE38246	GPL15615	DF	DF	TRUE	http://purl.obolibrary.org/obo/DOID_0050143	asymptomatic dengue	DOID
DF	GSM937419	GSE38246	GPL15615			TRUE	http://purl.obolibrary.org/obo/DOID_0050143	asymptomatic dengue	DOID
DF	GSM937420	GSE38246	GPL15615	DF	DF	TRUE	http://purl.obolibrary.org/obo/DOID_0050143	asymptomatic dengue	DOID
DF	GSM937421	GSE38246	GPL15615	DF	DF	TRUE	http://purl.obolibrary.org/obo/DOID_0050143	asymptomatic dengue	DOID
DF	GSM937422	GSE38246	GPL15615			TRUE	http://purl.obolibrary.org/obo/DOID_0050143	asymptomatic dengue	DOID
DF	GSM937423	GSE38246	GPL15615			TRUE	http://purl.obolibrary.org/obo/DOID_0050143	asymptomatic dengue	DOID
DF	GSM937424	GSE38246	GPL15615			TRUE	http://purl.obolibrary.org/obo/DOID_0050143	asymptomatic dengue	DOID
DF	GSM937425	GSE38246	GPL15615	DF	DF	TRUE	http://purl.obolibrary.org/obo/DOID_0050143	asymptomatic dengue	DOID
DF	GSM937426	GSE38246	GPL15615			TRUE	http://purl.obolibrary.org/obo/DOID_0050143	asymptomatic dengue	DOID
DF	GSM937427	GSE38246	GPL15615	DF	DF	TRUE	http://purl.obolibrary.org/obo/DOID_0050143	asymptomatic dengue	DOID
DF	GSM937428	GSE38246	GPL15615			TRUE	http://purl.obolibrary.org/obo/DOID_0050143	asymptomatic dengue	DOID
DF	GSM937429	GSE38246	GPL15615	DF	DF	TRUE	http://purl.obolibrary.org/obo/DOID_0050143	asymptomatic dengue	DOID
DF	GSM937430	GSE38246	GPL15615			TRUE	http://purl.obolibrary.org/obo/DOID_0050143	asymptomatic dengue	DOID
DF	GSM937431	GSE38246	GPL15615	DF	DF	TRUE	http://purl.obolibrary.org/obo/DOID_0050143	asymptomatic dengue	DOID
DF	GSM937432	GSE38246	GPL15615	DF	DF	TRUE	http://purl.obolibrary.org/obo/DOID_0050143	asymptomatic dengue	DOID
DF	GSM937433	GSE38246	GPL15615	DF	DF	TRUE	http://purl.obolibrary.org/obo/DOID_0050143	asymptomatic dengue	DOID
DF	GSM937434	GSE38246	GPL15615	DF	DF	TRUE	http://purl.obolibrary.org/obo/DOID_0050143	asymptomatic dengue	DOID
DF	GSM937435	GSE38246	GPL15615	DF	DF	TRUE	http://purl.obolibrary.org/obo/DOID_0050143	asymptomatic dengue	DOID
DF	GSM937436	GSE38246	GPL15615	DF	DF	TRUE	http://purl.obolibrary.org/obo/DOID_0050143	asymptomatic dengue	DOID
DF	GSM937437	GSE38246	GPL15615	DF	DF	TRUE	http://purl.obolibrary.org/obo/DOID_0050143	asymptomatic dengue	DOID
DF	GSM937438	GSE38246	GPL15615	DF	DF	TRUE	http://purl.obolibrary.org/obo/DOID_0050143	asymptomatic dengue	DOID
DF	GSM937439	GSE38246	GPL15615			TRUE	http://purl.obolibrary.org/obo/DOID_0050143	asymptomatic dengue	DOID
DF	GSM937440	GSE38246	GPL15615			TRUE	http://purl.obolibrary.org/obo/DOID_0050143	asymptomatic dengue	DOID
DF	GSM937441	GSE38246	GPL15615	DF	DF	TRUE	http://purl.obolibrary.org/obo/DOID_0050143	asymptomatic dengue	DOID
DF	GSM937442	GSE38246	GPL15615			TRUE	http://purl.obolibrary.org/obo/DOID_0050143	asymptomatic dengue	DOID
DF	GSM998317	GSE40628	GPL16021		DF	FALSE	http://purl.obolibrary.org/obo/DOID_0050143	asymptomatic dengue	DOID
DF	GSM998318	GSE40628	GPL16021	DF	DF	TRUE	http://purl.obolibrary.org/obo/DOID_0050143	asymptomatic dengue	DOID
DF	GSM998319	GSE40628	GPL16021		DF	FALSE	http://purl.obolibrary.org/obo/DOID_0050143	asymptomatic dengue	DOID
DF	GSM998320	GSE40628	GPL16021		DF	FALSE	http://purl.obolibrary.org/obo/DOID_0050143	asymptomatic dengue	DOID
DF	GSM998321	GSE40628	GPL16021		DF	FALSE	http://purl.obolibrary.org/obo/DOID_0050143	asymptomatic dengue	DOID
DF	GSM998322	GSE40628	GPL16021		DF	FALSE	http://purl.obolibrary.org/obo/DOID_0050143	asymptomatic dengue	DOID
DF	GSM998323	GSE40628	GPL16021		DF	FALSE	http://purl.obolibrary.org/obo/DOID_0050143	asymptomatic dengue	DOID
DF	GSM998324	GSE40628	GPL16021		DF	FALSE	http://purl.obolibrary.org/obo/DOID_0050143	asymptomatic dengue	DOID
DF	GSM998325	GSE40628	GPL16021		DF	FALSE	http://purl.obolibrary.org/obo/DOID_0050143	asymptomatic dengue	DOID
DF	GSM998326	GSE40628	GPL16021	DF	DF	TRUE	http://purl.obolibrary.org/obo/DOID_0050143	asymptomatic dengue	DOID
DF	GSM998327	GSE40628	GPL16021		DF	FALSE	http://purl.obolibrary.org/obo/DOID_0050143	asymptomatic dengue	DOID
DF	GSM998328	GSE40628	GPL16021	DF	DF	TRUE	http://purl.obolibrary.org/obo/DOID_0050143	asymptomatic dengue	DOID
DF	GSM998329	GSE40628	GPL16021		DF	FALSE	http://purl.obolibrary.org/obo/DOID_0050143	asymptomatic dengue	DOID
DF	GSM998330	GSE40628	GPL16021		DF	FALSE	http://purl.obolibrary.org/obo/DOID_0050143	asymptomatic dengue	DOID
DF	GSM998331	GSE40628	GPL16021		DF	FALSE	http://purl.obolibrary.org/obo/DOID_0050143	asymptomatic dengue	DOID
DF	GSM998332	GSE40628	GPL16021		DF	FALSE	http://purl.obolibrary.org/obo/DOID_0050143	asymptomatic dengue	DOID
DF	GSM998333	GSE40628	GPL16021		DF	FALSE	http://purl.obolibrary.org/obo/DOID_0050143	asymptomatic dengue	DOID
DF	GSM998334	GSE40628	GPL16021		DF	FALSE	http://purl.obolibrary.org/obo/DOID_0050143	asymptomatic dengue	DOID
DF	GSM998335	GSE40628	GPL16021		DF	FALSE	http://purl.obolibrary.org/obo/DOID_0050143	asymptomatic dengue	DOID
DF	GSM998336	GSE40628	GPL16021	DF	DF	TRUE	http://purl.obolibrary.org/obo/DOID_0050143	asymptomatic dengue	DOID
DF	GSM998337	GSE40628	GPL16021		DF	FALSE	http://purl.obolibrary.org/obo/DOID_0050143	asymptomatic dengue	DOID
DF	GSM998338	GSE40628	GPL16021	DF	DF	TRUE	http://purl.obolibrary.org/obo/DOID_0050143	asymptomatic dengue	DOID
DF	GSM998339	GSE40628	GPL16021		DF	FALSE	http://purl.obolibrary.org/obo/DOID_0050143	asymptomatic dengue	DOID
DF	GSM998340	GSE40628	GPL16021		DF	FALSE	http://purl.obolibrary.org/obo/DOID_0050143	asymptomatic dengue	DOID
DF	GSM998341	GSE40628	GPL16021	DF	DF	TRUE	http://purl.obolibrary.org/obo/DOID_0050143	asymptomatic dengue	DOID
DF	GSM998342	GSE40628	GPL16021	DF	DF	TRUE	http://purl.obolibrary.org/obo/DOID_0050143	asymptomatic dengue	DOID
DF	GSM998343	GSE40628	GPL16021	DF	DF	TRUE	http://purl.obolibrary.org/obo/DOID_0050143	asymptomatic dengue	DOID
DF	GSM998344	GSE40628	GPL16021		DF	FALSE	http://purl.obolibrary.org/obo/DOID_0050143	asymptomatic dengue	DOID
DF	GSM998345	GSE40628	GPL16021	DF	DF	TRUE	http://purl.obolibrary.org/obo/DOID_0050143	asymptomatic dengue	DOID
DF	GSM998346	GSE40628	GPL16021		DF	FALSE	http://purl.obolibrary.org/obo/DOID_0050143	asymptomatic dengue	DOID
DF	GSM998347	GSE40628	GPL16021		DF	FALSE	http://purl.obolibrary.org/obo/DOID_0050143	asymptomatic dengue	DOID
DF	GSM998348	GSE40628	GPL16021		DF	FALSE	http://purl.obolibrary.org/obo/DOID_0050143	asymptomatic dengue	DOID
DF	GSM998349	GSE40628	GPL16021	DF	DF	TRUE	http://purl.obolibrary.org/obo/DOID_0050143	asymptomatic dengue	DOID
DF	GSM998350	GSE40628	GPL16021		DF	FALSE	http://purl.obolibrary.org/obo/DOID_0050143	asymptomatic dengue	DOID
DF	GSM1070871	GSE43777	GPL201	DF	DF	TRUE	http://purl.obolibrary.org/obo/DOID_0050143	asymptomatic dengue	DOID
DF	GSM1070872	GSE43777	GPL201	DF	DF	TRUE	http://purl.obolibrary.org/obo/DOID_0050143	asymptomatic dengue	DOID
DF	GSM1070873	GSE43777	GPL201	DF	DF	TRUE	http://purl.obolibrary.org/obo/DOID_0050143	asymptomatic dengue	DOID
DF	GSM1070874	GSE43777	GPL201	DF	DF	TRUE	http://purl.obolibrary.org/obo/DOID_0050143	asymptomatic dengue	DOID
DF	GSM1070875	GSE43777	GPL201	DF	DF	TRUE	http://purl.obolibrary.org/obo/DOID_0050143	asymptomatic dengue	DOID
DF	GSM1070876	GSE43777	GPL201			TRUE	http://purl.obolibrary.org/obo/DOID_0050143	asymptomatic dengue	DOID
DF	GSM1070877	GSE43777	GPL201			TRUE	http://purl.obolibrary.org/obo/DOID_0050143	asymptomatic dengue	DOID
DF	GSM1070878	GSE43777	GPL201			TRUE	http://purl.obolibrary.org/obo/DOID_0050143	asymptomatic dengue	DOID
DF	GSM1070879	GSE43777	GPL201	DF	DF	TRUE	http://purl.obolibrary.org/obo/DOID_0050143	asymptomatic dengue	DOID
DF	GSM1070880	GSE43777	GPL201	DF	DF	TRUE	http://purl.obolibrary.org/obo/DOID_0050143	asymptomatic dengue	DOID
DF	GSM1070881	GSE43777	GPL201	DF	DF	TRUE	http://purl.obolibrary.org/obo/DOID_0050143	asymptomatic dengue	DOID
DF	GSM1070882	GSE43777	GPL201	DF	DF	TRUE	http://purl.obolibrary.org/obo/DOID_0050143	asymptomatic dengue	DOID
DF	GSM1070883	GSE43777	GPL201	DF	DF	TRUE	http://purl.obolibrary.org/obo/DOID_0050143	asymptomatic dengue	DOID
DF	GSM1070884	GSE43777	GPL201	DF	DF	TRUE	http://purl.obolibrary.org/obo/DOID_0050143	asymptomatic dengue	DOID
DF	GSM1070885	GSE43777	GPL201	DF	DF	TRUE	http://purl.obolibrary.org/obo/DOID_0050143	asymptomatic dengue	DOID
DF	GSM1070886	GSE43777	GPL201	DF	DF	TRUE	http://purl.obolibrary.org/obo/DOID_0050143	asymptomatic dengue	DOID
DF	GSM1070887	GSE43777	GPL201	DF	DF	TRUE	http://purl.obolibrary.org/obo/DOID_0050143	asymptomatic dengue	DOID
DF	GSM1070888	GSE43777	GPL201	DF	DF	TRUE	http://purl.obolibrary.org/obo/DOID_0050143	asymptomatic dengue	DOID
DF	GSM1070889	GSE43777	GPL201	DF	DF	TRUE	http://purl.obolibrary.org/obo/DOID_0050143	asymptomatic dengue	DOID
DF	GSM1070890	GSE43777	GPL201	DF	DF	TRUE	http://purl.obolibrary.org/obo/DOID_0050143	asymptomatic dengue	DOID
DF	GSM1070891	GSE43777	GPL201	DF	DF	TRUE	http://purl.obolibrary.org/obo/DOID_0050143	asymptomatic dengue	DOID
DF	GSM1070892	GSE43777	GPL201	DF	DF	TRUE	http://purl.obolibrary.org/obo/DOID_0050143	asymptomatic dengue	DOID
DF	GSM1070893	GSE43777	GPL201	DF	DF	TRUE	http://purl.obolibrary.org/obo/DOID_0050143	asymptomatic dengue	DOID
DF	GSM1070894	GSE43777	GPL201	DF	DF	TRUE	http://purl.obolibrary.org/obo/DOID_0050143	asymptomatic dengue	DOID
DF	GSM1070895	GSE43777	GPL201	DF	DF	TRUE	http://purl.obolibrary.org/obo/DOID_0050143	asymptomatic dengue	DOID
DF	GSM1070896	GSE43777	GPL201	DF	DF	TRUE	http://purl.obolibrary.org/obo/DOID_0050143	asymptomatic dengue	DOID
DF	GSM1070897	GSE43777	GPL201	DF	DF	TRUE	http://purl.obolibrary.org/obo/DOID_0050143	asymptomatic dengue	DOID
DF	GSM1070898	GSE43777	GPL201	DF	DF	TRUE	http://purl.obolibrary.org/obo/DOID_0050143	asymptomatic dengue	DOID
DF	GSM1070899	GSE43777	GPL201	DF	DF	TRUE	http://purl.obolibrary.org/obo/DOID_0050143	asymptomatic dengue	DOID
DF	GSM1070900	GSE43777	GPL201	DF	DF	TRUE	http://purl.obolibrary.org/obo/DOID_0050143	asymptomatic dengue	DOID
DF	GSM1070901	GSE43777	GPL201	DF	DF	TRUE	http://purl.obolibrary.org/obo/DOID_0050143	asymptomatic dengue	DOID
DF	GSM1070902	GSE43777	GPL201	DF	DF	TRUE	http://purl.obolibrary.org/obo/DOID_0050143	asymptomatic dengue	DOID
DF	GSM1070903	GSE43777	GPL201	DF	DF	TRUE	http://purl.obolibrary.org/obo/DOID_0050143	asymptomatic dengue	DOID
DF	GSM1070904	GSE43777	GPL201	DF	DF	TRUE	http://purl.obolibrary.org/obo/DOID_0050143	asymptomatic dengue	DOID
DF	GSM1070905	GSE43777	GPL201	DF	DF	TRUE	http://purl.obolibrary.org/obo/DOID_0050143	asymptomatic dengue	DOID
DF	GSM1070906	GSE43777	GPL201	DF	DF	TRUE	http://purl.obolibrary.org/obo/DOID_0050143	asymptomatic dengue	DOID
DF	GSM1070907	GSE43777	GPL201	DF	DF	TRUE	http://purl.obolibrary.org/obo/DOID_0050143	asymptomatic dengue	DOID
DF	GSM1070908	GSE43777	GPL201	DF	DF	TRUE	http://purl.obolibrary.org/obo/DOID_0050143	asymptomatic dengue	DOID
DF	GSM1070909	GSE43777	GPL201	DF	DF	TRUE	http://purl.obolibrary.org/obo/DOID_0050143	asymptomatic dengue	DOID
DF	GSM1070910	GSE43777	GPL201	DF	DF	TRUE	http://purl.obolibrary.org/obo/DOID_0050143	asymptomatic dengue	DOID
DF	GSM1070911	GSE43777	GPL201	DF	DF	TRUE	http://purl.obolibrary.org/obo/DOID_0050143	asymptomatic dengue	DOID
DF	GSM1070912	GSE43777	GPL201	DF	DF	TRUE	http://purl.obolibrary.org/obo/DOID_0050143	asymptomatic dengue	DOID
DF	GSM1070913	GSE43777	GPL201	DF	DF	TRUE	http://purl.obolibrary.org/obo/DOID_0050143	asymptomatic dengue	DOID
DF	GSM1070914	GSE43777	GPL201	DF	DF	TRUE	http://purl.obolibrary.org/obo/DOID_0050143	asymptomatic dengue	DOID
DF	GSM1070915	GSE43777	GPL201	DF	DF	TRUE	http://purl.obolibrary.org/obo/DOID_0050143	asymptomatic dengue	DOID
DF	GSM1070916	GSE43777	GPL201	DF	DF	TRUE	http://purl.obolibrary.org/obo/DOID_0050143	asymptomatic dengue	DOID
DF	GSM1070917	GSE43777	GPL201	DF	DF	TRUE	http://purl.obolibrary.org/obo/DOID_0050143	asymptomatic dengue	DOID
DF	GSM1070918	GSE43777	GPL201	DF	DF	TRUE	http://purl.obolibrary.org/obo/DOID_0050143	asymptomatic dengue	DOID
DF	GSM1070919	GSE43777	GPL201	DF	DF	TRUE	http://purl.obolibrary.org/obo/DOID_0050143	asymptomatic dengue	DOID
DF	GSM1070920	GSE43777	GPL201	DF	DF	TRUE	http://purl.obolibrary.org/obo/DOID_0050143	asymptomatic dengue	DOID
DF	GSM1070921	GSE43777	GPL201	DF	DF	TRUE	http://purl.obolibrary.org/obo/DOID_0050143	asymptomatic dengue	DOID
DF	GSM1070922	GSE43777	GPL201	DF	DF	TRUE	http://purl.obolibrary.org/obo/DOID_0050143	asymptomatic dengue	DOID
DF	GSM1070923	GSE43777	GPL201	DF	DF	TRUE	http://purl.obolibrary.org/obo/DOID_0050143	asymptomatic dengue	DOID
DF	GSM1070924	GSE43777	GPL201	DF	DF	TRUE	http://purl.obolibrary.org/obo/DOID_0050143	asymptomatic dengue	DOID
DF	GSM1070925	GSE43777	GPL201	DF	DF	TRUE	http://purl.obolibrary.org/obo/DOID_0050143	asymptomatic dengue	DOID
DF	GSM1070926	GSE43777	GPL201	DF	DF	TRUE	http://purl.obolibrary.org/obo/DOID_0050143	asymptomatic dengue	DOID
DF	GSM1070927	GSE43777	GPL201	DF	DF	TRUE	http://purl.obolibrary.org/obo/DOID_0050143	asymptomatic dengue	DOID
DF	GSM1070928	GSE43777	GPL201	DF	DF	TRUE	http://purl.obolibrary.org/obo/DOID_0050143	asymptomatic dengue	DOID
DF	GSM1070929	GSE43777	GPL201	DF	DF	TRUE	http://purl.obolibrary.org/obo/DOID_0050143	asymptomatic dengue	DOID
DF	GSM1070930	GSE43777	GPL201	DF	DF	TRUE	http://purl.obolibrary.org/obo/DOID_0050143	asymptomatic dengue	DOID
DF	GSM1070931	GSE43777	GPL201	DF	DF	TRUE	http://purl.obolibrary.org/obo/DOID_0050143	asymptomatic dengue	DOID
DF	GSM1070932	GSE43777	GPL201	DF	DF	TRUE	http://purl.obolibrary.org/obo/DOID_0050143	asymptomatic dengue	DOID
DF	GSM1070933	GSE43777	GPL201	DF	DF	TRUE	http://purl.obolibrary.org/obo/DOID_0050143	asymptomatic dengue	DOID
DF	GSM1070934	GSE43777	GPL201	DF	DF	TRUE	http://purl.obolibrary.org/obo/DOID_0050143	asymptomatic dengue	DOID
DF	GSM1070935	GSE43777	GPL201	DF	DF	TRUE	http://purl.obolibrary.org/obo/DOID_0050143	asymptomatic dengue	DOID
DF	GSM1070936	GSE43777	GPL201	DF	DF	TRUE	http://purl.obolibrary.org/obo/DOID_0050143	asymptomatic dengue	DOID
DF	GSM1070937	GSE43777	GPL201	DF	DF	TRUE	http://purl.obolibrary.org/obo/DOID_0050143	asymptomatic dengue	DOID
DF	GSM1070938	GSE43777	GPL201	DF	DF	TRUE	http://purl.obolibrary.org/obo/DOID_0050143	asymptomatic dengue	DOID
DF	GSM1070939	GSE43777	GPL201	DF	DF	TRUE	http://purl.obolibrary.org/obo/DOID_0050143	asymptomatic dengue	DOID
DF	GSM1070940	GSE43777	GPL201	DF	DF	TRUE	http://purl.obolibrary.org/obo/DOID_0050143	asymptomatic dengue	DOID
DF	GSM1070941	GSE43777	GPL201	DF	DF	TRUE	http://purl.obolibrary.org/obo/DOID_0050143	asymptomatic dengue	DOID
DF	GSM1070942	GSE43777	GPL201	DF	DF	TRUE	http://purl.obolibrary.org/obo/DOID_0050143	asymptomatic dengue	DOID
DF	GSM1070943	GSE43777	GPL201	DF	DF	TRUE	http://purl.obolibrary.org/obo/DOID_0050143	asymptomatic dengue	DOID
DF	GSM1070944	GSE43777	GPL201	DF	DF	TRUE	http://purl.obolibrary.org/obo/DOID_0050143	asymptomatic dengue	DOID
DF	GSM1070945	GSE43777	GPL201	DF	DF	TRUE	http://purl.obolibrary.org/obo/DOID_0050143	asymptomatic dengue	DOID
DF	GSM1070946	GSE43777	GPL201	DF	DF	TRUE	http://purl.obolibrary.org/obo/DOID_0050143	asymptomatic dengue	DOID
DF	GSM1070947	GSE43777	GPL201	DF	DF	TRUE	http://purl.obolibrary.org/obo/DOID_0050143	asymptomatic dengue	DOID
DF	GSM1070948	GSE43777	GPL201	DF	DF	TRUE	http://purl.obolibrary.org/obo/DOID_0050143	asymptomatic dengue	DOID
DF	GSM1070949	GSE43777	GPL201	DF	DF	TRUE	http://purl.obolibrary.org/obo/DOID_0050143	asymptomatic dengue	DOID
DF	GSM1070950	GSE43777	GPL201	DF	DF	TRUE	http://purl.obolibrary.org/obo/DOID_0050143	asymptomatic dengue	DOID
DF	GSM1070951	GSE43777	GPL201	DF	DF	TRUE	http://purl.obolibrary.org/obo/DOID_0050143	asymptomatic dengue	DOID
DF	GSM1070952	GSE43777	GPL201	DF	DF	TRUE	http://purl.obolibrary.org/obo/DOID_0050143	asymptomatic dengue	DOID
DF	GSM1070953	GSE43777	GPL201			TRUE	http://purl.obolibrary.org/obo/DOID_0050143	asymptomatic dengue	DOID
DF	GSM1070954	GSE43777	GPL201			TRUE	http://purl.obolibrary.org/obo/DOID_0050143	asymptomatic dengue	DOID
DF	GSM1070955	GSE43777	GPL201			TRUE	http://purl.obolibrary.org/obo/DOID_0050143	asymptomatic dengue	DOID
DF	GSM1070956	GSE43777	GPL201	DF	DF	TRUE	http://purl.obolibrary.org/obo/DOID_0050143	asymptomatic dengue	DOID
DF	GSM1070957	GSE43777	GPL201	DF	DF	TRUE	http://purl.obolibrary.org/obo/DOID_0050143	asymptomatic dengue	DOID
DF	GSM1070958	GSE43777	GPL201	DF	DF	TRUE	http://purl.obolibrary.org/obo/DOID_0050143	asymptomatic dengue	DOID
DF	GSM1070959	GSE43777	GPL201	DF	DF	TRUE	http://purl.obolibrary.org/obo/DOID_0050143	asymptomatic dengue	DOID
DF	GSM1070960	GSE43777	GPL201	DF	DF	TRUE	http://purl.obolibrary.org/obo/DOID_0050143	asymptomatic dengue	DOID
DF	GSM1070961	GSE43777	GPL201	DF	DF	TRUE	http://purl.obolibrary.org/obo/DOID_0050143	asymptomatic dengue	DOID
DF	GSM1070962	GSE43777	GPL201	DF	DF	TRUE	http://purl.obolibrary.org/obo/DOID_0050143	asymptomatic dengue	DOID
DF	GSM1070963	GSE43777	GPL201	DF	DF	TRUE	http://purl.obolibrary.org/obo/DOID_0050143	asymptomatic dengue	DOID
DF	GSM1070964	GSE43777	GPL201	DF	DF	TRUE	http://purl.obolibrary.org/obo/DOID_0050143	asymptomatic dengue	DOID
DF	GSM1070965	GSE43777	GPL201	DF	DF	TRUE	http://purl.obolibrary.org/obo/DOID_0050143	asymptomatic dengue	DOID
DF	GSM1070966	GSE43777	GPL201	DF	DF	TRUE	http://purl.obolibrary.org/obo/DOID_0050143	asymptomatic dengue	DOID
DF	GSM1070967	GSE43777	GPL201	DF	DF	TRUE	http://purl.obolibrary.org/obo/DOID_0050143	asymptomatic dengue	DOID
DF	GSM1070968	GSE43777	GPL201	DF	DF	TRUE	http://purl.obolibrary.org/obo/DOID_0050143	asymptomatic dengue	DOID
DF	GSM1070969	GSE43777	GPL201	DF	DF	TRUE	http://purl.obolibrary.org/obo/DOID_0050143	asymptomatic dengue	DOID
DF	GSM1070970	GSE43777	GPL201	DF	DF	TRUE	http://purl.obolibrary.org/obo/DOID_0050143	asymptomatic dengue	DOID
DF	GSM1070971	GSE43777	GPL201			TRUE	http://purl.obolibrary.org/obo/DOID_0050143	asymptomatic dengue	DOID
DF	GSM1070972	GSE43777	GPL201			TRUE	http://purl.obolibrary.org/obo/DOID_0050143	asymptomatic dengue	DOID
DF	GSM1070973	GSE43777	GPL201			TRUE	http://purl.obolibrary.org/obo/DOID_0050143	asymptomatic dengue	DOID
DF	GSM1070974	GSE43777	GPL201	DF	DF	TRUE	http://purl.obolibrary.org/obo/DOID_0050143	asymptomatic dengue	DOID
DF	GSM1070975	GSE43777	GPL201	DF	DF	TRUE	http://purl.obolibrary.org/obo/DOID_0050143	asymptomatic dengue	DOID
DF	GSM1070976	GSE43777	GPL201	DF	DF	TRUE	http://purl.obolibrary.org/obo/DOID_0050143	asymptomatic dengue	DOID
DF	GSM1070977	GSE43777	GPL201	DF	DF	TRUE	http://purl.obolibrary.org/obo/DOID_0050143	asymptomatic dengue	DOID
DF	GSM1070978	GSE43777	GPL201	DF	DF	TRUE	http://purl.obolibrary.org/obo/DOID_0050143	asymptomatic dengue	DOID
DF	GSM1070979	GSE43777	GPL201	DF	DF	TRUE	http://purl.obolibrary.org/obo/DOID_0050143	asymptomatic dengue	DOID
DF	GSM1070980	GSE43777	GPL201	DF	DF	TRUE	http://purl.obolibrary.org/obo/DOID_0050143	asymptomatic dengue	DOID
DF	GSM1070981	GSE43777	GPL201	DF	DF	TRUE	http://purl.obolibrary.org/obo/DOID_0050143	asymptomatic dengue	DOID
DF	GSM1070982	GSE43777	GPL201	DF	DF	TRUE	http://purl.obolibrary.org/obo/DOID_0050143	asymptomatic dengue	DOID
DF	GSM1070983	GSE43777	GPL201	DF	DF	TRUE	http://purl.obolibrary.org/obo/DOID_0050143	asymptomatic dengue	DOID
DF	GSM1070984	GSE43777	GPL201	DF	DF	TRUE	http://purl.obolibrary.org/obo/DOID_0050143	asymptomatic dengue	DOID
DF	GSM1070985	GSE43777	GPL201	DF	DF	TRUE	http://purl.obolibrary.org/obo/DOID_0050143	asymptomatic dengue	DOID
DF	GSM1070986	GSE43777	GPL201	DF	DF	TRUE	http://purl.obolibrary.org/obo/DOID_0050143	asymptomatic dengue	DOID
DF	GSM1070987	GSE43777	GPL201	DF	DF	TRUE	http://purl.obolibrary.org/obo/DOID_0050143	asymptomatic dengue	DOID
DF	GSM1070988	GSE43777	GPL201	DF	DF	TRUE	http://purl.obolibrary.org/obo/DOID_0050143	asymptomatic dengue	DOID
DF	GSM1070989	GSE43777	GPL201	DF	DF	TRUE	http://purl.obolibrary.org/obo/DOID_0050143	asymptomatic dengue	DOID
DF	GSM1070990	GSE43777	GPL201	DF	DF	TRUE	http://purl.obolibrary.org/obo/DOID_0050143	asymptomatic dengue	DOID
DF	GSM1070991	GSE43777	GPL201	DF	DF	TRUE	http://purl.obolibrary.org/obo/DOID_0050143	asymptomatic dengue	DOID
DF	GSM1070992	GSE43777	GPL201	DF	DF	TRUE	http://purl.obolibrary.org/obo/DOID_0050143	asymptomatic dengue	DOID
DF	GSM1070993	GSE43777	GPL201	DF	DF	TRUE	http://purl.obolibrary.org/obo/DOID_0050143	asymptomatic dengue	DOID
DF	GSM1070994	GSE43777	GPL201	DF	DF	TRUE	http://purl.obolibrary.org/obo/DOID_0050143	asymptomatic dengue	DOID
DF	GSM1070995	GSE43777	GPL201	DF	DF	TRUE	http://purl.obolibrary.org/obo/DOID_0050143	asymptomatic dengue	DOID
DF	GSM1070996	GSE43777	GPL201	DF	DF	TRUE	http://purl.obolibrary.org/obo/DOID_0050143	asymptomatic dengue	DOID
DF	GSM1070997	GSE43777	GPL201	DF	DF	TRUE	http://purl.obolibrary.org/obo/DOID_0050143	asymptomatic dengue	DOID
DF	GSM1070998	GSE43777	GPL201	DF	DF	TRUE	http://purl.obolibrary.org/obo/DOID_0050143	asymptomatic dengue	DOID
DF	GSM1070999	GSE43777	GPL201	DF	DF	TRUE	http://purl.obolibrary.org/obo/DOID_0050143	asymptomatic dengue	DOID
DF	GSM1071000	GSE43777	GPL201	DF	DF	TRUE	http://purl.obolibrary.org/obo/DOID_0050143	asymptomatic dengue	DOID
DF	GSM1071001	GSE43777	GPL201	DF	DF	TRUE	http://purl.obolibrary.org/obo/DOID_0050143	asymptomatic dengue	DOID
DF	GSM1071002	GSE43777	GPL201	DF	DF	TRUE	http://purl.obolibrary.org/obo/DOID_0050143	asymptomatic dengue	DOID
DF	GSM1071003	GSE43777	GPL201	DF	DF	TRUE	http://purl.obolibrary.org/obo/DOID_0050143	asymptomatic dengue	DOID
DF	GSM1071004	GSE43777	GPL201	DF	DF	TRUE	http://purl.obolibrary.org/obo/DOID_0050143	asymptomatic dengue	DOID
DF	GSM1071005	GSE43777	GPL201	DF	DF	TRUE	http://purl.obolibrary.org/obo/DOID_0050143	asymptomatic dengue	DOID
DF	GSM1071006	GSE43777	GPL201	DF	DF	TRUE	http://purl.obolibrary.org/obo/DOID_0050143	asymptomatic dengue	DOID
DF	GSM1071007	GSE43777	GPL201	DF	DF	TRUE	http://purl.obolibrary.org/obo/DOID_0050143	asymptomatic dengue	DOID
DF	GSM1071008	GSE43777	GPL201	DF	DF	TRUE	http://purl.obolibrary.org/obo/DOID_0050143	asymptomatic dengue	DOID
DF	GSM1071009	GSE43777	GPL201	DF	DF	TRUE	http://purl.obolibrary.org/obo/DOID_0050143	asymptomatic dengue	DOID
DF	GSM1071010	GSE43777	GPL201	DF	DF	TRUE	http://purl.obolibrary.org/obo/DOID_0050143	asymptomatic dengue	DOID
DF	GSM1071011	GSE43777	GPL201	DF	DF	TRUE	http://purl.obolibrary.org/obo/DOID_0050143	asymptomatic dengue	DOID
DF	GSM1071012	GSE43777	GPL201	DF	DF	TRUE	http://purl.obolibrary.org/obo/DOID_0050143	asymptomatic dengue	DOID
DF	GSM1071013	GSE43777	GPL201	DF	DF	TRUE	http://purl.obolibrary.org/obo/DOID_0050143	asymptomatic dengue	DOID
DF	GSM1071014	GSE43777	GPL201	DF	DF	TRUE	http://purl.obolibrary.org/obo/DOID_0050143	asymptomatic dengue	DOID
DF	GSM1071015	GSE43777	GPL201	DF	DF	TRUE	http://purl.obolibrary.org/obo/DOID_0050143	asymptomatic dengue	DOID
DF	GSM1071016	GSE43777	GPL201	DF	DF	TRUE	http://purl.obolibrary.org/obo/DOID_0050143	asymptomatic dengue	DOID
DF	GSM1071017	GSE43777	GPL201	DF	DF	TRUE	http://purl.obolibrary.org/obo/DOID_0050143	asymptomatic dengue	DOID
DF	GSM1071018	GSE43777	GPL201	DF	DF	TRUE	http://purl.obolibrary.org/obo/DOID_0050143	asymptomatic dengue	DOID
DF	GSM1071019	GSE43777	GPL201	DF	DF	TRUE	http://purl.obolibrary.org/obo/DOID_0050143	asymptomatic dengue	DOID
DF	GSM1071020	GSE43777	GPL201	DF	DF	TRUE	http://purl.obolibrary.org/obo/DOID_0050143	asymptomatic dengue	DOID
DF	GSM1071021	GSE43777	GPL201	DF	DF	TRUE	http://purl.obolibrary.org/obo/DOID_0050143	asymptomatic dengue	DOID
DF	GSM1071022	GSE43777	GPL201	DF	DF	TRUE	http://purl.obolibrary.org/obo/DOID_0050143	asymptomatic dengue	DOID
DF	GSM1071023	GSE43777	GPL201	DF	DF	TRUE	http://purl.obolibrary.org/obo/DOID_0050143	asymptomatic dengue	DOID
DF	GSM1071024	GSE43777	GPL201	DF	DF	TRUE	http://purl.obolibrary.org/obo/DOID_0050143	asymptomatic dengue	DOID
DF	GSM1071025	GSE43777	GPL201	DF	DF	TRUE	http://purl.obolibrary.org/obo/DOID_0050143	asymptomatic dengue	DOID
DF	GSM1071026	GSE43777	GPL201	DF	DF	TRUE	http://purl.obolibrary.org/obo/DOID_0050143	asymptomatic dengue	DOID
DF	GSM1071027	GSE43777	GPL201	DF	DF	TRUE	http://purl.obolibrary.org/obo/DOID_0050143	asymptomatic dengue	DOID
DF	GSM1071028	GSE43777	GPL201	DF	DF	TRUE	http://purl.obolibrary.org/obo/DOID_0050143	asymptomatic dengue	DOID
DF	GSM1071029	GSE43777	GPL201	DF	DF	TRUE	http://purl.obolibrary.org/obo/DOID_0050143	asymptomatic dengue	DOID
DF	GSM1071030	GSE43777	GPL201	DF	DF	TRUE	http://purl.obolibrary.org/obo/DOID_0050143	asymptomatic dengue	DOID
DF	GSM1071031	GSE43777	GPL201	DF	DF	TRUE	http://purl.obolibrary.org/obo/DOID_0050143	asymptomatic dengue	DOID
DF	GSM1071032	GSE43777	GPL201	DF	DF	TRUE	http://purl.obolibrary.org/obo/DOID_0050143	asymptomatic dengue	DOID
DF	GSM1071033	GSE43777	GPL201	DF	DF	TRUE	http://purl.obolibrary.org/obo/DOID_0050143	asymptomatic dengue	DOID
DF	GSM1071034	GSE43777	GPL201	DF	DF	TRUE	http://purl.obolibrary.org/obo/DOID_0050143	asymptomatic dengue	DOID
DF	GSM1071035	GSE43777	GPL201	DF	DF	TRUE	http://purl.obolibrary.org/obo/DOID_0050143	asymptomatic dengue	DOID
DF	GSM1071036	GSE43777	GPL201	DF	DF	TRUE	http://purl.obolibrary.org/obo/DOID_0050143	asymptomatic dengue	DOID
DF	GSM1071037	GSE43777	GPL201	DF	DF	TRUE	http://purl.obolibrary.org/obo/DOID_0050143	asymptomatic dengue	DOID
DF	GSM1071038	GSE43777	GPL201	DF	DF	TRUE	http://purl.obolibrary.org/obo/DOID_0050143	asymptomatic dengue	DOID
MB_YN	GSM260959	GSE10327	GPL570	MB_YN	MB_YN	TRUE
MB_YN	GSM260960	GSE10327	GPL570	MB_YN	MB_YN	TRUE
MB_YN	GSM260961	GSE10327	GPL570	MB_YN	MB_YN	TRUE
MB_YN	GSM260962	GSE10327	GPL570	MB_YN	MB_YN	TRUE
MB_YN	GSM260963	GSE10327	GPL570	MB_YN	MB_YN	TRUE
MB_YN	GSM260964	GSE10327	GPL570	MB_YN	MB_YN	TRUE
MB_YN	GSM260965	GSE10327	GPL570	MB_YN	MB_YN	TRUE
MB_YN	GSM260966	GSE10327	GPL570	MB_YN	MB_YN	TRUE
MB_YN	GSM260967	GSE10327	GPL570	MB_YN	MB_YN	TRUE
MB_YN	GSM260968	GSE10327	GPL570	MB_YN	MB_YN	TRUE
MB_YN	GSM260969	GSE10327	GPL570	MB_YN	MB_YN	TRUE
MB_YN	GSM260970	GSE10327	GPL570	MB_YN	MB_YN	TRUE
MB_YN	GSM260971	GSE10327	GPL570	MB_YN	MB_YN	TRUE
MB_YN	GSM260972	GSE10327	GPL570	MB_YN	MB_YN	TRUE
MB_YN	GSM260973	GSE10327	GPL570	MB_YN	MB_YN	TRUE
MB_YN	GSM260974	GSE10327	GPL570	MB_YN	MB_YN	TRUE
MB_YN	GSM260975	GSE10327	GPL570	MB_YN	MB_YN	TRUE
MB_YN	GSM260976	GSE10327	GPL570	MB_YN	MB_YN	TRUE
MB_YN	GSM260977	GSE10327	GPL570	MB_YN	MB_YN	TRUE
MB_YN	GSM260978	GSE10327	GPL570	MB_YN	MB_YN	TRUE
MB_YN	GSM260979	GSE10327	GPL570	MB_YN	MB_YN	TRUE
MB_YN	GSM260980	GSE10327	GPL570	MB_YN	MB_YN	TRUE
MB_YN	GSM260981	GSE10327	GPL570	MB_YN	MB_YN	TRUE
MB_YN	GSM260982	GSE10327	GPL570	MB_YN	MB_YN	TRUE
MB_YN	GSM260983	GSE10327	GPL570	MB_YN	MB_YN	TRUE
MB_YN	GSM260984	GSE10327	GPL570	MB_YN	MB_YN	TRUE
MB_YN	GSM260985	GSE10327	GPL570	MB_YN	MB_YN	TRUE
MB_YN	GSM260986	GSE10327	GPL570	MB_YN	MB_YN	TRUE
MB_YN	GSM260987	GSE10327	GPL570	MB_YN	MB_YN	TRUE
MB_YN	GSM260988	GSE10327	GPL570	MB_YN	MB_YN	TRUE
MB_YN	GSM260989	GSE10327	GPL570	MB_YN	MB_YN	TRUE
MB_YN	GSM260990	GSE10327	GPL570	MB_YN	MB_YN	TRUE
MB_YN	GSM260991	GSE10327	GPL570	MB_YN	MB_YN	TRUE
MB_YN	GSM260992	GSE10327	GPL570	MB_YN	MB_YN	TRUE
MB_YN	GSM260993	GSE10327	GPL570	MB_YN	MB_YN	TRUE
MB_YN	GSM260994	GSE10327	GPL570	MB_YN	MB_YN	TRUE
MB_YN	GSM260995	GSE10327	GPL570	MB_YN	MB_YN	TRUE
MB_YN	GSM260996	GSE10327	GPL570	MB_YN	MB_YN	TRUE
MB_YN	GSM260997	GSE10327	GPL570	MB_YN	MB_YN	TRUE
MB_YN	GSM260998	GSE10327	GPL570	MB_YN	MB_YN	TRUE
MB_YN	GSM260999	GSE10327	GPL570	MB_YN	MB_YN	TRUE
MB_YN	GSM261000	GSE10327	GPL570	MB_YN	MB_YN	TRUE
MB_YN	GSM261001	GSE10327	GPL570	MB_YN	MB_YN	TRUE
MB_YN	GSM261002	GSE10327	GPL570	MB_YN	MB_YN	TRUE
MB_YN	GSM261003	GSE10327	GPL570	MB_YN	MB_YN	TRUE
MB_YN	GSM261004	GSE10327	GPL570	MB_YN	MB_YN	TRUE
MB_YN	GSM261005	GSE10327	GPL570	MB_YN	MB_YN	TRUE
MB_YN	GSM261006	GSE10327	GPL570	MB_YN	MB_YN	TRUE
MB_YN	GSM261007	GSE10327	GPL570	MB_YN	MB_YN	TRUE
MB_YN	GSM261008	GSE10327	GPL570	MB_YN	MB_YN	TRUE
MB_YN	GSM261009	GSE10327	GPL570	MB_YN	MB_YN	TRUE
MB_YN	GSM261010	GSE10327	GPL570	MB_YN	MB_YN	TRUE
MB_YN	GSM261011	GSE10327	GPL570	MB_YN	MB_YN	TRUE
MB_YN	GSM261012	GSE10327	GPL570	MB_YN	MB_YN	TRUE
MB_YN	GSM261013	GSE10327	GPL570	MB_YN	MB_YN	TRUE
MB_YN	GSM261014	GSE10327	GPL570	MB_YN	MB_YN	TRUE
MB_YN	GSM261015	GSE10327	GPL570	MB_YN	MB_YN	TRUE
MB_YN	GSM261016	GSE10327	GPL570	MB_YN	MB_YN	TRUE
MB_YN	GSM261017	GSE10327	GPL570	MB_YN	MB_YN	TRUE
MB_YN	GSM261018	GSE10327	GPL570	MB_YN	MB_YN	TRUE
MB_YN	GSM261019	GSE10327	GPL570	MB_YN	MB_YN	TRUE
MB_YN	GSM261020	GSE10327	GPL570	MB_YN	MB_YN	TRUE
MB_YN	GSM324062	GSE12992	GPL570	MB_YN	MB_YN	TRUE
MB_YN	GSM324063	GSE12992	GPL570	MB_YN	MB_YN	TRUE
MB_YN	GSM324064	GSE12992	GPL570	MB_YN	MB_YN	TRUE
MB_YN	GSM324065	GSE12992	GPL570	MB_YN	MB_YN	TRUE
MB_YN	GSM324066	GSE12992	GPL570	MB_YN	MB_YN	TRUE
MB_YN	GSM324067	GSE12992	GPL570	MB_YN	MB_YN	TRUE
MB_YN	GSM324068	GSE12992	GPL570	MB_YN	MB_YN	TRUE
MB_YN	GSM324069	GSE12992	GPL570	MB_YN	MB_YN	TRUE
MB_YN	GSM324082	GSE12992	GPL570	MB_YN	MB_YN	TRUE
MB_YN	GSM324083	GSE12992	GPL570	MB_YN	MB_YN	TRUE
MB_YN	GSM324084	GSE12992	GPL570	MB_YN	MB_YN	TRUE
MB_YN	GSM324085	GSE12992	GPL570	MB_YN	MB_YN	TRUE
MB_YN	GSM324090	GSE12992	GPL570	MB_YN	MB_YN	TRUE
MB_YN	GSM324091	GSE12992	GPL570	MB_YN	MB_YN	TRUE
MB_YN	GSM324092	GSE12992	GPL570	MB_YN	MB_YN	TRUE
MB_YN	GSM324093	GSE12992	GPL570	MB_YN	MB_YN	TRUE
MB_YN	GSM324104	GSE12992	GPL570	MB_YN	MB_YN	TRUE
MB_YN	GSM324111	GSE12992	GPL570	MB_YN	MB_YN	TRUE
MB_YN	GSM324112	GSE12992	GPL570	MB_YN	MB_YN	TRUE
MB_YN	GSM324113	GSE12992	GPL570	MB_YN	MB_YN	TRUE
MB_YN	GSM324115	GSE12992	GPL570	MB_YN	MB_YN	TRUE
MB_YN	GSM324119	GSE12992	GPL570	MB_YN	MB_YN	TRUE
MB_YN	GSM324137	GSE12992	GPL570	MB_YN	MB_YN	TRUE
MB_YN	GSM324138	GSE12992	GPL570	MB_YN	MB_YN	TRUE
MB_YN	GSM324139	GSE12992	GPL570	MB_YN	MB_YN	TRUE
MB_YN	GSM324140	GSE12992	GPL570	MB_YN	MB_YN	TRUE
MB_YN	GSM324141	GSE12992	GPL570	MB_YN	MB_YN	TRUE
MB_YN	GSM324508	GSE12992	GPL570	MB_YN	MB_YN	TRUE
MB_YN	GSM324512	GSE12992	GPL570	MB_YN	MB_YN	TRUE
MB_YN	GSM324513	GSE12992	GPL570	MB_YN	MB_YN	TRUE
MB_YN	GSM324514	GSE12992	GPL570	MB_YN	MB_YN	TRUE
MB_YN	GSM324515	GSE12992	GPL570	MB_YN	MB_YN	TRUE
MB_YN	GSM324516	GSE12992	GPL570	MB_YN	MB_YN	TRUE
MB_YN	GSM324517	GSE12992	GPL570	MB_YN	MB_YN	TRUE
MB_YN	GSM324526	GSE12992	GPL570	MB_YN	MB_YN	TRUE
MB_YN	GSM325233	GSE12992	GPL570	MB_YN	MB_YN	TRUE
MB_YN	GSM325278	GSE12992	GPL570	MB_YN	MB_YN	TRUE
MB_YN	GSM325280	GSE12992	GPL570	MB_YN	MB_YN	TRUE
MB_YN	GSM325281	GSE12992	GPL570	MB_YN	MB_YN	TRUE
MB_YN	GSM325282	GSE12992	GPL570	MB_YN	MB_YN	TRUE
MB_YN	GSM482075	GSE19404	GPL570			TRUE
MB_YN	GSM482076	GSE19404	GPL570			TRUE
MB_YN	GSM482077	GSE19404	GPL570			TRUE
MB_YN	GSM482078	GSE19404	GPL570			TRUE
MB_YN	GSM482079	GSE19404	GPL570			TRUE
MB_YN	GSM482080	GSE19404	GPL570			TRUE
MB_YN	GSM482081	GSE19404	GPL570			TRUE
MB_YN	GSM482082	GSE19404	GPL570			TRUE
MB_YN	GSM482083	GSE19404	GPL570			TRUE
MB_YN	GSM482084	GSE19404	GPL570			TRUE
MB_YN	GSM482085	GSE19404	GPL570			TRUE
MB_YN	GSM482086	GSE19404	GPL570			TRUE
MB_YN	GSM482087	GSE19404	GPL570			TRUE
MB_YN	GSM482088	GSE19404	GPL570			TRUE
MB_YN	GSM482089	GSE19404	GPL570			TRUE
MB_YN	GSM482090	GSE19404	GPL570	MB_YN	MB_YN	TRUE
MB_YN	GSM482091	GSE19404	GPL570	MB_YN	MB_YN	TRUE
MB_YN	GSM482092	GSE19404	GPL570	MB_YN	MB_YN	TRUE
MB_YN	GSM482093	GSE19404	GPL570	MB_YN	MB_YN	TRUE
MB_YN	GSM482094	GSE19404	GPL570	MB_YN	MB_YN	TRUE
MB_YN	GSM482095	GSE19404	GPL570	MB_YN	MB_YN	TRUE
MB_YN	GSM482096	GSE19404	GPL570	MB_YN	MB_YN	TRUE
MB_YN	GSM482097	GSE19404	GPL570	MB_YN	MB_YN	TRUE
MB_YN	GSM482098	GSE19404	GPL570			TRUE
MB_YN	GSM529305	GSE21140	GPL5175	MB_YN	MB_YN	TRUE
MB_YN	GSM529306	GSE21140	GPL5175	MB_YN	MB_YN	TRUE
MB_YN	GSM529307	GSE21140	GPL5175	MB_YN	MB_YN	TRUE
MB_YN	GSM529308	GSE21140	GPL5175	MB_YN	MB_YN	TRUE
MB_YN	GSM529309	GSE21140	GPL5175	MB_YN	MB_YN	TRUE
MB_YN	GSM529310	GSE21140	GPL5175	MB_YN	MB_YN	TRUE
MB_YN	GSM529311	GSE21140	GPL5175	MB_YN	MB_YN	TRUE
MB_YN	GSM529312	GSE21140	GPL5175	MB_YN	MB_YN	TRUE
MB_YN	GSM529313	GSE21140	GPL5175	MB_YN	MB_YN	TRUE
MB_YN	GSM529314	GSE21140	GPL5175	MB_YN	MB_YN	TRUE
MB_YN	GSM529315	GSE21140	GPL5175	MB_YN	MB_YN	TRUE
MB_YN	GSM529316	GSE21140	GPL5175	MB_YN	MB_YN	TRUE
MB_YN	GSM529317	GSE21140	GPL5175	MB_YN	MB_YN	TRUE
MB_YN	GSM529318	GSE21140	GPL5175	MB_YN	MB_YN	TRUE
MB_YN	GSM529319	GSE21140	GPL5175	MB_YN	MB_YN	TRUE
MB_YN	GSM529320	GSE21140	GPL5175	MB_YN	MB_YN	TRUE
MB_YN	GSM529321	GSE21140	GPL5175	MB_YN	MB_YN	TRUE
MB_YN	GSM529322	GSE21140	GPL5175	MB_YN	MB_YN	TRUE
MB_YN	GSM529323	GSE21140	GPL5175	MB_YN	MB_YN	TRUE
MB_YN	GSM529324	GSE21140	GPL5175	MB_YN	MB_YN	TRUE
MB_YN	GSM529325	GSE21140	GPL5175	MB_YN	MB_YN	TRUE
MB_YN	GSM529326	GSE21140	GPL5175	MB_YN	MB_YN	TRUE
MB_YN	GSM529327	GSE21140	GPL5175	MB_YN	MB_YN	TRUE
MB_YN	GSM529328	GSE21140	GPL5175	MB_YN	MB_YN	TRUE
MB_YN	GSM529329	GSE21140	GPL5175	MB_YN	MB_YN	TRUE
MB_YN	GSM529330	GSE21140	GPL5175	MB_YN	MB_YN	TRUE
MB_YN	GSM529331	GSE21140	GPL5175	MB_YN	MB_YN	TRUE
MB_YN	GSM529332	GSE21140	GPL5175	MB_YN	MB_YN	TRUE
MB_YN	GSM529333	GSE21140	GPL5175	MB_YN	MB_YN	TRUE
MB_YN	GSM529334	GSE21140	GPL5175	MB_YN	MB_YN	TRUE
MB_YN	GSM529335	GSE21140	GPL5175	MB_YN	MB_YN	TRUE
MB_YN	GSM529336	GSE21140	GPL5175	MB_YN	MB_YN	TRUE
MB_YN	GSM529337	GSE21140	GPL5175	MB_YN	MB_YN	TRUE
MB_YN	GSM529338	GSE21140	GPL5175	MB_YN	MB_YN	TRUE
MB_YN	GSM529339	GSE21140	GPL5175	MB_YN	MB_YN	TRUE
MB_YN	GSM529340	GSE21140	GPL5175	MB_YN	MB_YN	TRUE
MB_YN	GSM529341	GSE21140	GPL5175	MB_YN	MB_YN	TRUE
MB_YN	GSM529342	GSE21140	GPL5175	MB_YN	MB_YN	TRUE
MB_YN	GSM529343	GSE21140	GPL5175	MB_YN	MB_YN	TRUE
MB_YN	GSM529344	GSE21140	GPL5175	MB_YN	MB_YN	TRUE
MB_YN	GSM529345	GSE21140	GPL5175	MB_YN	MB_YN	TRUE
MB_YN	GSM529346	GSE21140	GPL5175	MB_YN	MB_YN	TRUE
MB_YN	GSM529347	GSE21140	GPL5175	MB_YN	MB_YN	TRUE
MB_YN	GSM529348	GSE21140	GPL5175	MB_YN	MB_YN	TRUE
MB_YN	GSM529349	GSE21140	GPL5175	MB_YN	MB_YN	TRUE
MB_YN	GSM529350	GSE21140	GPL5175	MB_YN	MB_YN	TRUE
MB_YN	GSM529351	GSE21140	GPL5175	MB_YN	MB_YN	TRUE
MB_YN	GSM529352	GSE21140	GPL5175	MB_YN	MB_YN	TRUE
MB_YN	GSM529353	GSE21140	GPL5175	MB_YN	MB_YN	TRUE
MB_YN	GSM529354	GSE21140	GPL5175	MB_YN	MB_YN	TRUE
MB_YN	GSM529355	GSE21140	GPL5175	MB_YN	MB_YN	TRUE
MB_YN	GSM529356	GSE21140	GPL5175	MB_YN	MB_YN	TRUE
MB_YN	GSM529357	GSE21140	GPL5175	MB_YN	MB_YN	TRUE
MB_YN	GSM529358	GSE21140	GPL5175	MB_YN	MB_YN	TRUE
MB_YN	GSM529359	GSE21140	GPL5175	MB_YN	MB_YN	TRUE
MB_YN	GSM529360	GSE21140	GPL5175	MB_YN	MB_YN	TRUE
MB_YN	GSM529361	GSE21140	GPL5175	MB_YN	MB_YN	TRUE
MB_YN	GSM529362	GSE21140	GPL5175	MB_YN	MB_YN	TRUE
MB_YN	GSM529363	GSE21140	GPL5175	MB_YN	MB_YN	TRUE
MB_YN	GSM529364	GSE21140	GPL5175	MB_YN	MB_YN	TRUE
MB_YN	GSM529365	GSE21140	GPL5175	MB_YN	MB_YN	TRUE
MB_YN	GSM529366	GSE21140	GPL5175	MB_YN	MB_YN	TRUE
MB_YN	GSM529367	GSE21140	GPL5175	MB_YN	MB_YN	TRUE
MB_YN	GSM529368	GSE21140	GPL5175	MB_YN	MB_YN	TRUE
MB_YN	GSM529369	GSE21140	GPL5175	MB_YN	MB_YN	TRUE
MB_YN	GSM529370	GSE21140	GPL5175	MB_YN	MB_YN	TRUE
MB_YN	GSM529371	GSE21140	GPL5175	MB_YN	MB_YN	TRUE
MB_YN	GSM529372	GSE21140	GPL5175	MB_YN	MB_YN	TRUE
MB_YN	GSM529373	GSE21140	GPL5175	MB_YN	MB_YN	TRUE
MB_YN	GSM529374	GSE21140	GPL5175	MB_YN	MB_YN	TRUE
MB_YN	GSM529375	GSE21140	GPL5175	MB_YN	MB_YN	TRUE
MB_YN	GSM529376	GSE21140	GPL5175	MB_YN	MB_YN	TRUE
MB_YN	GSM529377	GSE21140	GPL5175	MB_YN	MB_YN	TRUE
MB_YN	GSM529378	GSE21140	GPL5175	MB_YN	MB_YN	TRUE
MB_YN	GSM529379	GSE21140	GPL5175	MB_YN	MB_YN	TRUE
MB_YN	GSM529380	GSE21140	GPL5175	MB_YN	MB_YN	TRUE
MB_YN	GSM529381	GSE21140	GPL5175	MB_YN	MB_YN	TRUE
MB_YN	GSM529382	GSE21140	GPL5175	MB_YN	MB_YN	TRUE
MB_YN	GSM529383	GSE21140	GPL5175	MB_YN	MB_YN	TRUE
MB_YN	GSM529384	GSE21140	GPL5175	MB_YN	MB_YN	TRUE
MB_YN	GSM529385	GSE21140	GPL5175	MB_YN	MB_YN	TRUE
MB_YN	GSM529386	GSE21140	GPL5175	MB_YN	MB_YN	TRUE
MB_YN	GSM529387	GSE21140	GPL5175	MB_YN	MB_YN	TRUE
MB_YN	GSM529388	GSE21140	GPL5175	MB_YN	MB_YN	TRUE
MB_YN	GSM529389	GSE21140	GPL5175	MB_YN	MB_YN	TRUE
MB_YN	GSM529390	GSE21140	GPL5175	MB_YN	MB_YN	TRUE
MB_YN	GSM529391	GSE21140	GPL5175	MB_YN	MB_YN	TRUE
MB_YN	GSM529392	GSE21140	GPL5175	MB_YN	MB_YN	TRUE
MB_YN	GSM529393	GSE21140	GPL5175	MB_YN	MB_YN	TRUE
MB_YN	GSM529394	GSE21140	GPL5175	MB_YN	MB_YN	TRUE
MB_YN	GSM529395	GSE21140	GPL5175	MB_YN	MB_YN	TRUE
MB_YN	GSM529396	GSE21140	GPL5175	MB_YN	MB_YN	TRUE
MB_YN	GSM529397	GSE21140	GPL5175	MB_YN	MB_YN	TRUE
MB_YN	GSM529398	GSE21140	GPL5175	MB_YN	MB_YN	TRUE
MB_YN	GSM529399	GSE21140	GPL5175	MB_YN	MB_YN	TRUE
MB_YN	GSM529400	GSE21140	GPL5175	MB_YN	MB_YN	TRUE
MB_YN	GSM529401	GSE21140	GPL5175	MB_YN	MB_YN	TRUE
MB_YN	GSM529402	GSE21140	GPL5175	MB_YN	MB_YN	TRUE
MB_YN	GSM529403	GSE21140	GPL5175	MB_YN	MB_YN	TRUE
MB_YN	GSM529404	GSE21140	GPL5175	MB_YN	MB_YN	TRUE
MB_YN	GSM529405	GSE21140	GPL5175	MB_YN	MB_YN	TRUE
MB_YN	GSM529406	GSE21140	GPL5175	MB_YN	MB_YN	TRUE
MB_YN	GSM529407	GSE21140	GPL5175	MB_YN	MB_YN	TRUE
MB_YN	GSM529785	GSE21166	GPL5175	MB_YN	MB_YN	TRUE
MB_YN	GSM529786	GSE21166	GPL5175	MB_YN	MB_YN	TRUE
MB_YN	GSM529787	GSE21166	GPL5175	MB_YN	MB_YN	TRUE
MB_YN	GSM529788	GSE21166	GPL5175	MB_YN	MB_YN	TRUE
MB_YN	GSM529789	GSE21166	GPL5175	MB_YN	MB_YN	TRUE
MB_YN	GSM529790	GSE21166	GPL5175	MB_YN	MB_YN	TRUE
MB_YN	GSM529791	GSE21166	GPL5175	MB_YN	MB_YN	TRUE
MB_YN	GSM529792	GSE21166	GPL5175	MB_YN	MB_YN	TRUE
MB_YN	GSM529793	GSE21166	GPL5175	MB_YN	MB_YN	TRUE
MB_YN	GSM529794	GSE21166	GPL5175	MB_YN	MB_YN	TRUE
MB_YN	GSM529795	GSE21166	GPL5175	MB_YN	MB_YN	TRUE
MB_YN	GSM529796	GSE21166	GPL5175	MB_YN	MB_YN	TRUE
MB_YN	GSM529797	GSE21166	GPL5175	MB_YN	MB_YN	TRUE
MB_YN	GSM529798	GSE21166	GPL5175	MB_YN	MB_YN	TRUE
MB_YN	GSM529799	GSE21166	GPL5175	MB_YN	MB_YN	TRUE
MB_YN	GSM529800	GSE21166	GPL5175	MB_YN	MB_YN	TRUE
MB_YN	GSM529801	GSE21166	GPL5175	MB_YN	MB_YN	TRUE
MB_YN	GSM529802	GSE21166	GPL5175	MB_YN	MB_YN	TRUE
MB_YN	GSM529803	GSE21166	GPL5175	MB_YN	MB_YN	TRUE
MB_YN	GSM529804	GSE21166	GPL5175	MB_YN	MB_YN	TRUE
MB_YN	GSM529805	GSE21166	GPL5175	MB_YN	MB_YN	TRUE
MB_YN	GSM529806	GSE21166	GPL5175	MB_YN	MB_YN	TRUE
MB_YN	GSM529807	GSE21166	GPL5175	MB_YN	MB_YN	TRUE
MB_YN	GSM529808	GSE21166	GPL5175	MB_YN	MB_YN	TRUE
MB_YN	GSM529809	GSE21166	GPL5175	MB_YN	MB_YN	TRUE
MB_YN	GSM529810	GSE21166	GPL5175	MB_YN	MB_YN	TRUE
MB_YN	GSM529811	GSE21166	GPL5175	MB_YN	MB_YN	TRUE
MB_YN	GSM529812	GSE21166	GPL5175	MB_YN	MB_YN	TRUE
MB_YN	GSM529813	GSE21166	GPL5175	MB_YN	MB_YN	TRUE
MB_YN	GSM529814	GSE21166	GPL5175	MB_YN	MB_YN	TRUE
MB_YN	GSM529815	GSE21166	GPL5175	MB_YN	MB_YN	TRUE
MB_YN	GSM529816	GSE21166	GPL5175	MB_YN	MB_YN	TRUE
MB_YN	GSM529817	GSE21166	GPL5175	MB_YN	MB_YN	TRUE
MB_YN	GSM529818	GSE21166	GPL5175	MB_YN	MB_YN	TRUE
MB_YN	GSM529819	GSE21166	GPL5175	MB_YN	MB_YN	TRUE
MB_YN	GSM529820	GSE21166	GPL5175	MB_YN	MB_YN	TRUE
MB_YN	GSM529821	GSE21166	GPL5175	MB_YN	MB_YN	TRUE
MB_YN	GSM529822	GSE21166	GPL5175	MB_YN	MB_YN	TRUE
MB_YN	GSM529823	GSE21166	GPL5175	MB_YN	MB_YN	TRUE
MB_YN	GSM529824	GSE21166	GPL5175	MB_YN	MB_YN	TRUE
MB_YN	GSM529825	GSE21166	GPL5175	MB_YN	MB_YN	TRUE
MB_YN	GSM529826	GSE21166	GPL5175	MB_YN	MB_YN	TRUE
MB_YN	GSM529827	GSE21166	GPL5175	MB_YN	MB_YN	TRUE
MB_YN	GSM529828	GSE21166	GPL5175	MB_YN	MB_YN	TRUE
MB_YN	GSM529829	GSE21166	GPL5175	MB_YN	MB_YN	TRUE
MB_YN	GSM529830	GSE21166	GPL5175	MB_YN	MB_YN	TRUE
MB_YN	GSM529831	GSE21166	GPL5175	MB_YN	MB_YN	TRUE
MB_YN	GSM529832	GSE21166	GPL5175	MB_YN	MB_YN	TRUE
MB_YN	GSM529833	GSE21166	GPL5175	MB_YN	MB_YN	TRUE
MB_YN	GSM529834	GSE21166	GPL5175	MB_YN	MB_YN	TRUE
MB_YN	GSM529835	GSE21166	GPL5175	MB_YN	MB_YN	TRUE
MB_YN	GSM529836	GSE21166	GPL5175	MB_YN	MB_YN	TRUE
MB_YN	GSM529837	GSE21166	GPL5175	MB_YN	MB_YN	TRUE
MB_YN	GSM529838	GSE21166	GPL5175	MB_YN	MB_YN	TRUE
MB_YN	GSM529839	GSE21166	GPL5175	MB_YN	MB_YN	TRUE
MB_YN	GSM529840	GSE21166	GPL5175	MB_YN	MB_YN	TRUE
MB_YN	GSM529841	GSE21166	GPL5175	MB_YN	MB_YN	TRUE
MB_YN	GSM529842	GSE21166	GPL5175	MB_YN	MB_YN	TRUE
MB_YN	GSM529843	GSE21166	GPL5175	MB_YN	MB_YN	TRUE
MB_YN	GSM529844	GSE21166	GPL5175	MB_YN	MB_YN	TRUE
MB_YN	GSM529845	GSE21166	GPL5175	MB_YN	MB_YN	TRUE
MB_YN	GSM529846	GSE21166	GPL5175	MB_YN	MB_YN	TRUE
MB_YN	GSM529847	GSE21166	GPL5175	MB_YN	MB_YN	TRUE
MB_YN	GSM529848	GSE21166	GPL5175	MB_YN	MB_YN	TRUE
MB_YN	GSM529849	GSE21166	GPL5175	MB_YN	MB_YN	TRUE
MB_YN	GSM529850	GSE21166	GPL5175	MB_YN	MB_YN	TRUE
MB_YN	GSM529851	GSE21166	GPL5175	MB_YN	MB_YN	TRUE
MB_YN	GSM529852	GSE21166	GPL5175	MB_YN	MB_YN	TRUE
MB_YN	GSM529853	GSE21166	GPL5175	MB_YN	MB_YN	TRUE
MB_YN	GSM529854	GSE21166	GPL5175	MB_YN	MB_YN	TRUE
MB_YN	GSM529855	GSE21166	GPL5175	MB_YN	MB_YN	TRUE
MB_YN	GSM529856	GSE21166	GPL5175	MB_YN	MB_YN	TRUE
MB_YN	GSM529857	GSE21166	GPL5175	MB_YN	MB_YN	TRUE
MB_YN	GSM529858	GSE21166	GPL5175	MB_YN	MB_YN	TRUE
MB_YN	GSM529859	GSE21166	GPL5175	MB_YN	MB_YN	TRUE
MB_YN	GSM529860	GSE21166	GPL5175	MB_YN	MB_YN	TRUE
MB_YN	GSM529861	GSE21166	GPL5175	MB_YN	MB_YN	TRUE
MB_YN	GSM529862	GSE21166	GPL5175	MB_YN	MB_YN	TRUE
MB_YN	GSM529863	GSE21166	GPL5175	MB_YN	MB_YN	TRUE
MB_YN	GSM529864	GSE21166	GPL5175	MB_YN	MB_YN	TRUE
MB_YN	GSM529865	GSE21166	GPL5175	MB_YN	MB_YN	TRUE
MB_YN	GSM529866	GSE21166	GPL5175	MB_YN	MB_YN	TRUE
MB_YN	GSM529867	GSE21166	GPL5175	MB_YN	MB_YN	TRUE
MB_YN	GSM529868	GSE21166	GPL5175	MB_YN	MB_YN	TRUE
MB_YN	GSM529869	GSE21166	GPL5175	MB_YN	MB_YN	TRUE
MB_YN	GSM529870	GSE21166	GPL5175	MB_YN	MB_YN	TRUE
MB_YN	GSM529871	GSE21166	GPL5175	MB_YN	MB_YN	TRUE
MB_YN	GSM529872	GSE21166	GPL5175	MB_YN	MB_YN	TRUE
MB_YN	GSM529873	GSE21166	GPL5175	MB_YN	MB_YN	TRUE
MB_YN	GSM529874	GSE21166	GPL5175	MB_YN	MB_YN	TRUE
MB_YN	GSM721759	GSE28245	GPL6480	MB_YN	MB_YN	TRUE
MB_YN	GSM721760	GSE28245	GPL6480	MB_YN	MB_YN	TRUE
MB_YN	GSM721761	GSE28245	GPL6480	MB_YN	MB_YN	TRUE
MB_YN	GSM721762	GSE28245	GPL6480	MB_YN	MB_YN	TRUE
MB_YN	GSM721763	GSE28245	GPL6480	MB_YN	MB_YN	TRUE
MB_YN	GSM721764	GSE28245	GPL6480	MB_YN	MB_YN	TRUE
MB_YN	GSM721765	GSE28245	GPL6480	MB_YN	MB_YN	TRUE
MB_YN	GSM721766	GSE28245	GPL6480	MB_YN	MB_YN	TRUE
MB_YN	GSM721767	GSE28245	GPL6480	MB_YN	MB_YN	TRUE
MB_YN	GSM721768	GSE28245	GPL6480	MB_YN	MB_YN	TRUE
MB_YN	GSM721769	GSE28245	GPL6480	MB_YN	MB_YN	TRUE
MB_YN	GSM721770	GSE28245	GPL6480	MB_YN	MB_YN	TRUE
MB_YN	GSM721771	GSE28245	GPL6480	MB_YN	MB_YN	TRUE
MB_YN	GSM721772	GSE28245	GPL6480	MB_YN	MB_YN	TRUE
MB_YN	GSM721773	GSE28245	GPL6480	MB_YN	MB_YN	TRUE
MB_YN	GSM721774	GSE28245	GPL6480	MB_YN	MB_YN	TRUE
MB_YN	GSM721775	GSE28245	GPL6480	MB_YN	MB_YN	TRUE
MB_YN	GSM721776	GSE28245	GPL6480	MB_YN	MB_YN	TRUE
MB_YN	GSM721777	GSE28245	GPL6480	MB_YN	MB_YN	TRUE
MB_YN	GSM721778	GSE28245	GPL6480	MB_YN	MB_YN	TRUE
MB_YN	GSM721779	GSE28245	GPL6480	MB_YN	MB_YN	TRUE
MB_YN	GSM721780	GSE28245	GPL6480	MB_YN	MB_YN	TRUE
MB_YN	GSM721781	GSE28245	GPL6480	MB_YN	MB_YN	TRUE
MB_YN	GSM721782	GSE28245	GPL6480	MB_YN	MB_YN	TRUE
MB_YN	GSM721783	GSE28245	GPL6480	MB_YN	MB_YN	TRUE
MB_YN	GSM721784	GSE28245	GPL6480	MB_YN	MB_YN	TRUE
MB_YN	GSM721785	GSE28245	GPL6480	MB_YN	MB_YN	TRUE
MB_YN	GSM721786	GSE28245	GPL6480	MB_YN	MB_YN	TRUE
MB_YN	GSM721787	GSE28245	GPL6480	MB_YN	MB_YN	TRUE
MB_YN	GSM721788	GSE28245	GPL6480	MB_YN	MB_YN	TRUE
MB_YN	GSM721789	GSE28245	GPL6480	MB_YN	MB_YN	TRUE
MB_YN	GSM721790	GSE28245	GPL6480	MB_YN	MB_YN	TRUE
MB_YN	GSM721791	GSE28245	GPL6480	MB_YN	MB_YN	TRUE
MB_YN	GSM721792	GSE28245	GPL6480	MB_YN	MB_YN	TRUE
MB_YN	GSM721793	GSE28245	GPL6480	MB_YN	MB_YN	TRUE
MB_YN	GSM721794	GSE28245	GPL6480	MB_YN	MB_YN	TRUE
MB_YN	GSM721795	GSE28245	GPL6480	MB_YN	MB_YN	TRUE
MB_YN	GSM721796	GSE28245	GPL6480	MB_YN	MB_YN	TRUE
MB_YN	GSM721797	GSE28245	GPL6480	MB_YN	MB_YN	TRUE
MB_YN	GSM721798	GSE28245	GPL6480	MB_YN	MB_YN	TRUE
MB_YN	GSM721799	GSE28245	GPL6480	MB_YN	MB_YN	TRUE
MB_YN	GSM721800	GSE28245	GPL6480	MB_YN	MB_YN	TRUE
MB_YN	GSM721801	GSE28245	GPL6480	MB_YN	MB_YN	TRUE
MB_YN	GSM721802	GSE28245	GPL6480	MB_YN	MB_YN	TRUE
MB_YN	GSM721803	GSE28245	GPL6480	MB_YN	MB_YN	TRUE
MB_YN	GSM721804	GSE28245	GPL6480	MB_YN	MB_YN	TRUE
MB_YN	GSM721805	GSE28245	GPL6480	MB_YN	MB_YN	TRUE
MB_YN	GSM721806	GSE28245	GPL6480	MB_YN	MB_YN	TRUE
MB_YN	GSM721807	GSE28245	GPL6480	MB_YN	MB_YN	TRUE
MB_YN	GSM721808	GSE28245	GPL6480	MB_YN	MB_YN	TRUE
MB_YN	GSM721809	GSE28245	GPL6480	MB_YN	MB_YN	TRUE
MB_YN	GSM721810	GSE28245	GPL6480	MB_YN	MB_YN	TRUE
MB_YN	GSM721811	GSE28245	GPL6480	MB_YN	MB_YN	TRUE
MB_YN	GSM721812	GSE28245	GPL6480	MB_YN	MB_YN	TRUE
MB_YN	GSM721813	GSE28245	GPL6480	MB_YN	MB_YN	TRUE
MB_YN	GSM721814	GSE28245	GPL6480	MB_YN	MB_YN	TRUE
MB_YN	GSM721815	GSE28245	GPL6480	MB_YN	MB_YN	TRUE
MB_YN	GSM721816	GSE28245	GPL6480	MB_YN	MB_YN	TRUE
MB_YN	GSM721817	GSE28245	GPL6480	MB_YN	MB_YN	TRUE
MB_YN	GSM721818	GSE28245	GPL6480	MB_YN	MB_YN	TRUE
MB_YN	GSM721819	GSE28245	GPL6480	MB_YN	MB_YN	TRUE
MB_YN	GSM721820	GSE28245	GPL6480	MB_YN	MB_YN	TRUE
MB_YN	GSM721821	GSE28245	GPL6480	MB_YN	MB_YN	TRUE
MB_YN	GSM721822	GSE28245	GPL6480	MB_YN	MB_YN	TRUE
MB_YN	GSM744439	GSE30074	GPL6244	MB_YN	MB_YN	TRUE
MB_YN	GSM744440	GSE30074	GPL6244	MB_YN	MB_YN	TRUE
MB_YN	GSM744441	GSE30074	GPL6244	MB_YN	MB_YN	TRUE
MB_YN	GSM744442	GSE30074	GPL6244	MB_YN	MB_YN	TRUE
MB_YN	GSM744443	GSE30074	GPL6244	MB_YN	MB_YN	TRUE
MB_YN	GSM744444	GSE30074	GPL6244	MB_YN	MB_YN	TRUE
MB_YN	GSM744445	GSE30074	GPL6244	MB_YN	MB_YN	TRUE
MB_YN	GSM744446	GSE30074	GPL6244	MB_YN	MB_YN	TRUE
MB_YN	GSM744447	GSE30074	GPL6244	MB_YN	MB_YN	TRUE
MB_YN	GSM744448	GSE30074	GPL6244	MB_YN	MB_YN	TRUE
MB_YN	GSM744449	GSE30074	GPL6244	MB_YN	MB_YN	TRUE
MB_YN	GSM744450	GSE30074	GPL6244	MB_YN	MB_YN	TRUE
MB_YN	GSM744451	GSE30074	GPL6244	MB_YN	MB_YN	TRUE
MB_YN	GSM744452	GSE30074	GPL6244	MB_YN	MB_YN	TRUE
MB_YN	GSM744453	GSE30074	GPL6244	MB_YN	MB_YN	TRUE
MB_YN	GSM744454	GSE30074	GPL6244	MB_YN	MB_YN	TRUE
MB_YN	GSM744455	GSE30074	GPL6244	MB_YN	MB_YN	TRUE
MB_YN	GSM744456	GSE30074	GPL6244	MB_YN	MB_YN	TRUE
MB_YN	GSM744457	GSE30074	GPL6244	MB_YN	MB_YN	TRUE
MB_YN	GSM744458	GSE30074	GPL6244	MB_YN	MB_YN	TRUE
MB_YN	GSM744459	GSE30074	GPL6244	MB_YN	MB_YN	TRUE
MB_YN	GSM744460	GSE30074	GPL6244	MB_YN	MB_YN	TRUE
MB_YN	GSM744461	GSE30074	GPL6244	MB_YN	MB_YN	TRUE
MB_YN	GSM744462	GSE30074	GPL6244	MB_YN	MB_YN	TRUE
MB_YN	GSM744463	GSE30074	GPL6244	MB_YN	MB_YN	TRUE
MB_YN	GSM744464	GSE30074	GPL6244	MB_YN	MB_YN	TRUE
MB_YN	GSM744465	GSE30074	GPL6244	MB_YN	MB_YN	TRUE
MB_YN	GSM744466	GSE30074	GPL6244	MB_YN	MB_YN	TRUE
MB_YN	GSM744467	GSE30074	GPL6244	MB_YN	MB_YN	TRUE
MB_YN	GSM744468	GSE30074	GPL6244	MB_YN	MB_YN	TRUE
MB_YN	GSM757036	GSE30530	GPL6480	MB_YN	MB_YN	TRUE
MB_YN	GSM757037	GSE30530	GPL6480	MB_YN	MB_YN	TRUE
MB_YN	GSM757038	GSE30530	GPL6480	MB_YN	MB_YN	TRUE
MB_YN	GSM757039	GSE30530	GPL6480	MB_YN	MB_YN	TRUE
MB_YN	GSM757040	GSE30530	GPL6480	MB_YN	MB_YN	TRUE
MB_YN	GSM757041	GSE30530	GPL6480	MB_YN	MB_YN	TRUE
MB_YN	GSM757042	GSE30530	GPL6480	MB_YN	MB_YN	TRUE
MB_YN	GSM757043	GSE30530	GPL6480	MB_YN	MB_YN	TRUE
MB_YN	GSM757044	GSE30530	GPL6480	MB_YN	MB_YN	TRUE
MB_YN	GSM757045	GSE30530	GPL6480	MB_YN	MB_YN	TRUE
MB_YN	GSM757046	GSE30530	GPL6480	MB_YN	MB_YN	TRUE
MB_YN	GSM757047	GSE30530	GPL6480	MB_YN	MB_YN	TRUE
MB_YN	GSM757048	GSE30530	GPL6480	MB_YN	MB_YN	TRUE
MB_YN	GSM757049	GSE30530	GPL6480	MB_YN	MB_YN	TRUE
MB_YN	GSM757050	GSE30530	GPL6480	MB_YN	MB_YN	TRUE
MB_YN	GSM757051	GSE30530	GPL6480	MB_YN	MB_YN	TRUE
MB_YN	GSM757052	GSE30530	GPL6480	MB_YN	MB_YN	TRUE
MB_YN	GSM757053	GSE30530	GPL6480	MB_YN	MB_YN	TRUE
MB_YN	GSM757054	GSE30530	GPL6480	MB_YN	MB_YN	TRUE
MB_YN	GSM757055	GSE30530	GPL6480	MB_YN	MB_YN	TRUE
MB_YN	GSM757056	GSE30530	GPL6480	MB_YN	MB_YN	TRUE
MB_YN	GSM757057	GSE30530	GPL6480	MB_YN	MB_YN	TRUE
MB_YN	GSM757058	GSE30530	GPL6480	MB_YN	MB_YN	TRUE
MB_YN	GSM757059	GSE30530	GPL6480	MB_YN	MB_YN	TRUE
MB_YN	GSM757060	GSE30530	GPL6480	MB_YN	MB_YN	TRUE
MB_YN	GSM757061	GSE30530	GPL6480	MB_YN	MB_YN	TRUE
MB_YN	GSM757062	GSE30530	GPL6480	MB_YN	MB_YN	TRUE
MB_YN	GSM757063	GSE30530	GPL6480	MB_YN	MB_YN	TRUE
MB_YN	GSM757064	GSE30530	GPL6480	MB_YN	MB_YN	TRUE
MB_YN	GSM757065	GSE30530	GPL6480	MB_YN	MB_YN	TRUE
MB_YN	GSM757066	GSE30530	GPL6480	MB_YN	MB_YN	TRUE
MB_YN	GSM757067	GSE30530	GPL6480	MB_YN	MB_YN	TRUE
MB_YN	GSM757068	GSE30530	GPL6480	MB_YN	MB_YN	TRUE
MB_YN	GSM757069	GSE30530	GPL6480	MB_YN	MB_YN	TRUE
MB_YN	GSM757070	GSE30530	GPL6480	MB_YN	MB_YN	TRUE
MB_YN	GSM757071	GSE30530	GPL6480	MB_YN	MB_YN	TRUE
MB_YN	GSM757072	GSE30530	GPL6480	MB_YN	MB_YN	TRUE
MB_YN	GSM757073	GSE30530	GPL6480	MB_YN	MB_YN	TRUE
MB_YN	GSM757074	GSE30530	GPL6480	MB_YN	MB_YN	TRUE
MB_YN	GSM757075	GSE30530	GPL6480	MB_YN	MB_YN	TRUE
MB_YN	GSM757076	GSE30530	GPL6480	MB_YN	MB_YN	TRUE
MB_YN	GSM757077	GSE30530	GPL6480	MB_YN	MB_YN	TRUE
MB_YN	GSM757078	GSE30530	GPL6480	MB_YN	MB_YN	TRUE
MB_YN	GSM757079	GSE30530	GPL6480	MB_YN	MB_YN	TRUE
MB_YN	GSM757080	GSE30530	GPL6480	MB_YN	MB_YN	TRUE
MB_YN	GSM757081	GSE30530	GPL6480	MB_YN	MB_YN	TRUE
MB_YN	GSM757082	GSE30530	GPL6480	MB_YN	MB_YN	TRUE
MB_YN	GSM757083	GSE30530	GPL6480	MB_YN	MB_YN	TRUE
MB_YN	GSM757084	GSE30530	GPL6480	MB_YN	MB_YN	TRUE
MB_YN	GSM757085	GSE30530	GPL6480	MB_YN	MB_YN	TRUE
MB_YN	GSM757086	GSE30530	GPL6480	MB_YN	MB_YN	TRUE
MB_YN	GSM757087	GSE30530	GPL6480	MB_YN	MB_YN	TRUE
MB_YN	GSM757088	GSE30530	GPL6480	MB_YN	MB_YN	TRUE
MB_YN	GSM757089	GSE30530	GPL6480	MB_YN	MB_YN	TRUE
MB_YN	GSM757090	GSE30530	GPL6480	MB_YN	MB_YN	TRUE
MB_YN	GSM757091	GSE30530	GPL6480	MB_YN	MB_YN	TRUE
MB_YN	GSM757092	GSE30530	GPL6480	MB_YN	MB_YN	TRUE
MB_YN	GSM757093	GSE30530	GPL6480	MB_YN	MB_YN	TRUE
MB_YN	GSM757094	GSE30530	GPL6480	MB_YN	MB_YN	TRUE
MB_YN	GSM757095	GSE30530	GPL6480	MB_YN	MB_YN	TRUE
MB_YN	GSM757096	GSE30530	GPL6480	MB_YN	MB_YN	TRUE
MB_YN	GSM757097	GSE30530	GPL6480	MB_YN	MB_YN	TRUE
MB_YN	GSM757098	GSE30530	GPL6480	MB_YN	MB_YN	TRUE
MB_YN	GSM757099	GSE30530	GPL6480	MB_YN	MB_YN	TRUE
MB_YN	GSM757100	GSE30530	GPL6480	MB_YN	MB_YN	TRUE
MB_YN	GSM757101	GSE30530	GPL6480	MB_YN	MB_YN	TRUE
MB_YN	GSM757102	GSE30530	GPL6480	MB_YN	MB_YN	TRUE
MB_YN	GSM757103	GSE30530	GPL6480	MB_YN	MB_YN	TRUE
MB_YN	GSM757104	GSE30530	GPL6480	MB_YN	MB_YN	TRUE
MB_YN	GSM757105	GSE30530	GPL6480	MB_YN	MB_YN	TRUE
MB_YN	GSM757106	GSE30530	GPL6480	MB_YN	MB_YN	TRUE
MB_YN	GSM757107	GSE30530	GPL6480	MB_YN	MB_YN	TRUE
MB_YN	GSM757108	GSE30530	GPL6480	MB_YN	MB_YN	TRUE
MB_YN	GSM757109	GSE30530	GPL6480	MB_YN	MB_YN	TRUE
MB_YN	GSM757110	GSE30530	GPL6480	MB_YN	MB_YN	TRUE
MB_YN	GSM757111	GSE30530	GPL6480	MB_YN	MB_YN	TRUE
MB_YN	GSM757112	GSE30530	GPL6480	MB_YN	MB_YN	TRUE
MB_YN	GSM957633	GSE39182	GPL6480	MB_YN	MB_YN	TRUE
MB_YN	GSM957634	GSE39182	GPL6480	MB_YN	MB_YN	TRUE
MB_YN	GSM957635	GSE39182	GPL6480	MB_YN	MB_YN	TRUE
MB_YN	GSM957636	GSE39182	GPL6480	MB_YN	MB_YN	TRUE
MB_YN	GSM957637	GSE39182	GPL6480	MB_YN	MB_YN	TRUE
MB_YN	GSM957638	GSE39182	GPL6480	MB_YN	MB_YN	TRUE
MB_YN	GSM957639	GSE39182	GPL6480	MB_YN	MB_YN	TRUE
MB_YN	GSM957640	GSE39182	GPL6480	MB_YN	MB_YN	TRUE
MB_YN	GSM957641	GSE39182	GPL6480	MB_YN	MB_YN	TRUE
MB_YN	GSM957642	GSE39182	GPL6480	MB_YN	MB_YN	TRUE
MB_YN	GSM957643	GSE39182	GPL6480	MB_YN	MB_YN	TRUE
MB_YN	GSM957644	GSE39182	GPL6480	MB_YN	MB_YN	TRUE
MB_YN	GSM957645	GSE39182	GPL6480	MB_YN	MB_YN	TRUE
MB_YN	GSM957646	GSE39182	GPL6480	MB_YN	MB_YN	TRUE
MB_YN	GSM957647	GSE39182	GPL6480	MB_YN	MB_YN	TRUE
MB_YN	GSM957648	GSE39182	GPL6480	MB_YN	MB_YN	TRUE
MB_YN	GSM957649	GSE39182	GPL6480	MB_YN	MB_YN	TRUE
MB_YN	GSM957650	GSE39182	GPL6480	MB_YN	MB_YN	TRUE
MB_YN	GSM957651	GSE39182	GPL6480	MB_YN	MB_YN	TRUE
MB_YN	GSM957652	GSE39182	GPL6480	MB_YN	MB_YN	TRUE
MB_YN	GSM957653	GSE39182	GPL6480			TRUE
MB_YN	GSM957654	GSE39182	GPL6480			TRUE
MB_YN	GSM957655	GSE39182	GPL6480			TRUE
MB_YN	GSM957656	GSE39182	GPL6480			TRUE
MB_YN	GSM957657	GSE39182	GPL6480			TRUE
MB_YN	GSM1025528	GSE41842	GPL6244	MB_YN	MB_YN	TRUE
MB_YN	GSM1025529	GSE41842	GPL6244	MB_YN	MB_YN	TRUE
MB_YN	GSM1025530	GSE41842	GPL6244	MB_YN	MB_YN	TRUE
MB_YN	GSM1025531	GSE41842	GPL6244	MB_YN	MB_YN	TRUE
MB_YN	GSM1025532	GSE41842	GPL6244	MB_YN	MB_YN	TRUE
MB_YN	GSM1025533	GSE41842	GPL6244	MB_YN	MB_YN	TRUE
MB_YN	GSM1025534	GSE41842	GPL6244	MB_YN	MB_YN	TRUE
MB_YN	GSM1025535	GSE41842	GPL6244	MB_YN	MB_YN	TRUE
MB_YN	GSM1025536	GSE41842	GPL6244	MB_YN	MB_YN	TRUE
MB_YN	GSM1025537	GSE41842	GPL6244	MB_YN	MB_YN	TRUE
MB_YN	GSM1025538	GSE41842	GPL6244	MB_YN	MB_YN	TRUE
MB_YN	GSM1025539	GSE41842	GPL6244	MB_YN	MB_YN	TRUE
MB_YN	GSM1025540	GSE41842	GPL6244	MB_YN	MB_YN	TRUE
MB_YN	GSM1025541	GSE41842	GPL6244	MB_YN	MB_YN	TRUE
MB_YN	GSM1025542	GSE41842	GPL6244	MB_YN	MB_YN	TRUE
MB_YN	GSM1025543	GSE41842	GPL6244	MB_YN	MB_YN	TRUE
MB_YN	GSM1025544	GSE41842	GPL6244	MB_YN	MB_YN	TRUE
MB_YN	GSM1025545	GSE41842	GPL6244	MB_YN	MB_YN	TRUE
MB_YN	GSM1025546	GSE41842	GPL6244	MB_YN	MB_YN	TRUE
MB_YN	GSM1047395	GSE42656	GPL6947			TRUE
MB_YN	GSM1047396	GSE42656	GPL6947			TRUE
MB_YN	GSM1047397	GSE42656	GPL6947			TRUE
MB_YN	GSM1047398	GSE42656	GPL6947			TRUE
MB_YN	GSM1047399	GSE42656	GPL6947			TRUE
MB_YN	GSM1047400	GSE42656	GPL6947			TRUE
MB_YN	GSM1047401	GSE42656	GPL6947			TRUE
MB_YN	GSM1047402	GSE42656	GPL6947			TRUE
MB_YN	GSM1047403	GSE42656	GPL6947			TRUE
MB_YN	GSM1047404	GSE42656	GPL6947			TRUE
MB_YN	GSM1047405	GSE42656	GPL6947			TRUE
MB_YN	GSM1047406	GSE42656	GPL6947			TRUE
MB_YN	GSM1047407	GSE42656	GPL6947			TRUE
MB_YN	GSM1047408	GSE42656	GPL6947			TRUE
MB_YN	GSM1047409	GSE42656	GPL6947			TRUE
MB_YN	GSM1047410	GSE42656	GPL6947			TRUE
MB_YN	GSM1047411	GSE42656	GPL6947			TRUE
MB_YN	GSM1047412	GSE42656	GPL6947			TRUE
MB_YN	GSM1047413	GSE42656	GPL6947			TRUE
MB_YN	GSM1047414	GSE42656	GPL6947			TRUE
MB_YN	GSM1047415	GSE42656	GPL6947			TRUE
MB_YN	GSM1047416	GSE42656	GPL6947			TRUE
MB_YN	GSM1047417	GSE42656	GPL6947			TRUE
MB_YN	GSM1047418	GSE42656	GPL6947			TRUE
MB_YN	GSM1047419	GSE42656	GPL6947			TRUE
MB_YN	GSM1047420	GSE42656	GPL6947			TRUE
MB_YN	GSM1047421	GSE42656	GPL6947			TRUE
MB_YN	GSM1047422	GSE42656	GPL6947			TRUE
MB_YN	GSM1047423	GSE42656	GPL6947			TRUE
MB_YN	GSM1047424	GSE42656	GPL6947			TRUE
MB_YN	GSM1047425	GSE42656	GPL6947			TRUE
MB_YN	GSM1047426	GSE42656	GPL6947			TRUE
MB_YN	GSM1047427	GSE42656	GPL6947			TRUE
MB_YN	GSM1047428	GSE42656	GPL6947			TRUE
MB_YN	GSM1047429	GSE42656	GPL6947			TRUE
MB_YN	GSM1047430	GSE42656	GPL6947			TRUE
MB_YN	GSM1047431	GSE42656	GPL6947			TRUE
MB_YN	GSM1047432	GSE42656	GPL6947			TRUE
MB_YN	GSM1047433	GSE42656	GPL6947			TRUE
MB_YN	GSM1047434	GSE42656	GPL6947	MB_YN	MB_YN	TRUE
MB_YN	GSM1047435	GSE42656	GPL6947	MB_YN	MB_YN	TRUE
MB_YN	GSM1047436	GSE42656	GPL6947	MB_YN	MB_YN	TRUE
MB_YN	GSM1047437	GSE42656	GPL6947	MB_YN	MB_YN	TRUE
MB_YN	GSM1047438	GSE42656	GPL6947	MB_YN	MB_YN	TRUE
MB_YN	GSM1047439	GSE42656	GPL6947	MB_YN	MB_YN	TRUE
MB_YN	GSM1047440	GSE42656	GPL6947	MB_YN	MB_YN	TRUE
MB_YN	GSM1047441	GSE42656	GPL6947	MB_YN	MB_YN	TRUE
MB_YN	GSM1047442	GSE42656	GPL6947	MB_YN	MB_YN	TRUE
MB_YN	GSM1047443	GSE42656	GPL6947			TRUE
MB_YN	GSM1047444	GSE42656	GPL6947			TRUE
MB_YN	GSM1047445	GSE42656	GPL6947			TRUE
MB_YN	GSM1047446	GSE42656	GPL6947			TRUE
MB_YN	GSM1047447	GSE42656	GPL6947			TRUE
MB_YN	GSM1047448	GSE42656	GPL6947			TRUE
MB_YN	GSM1047449	GSE42656	GPL6947			TRUE
MB_YN	GSM1047450	GSE42656	GPL6947			TRUE
MB_YN	GSM1047451	GSE42656	GPL6947			TRUE
MB_YN	GSM1047452	GSE42656	GPL6947			TRUE
MB_YN	GSM1047453	GSE42656	GPL6947			TRUE
MB_YN	GSM1047454	GSE42656	GPL6947			TRUE
MB_YN	GSM1047455	GSE42656	GPL6947			TRUE
MB_YN	GSM1047456	GSE42656	GPL6947			TRUE
MB_YN	GSM1047457	GSE42656	GPL6947			TRUE
MB_YN	GSM1047458	GSE42656	GPL6947			TRUE
MB_YN	GSM1047459	GSE42656	GPL6947			TRUE
MB_YN	GSM1047460	GSE42656	GPL6947			TRUE
MB_YN	GSM1047461	GSE42656	GPL6947			TRUE
MB_YN	GSM1047462	GSE42656	GPL6947			TRUE
MB_YN	GSM1047463	GSE42656	GPL6947			TRUE
MB_YN	GSM1047464	GSE42656	GPL6947			TRUE
MB_YN	GSM1047465	GSE42656	GPL6947			TRUE
MB_YN	GSM1047466	GSE42656	GPL6947			TRUE
MB_YN	GSM1047467	GSE42656	GPL6947			TRUE
MB_YN	GSM4312	GSE468	GPL74	MB_YN	MB_YN	TRUE
MB_YN	GSM4313	GSE468	GPL74			TRUE
MB_YN	GSM4314	GSE468	GPL74	MB_YN	MB_YN	TRUE
MB_YN	GSM4315	GSE468	GPL74			TRUE
MB_YN	GSM4316	GSE468	GPL74	MB_YN	MB_YN	TRUE
MB_YN	GSM4317	GSE468	GPL74			TRUE
MB_YN	GSM4318	GSE468	GPL74	MB_YN	MB_YN	TRUE
MB_YN	GSM4319	GSE468	GPL74			TRUE
MB_YN	GSM4320	GSE468	GPL74			TRUE
MB_YN	GSM4321	GSE468	GPL74			TRUE
MB_YN	GSM4322	GSE468	GPL74	MB_YN	MB_YN	TRUE
MB_YN	GSM4323	GSE468	GPL74	MB_YN	MB_YN	TRUE
MB_YN	GSM4324	GSE468	GPL74			TRUE
MB_YN	GSM4325	GSE468	GPL74			TRUE
MB_YN	GSM4326	GSE468	GPL74			TRUE
MB_YN	GSM4327	GSE468	GPL74			TRUE
MB_YN	GSM4328	GSE468	GPL74			TRUE
MB_YN	GSM4329	GSE468	GPL74			TRUE
MB_YN	GSM4330	GSE468	GPL74			TRUE
MB_YN	GSM4331	GSE468	GPL74			TRUE
MB_YN	GSM4332	GSE468	GPL74	MB_YN	MB_YN	TRUE
MB_YN	GSM4333	GSE468	GPL74			TRUE
MB_YN	GSM4334	GSE468	GPL74			TRUE
MB_YN	GSM1195778	GSE49243	GPL570	MB_YN		FALSE
MB_YN	GSM1195779	GSE49243	GPL570	MB_YN		FALSE
MB_YN	GSM1195780	GSE49243	GPL570	MB_YN		FALSE
MB_YN	GSM1195781	GSE49243	GPL570	MB_YN		FALSE
MB_YN	GSM1195782	GSE49243	GPL570	MB_YN		FALSE
MB_YN	GSM1195783	GSE49243	GPL570	MB_YN		FALSE
MB_YN	GSM1195784	GSE49243	GPL570	MB_YN		FALSE
MB_YN	GSM1195785	GSE49243	GPL570	MB_YN		FALSE
MB_YN	GSM1195786	GSE49243	GPL570	MB_YN		FALSE
MB_YN	GSM1195787	GSE49243	GPL570	MB_YN		FALSE
MB_YN	GSM1195788	GSE49243	GPL570	MB_YN		FALSE
MB_YN	GSM1195789	GSE49243	GPL570	MB_YN		FALSE
MB_YN	GSM1195790	GSE49243	GPL570	MB_YN		FALSE
MB_YN	GSM1195791	GSE49243	GPL570	MB_YN		FALSE
MB_YN	GSM1195792	GSE49243	GPL570	MB_YN		FALSE
MB_YN	GSM1195793	GSE49243	GPL570	MB_YN		FALSE
MB_YN	GSM1195794	GSE49243	GPL570	MB_YN		FALSE
MB_YN	GSM1195795	GSE49243	GPL570	MB_YN		FALSE
MB_YN	GSM1195796	GSE49243	GPL570	MB_YN		FALSE
MB_YN	GSM1195797	GSE49243	GPL570	MB_YN		FALSE
MB_YN	GSM1195798	GSE49243	GPL570	MB_YN		FALSE
MB_YN	GSM1195799	GSE49243	GPL570	MB_YN		FALSE
MB_YN	GSM1195800	GSE49243	GPL570	MB_YN		FALSE
MB_YN	GSM1195801	GSE49243	GPL570	MB_YN		FALSE
MB_YN	GSM1195802	GSE49243	GPL570	MB_YN		FALSE
MB_YN	GSM1195803	GSE49243	GPL570	MB_YN		FALSE
MB_YN	GSM1195804	GSE49243	GPL570	MB_YN		FALSE
MB_YN	GSM1195805	GSE49243	GPL570	MB_YN		FALSE
MB_YN	GSM1195806	GSE49243	GPL570	MB_YN		FALSE
MB_YN	GSM1195807	GSE49243	GPL570	MB_YN		FALSE
MB_YN	GSM1195808	GSE49243	GPL570	MB_YN		FALSE
MB_YN	GSM1195809	GSE49243	GPL570	MB_YN	MB_YN	TRUE
MB_YN	GSM1195810	GSE49243	GPL570	MB_YN	MB_YN	TRUE
MB_YN	GSM1195811	GSE49243	GPL570	MB_YN	MB_YN	TRUE
MB_YN	GSM1195812	GSE49243	GPL570	MB_YN		FALSE
MB_YN	GSM1195813	GSE49243	GPL570	MB_YN		FALSE
MB_YN	GSM1195814	GSE49243	GPL570	MB_YN	MB_YN	TRUE
MB_YN	GSM1195815	GSE49243	GPL570	MB_YN	MB_YN	TRUE
MB_YN	GSM1195816	GSE49243	GPL570	MB_YN		FALSE
MB_YN	GSM1195817	GSE49243	GPL570	MB_YN	MB_YN	TRUE
MB_YN	GSM1195818	GSE49243	GPL570	MB_YN		FALSE
MB_YN	GSM1195819	GSE49243	GPL570	MB_YN	MB_YN	TRUE
MB_YN	GSM1195820	GSE49243	GPL570	MB_YN	MB_YN	TRUE
MB_YN	GSM1195821	GSE49243	GPL570	MB_YN		FALSE
MB_YN	GSM1195822	GSE49243	GPL570	MB_YN		FALSE
MB_YN	GSM1195823	GSE49243	GPL570	MB_YN		FALSE
MB_YN	GSM1195824	GSE49243	GPL570	MB_YN		FALSE
MB_YN	GSM1195825	GSE49243	GPL570	MB_YN		FALSE
MB_YN	GSM1195826	GSE49243	GPL570	MB_YN		FALSE
MB_YN	GSM1195827	GSE49243	GPL570	MB_YN		FALSE
MB_YN	GSM1195828	GSE49243	GPL570	MB_YN		FALSE
MB_YN	GSM1195829	GSE49243	GPL570	MB_YN		FALSE
MB_YN	GSM1195830	GSE49243	GPL570	MB_YN		FALSE
MB_YN	GSM1195831	GSE49243	GPL570	MB_YN	MB_YN	TRUE
MB_YN	GSM1195832	GSE49243	GPL570	MB_YN		FALSE
MB_YN	GSM1195833	GSE49243	GPL570	MB_YN		FALSE
MB_YN	GSM1195834	GSE49243	GPL570	MB_YN	MB_YN	TRUE
MB_YN	GSM1195835	GSE49243	GPL570	MB_YN	MB_YN	TRUE
MB_YN	GSM1195836	GSE49243	GPL570	MB_YN		FALSE
MB_YN	GSM1195837	GSE49243	GPL570	MB_YN		FALSE
MB_YN	GSM1195838	GSE49243	GPL570	MB_YN		FALSE
MB_YN	GSM1195839	GSE49243	GPL570	MB_YN		FALSE
MB_YN	GSM1195840	GSE49243	GPL570	MB_YN		FALSE
MB_YN	GSM1195841	GSE49243	GPL570	MB_YN		FALSE
MB_YN	GSM1195842	GSE49243	GPL570	MB_YN		FALSE
MB_YN	GSM1195843	GSE49243	GPL570	MB_YN		FALSE
MB_YN	GSM1195844	GSE49243	GPL570	MB_YN		FALSE
MB_YN	GSM1195845	GSE49243	GPL570	MB_YN		FALSE
MB_YN	GSM1195846	GSE49243	GPL570	MB_YN		FALSE
MB_YN	GSM1195847	GSE49243	GPL570	MB_YN		FALSE
MB_YN	GSM1195848	GSE49243	GPL570	MB_YN		FALSE
MB_YN	GSM1195849	GSE49243	GPL570	MB_YN		FALSE
MB_YN	GSM1195850	GSE49243	GPL570	MB_YN		FALSE
MB_YN	GSM1214834	GSE50161	GPL570			TRUE
MB_YN	GSM1214835	GSE50161	GPL570			TRUE
MB_YN	GSM1214836	GSE50161	GPL570			TRUE
MB_YN	GSM1214837	GSE50161	GPL570			TRUE
MB_YN	GSM1214838	GSE50161	GPL570			TRUE
MB_YN	GSM1214839	GSE50161	GPL570			TRUE
MB_YN	GSM1214840	GSE50161	GPL570			TRUE
MB_YN	GSM1214841	GSE50161	GPL570			TRUE
MB_YN	GSM1214842	GSE50161	GPL570			TRUE
MB_YN	GSM1214843	GSE50161	GPL570			TRUE
MB_YN	GSM1214844	GSE50161	GPL570			TRUE
MB_YN	GSM1214845	GSE50161	GPL570			TRUE
MB_YN	GSM1214846	GSE50161	GPL570			TRUE
MB_YN	GSM1214847	GSE50161	GPL570			TRUE
MB_YN	GSM1214848	GSE50161	GPL570			TRUE
MB_YN	GSM1214849	GSE50161	GPL570			TRUE
MB_YN	GSM1214850	GSE50161	GPL570			TRUE
MB_YN	GSM1214851	GSE50161	GPL570			TRUE
MB_YN	GSM1214852	GSE50161	GPL570			TRUE
MB_YN	GSM1214853	GSE50161	GPL570			TRUE
MB_YN	GSM1214854	GSE50161	GPL570			TRUE
MB_YN	GSM1214855	GSE50161	GPL570			TRUE
MB_YN	GSM1214856	GSE50161	GPL570			TRUE
MB_YN	GSM1214857	GSE50161	GPL570			TRUE
MB_YN	GSM1214858	GSE50161	GPL570			TRUE
MB_YN	GSM1214859	GSE50161	GPL570			TRUE
MB_YN	GSM1214860	GSE50161	GPL570			TRUE
MB_YN	GSM1214861	GSE50161	GPL570			TRUE
MB_YN	GSM1214862	GSE50161	GPL570			TRUE
MB_YN	GSM1214863	GSE50161	GPL570			TRUE
MB_YN	GSM1214864	GSE50161	GPL570			TRUE
MB_YN	GSM1214865	GSE50161	GPL570			TRUE
MB_YN	GSM1214866	GSE50161	GPL570			TRUE
MB_YN	GSM1214867	GSE50161	GPL570			TRUE
MB_YN	GSM1214868	GSE50161	GPL570			TRUE
MB_YN	GSM1214869	GSE50161	GPL570			TRUE
MB_YN	GSM1214870	GSE50161	GPL570			TRUE
MB_YN	GSM1214871	GSE50161	GPL570			TRUE
MB_YN	GSM1214872	GSE50161	GPL570			TRUE
MB_YN	GSM1214873	GSE50161	GPL570			TRUE
MB_YN	GSM1214874	GSE50161	GPL570			TRUE
MB_YN	GSM1214875	GSE50161	GPL570			TRUE
MB_YN	GSM1214876	GSE50161	GPL570			TRUE
MB_YN	GSM1214877	GSE50161	GPL570			TRUE
MB_YN	GSM1214878	GSE50161	GPL570			TRUE
MB_YN	GSM1214879	GSE50161	GPL570			TRUE
MB_YN	GSM1214880	GSE50161	GPL570			TRUE
MB_YN	GSM1214881	GSE50161	GPL570			TRUE
MB_YN	GSM1214882	GSE50161	GPL570			TRUE
MB_YN	GSM1214883	GSE50161	GPL570			TRUE
MB_YN	GSM1214884	GSE50161	GPL570			TRUE
MB_YN	GSM1214885	GSE50161	GPL570			TRUE
MB_YN	GSM1214886	GSE50161	GPL570			TRUE
MB_YN	GSM1214887	GSE50161	GPL570			TRUE
MB_YN	GSM1214888	GSE50161	GPL570			TRUE
MB_YN	GSM1214889	GSE50161	GPL570			TRUE
MB_YN	GSM1214890	GSE50161	GPL570			TRUE
MB_YN	GSM1214891	GSE50161	GPL570			TRUE
MB_YN	GSM1214892	GSE50161	GPL570			TRUE
MB_YN	GSM1214893	GSE50161	GPL570			TRUE
MB_YN	GSM1214894	GSE50161	GPL570			TRUE
MB_YN	GSM1214895	GSE50161	GPL570			TRUE
MB_YN	GSM1214896	GSE50161	GPL570			TRUE
MB_YN	GSM1214897	GSE50161	GPL570			TRUE
MB_YN	GSM1214898	GSE50161	GPL570			TRUE
MB_YN	GSM1214899	GSE50161	GPL570			TRUE
MB_YN	GSM1214900	GSE50161	GPL570			TRUE
MB_YN	GSM1214901	GSE50161	GPL570			TRUE
MB_YN	GSM1214902	GSE50161	GPL570			TRUE
MB_YN	GSM1214903	GSE50161	GPL570			TRUE
MB_YN	GSM1214904	GSE50161	GPL570			TRUE
MB_YN	GSM1214905	GSE50161	GPL570			TRUE
MB_YN	GSM1214906	GSE50161	GPL570			TRUE
MB_YN	GSM1214907	GSE50161	GPL570			TRUE
MB_YN	GSM1214908	GSE50161	GPL570			TRUE
MB_YN	GSM1214909	GSE50161	GPL570			TRUE
MB_YN	GSM1214910	GSE50161	GPL570			TRUE
MB_YN	GSM1214911	GSE50161	GPL570			TRUE
MB_YN	GSM1214912	GSE50161	GPL570			TRUE
MB_YN	GSM1214913	GSE50161	GPL570			TRUE
MB_YN	GSM1214914	GSE50161	GPL570	MB_YN	MB_YN	TRUE
MB_YN	GSM1214915	GSE50161	GPL570	MB_YN	MB_YN	TRUE
MB_YN	GSM1214916	GSE50161	GPL570	MB_YN	MB_YN	TRUE
MB_YN	GSM1214917	GSE50161	GPL570	MB_YN	MB_YN	TRUE
MB_YN	GSM1214918	GSE50161	GPL570	MB_YN	MB_YN	TRUE
MB_YN	GSM1214919	GSE50161	GPL570	MB_YN	MB_YN	TRUE
MB_YN	GSM1214920	GSE50161	GPL570	MB_YN	MB_YN	TRUE
MB_YN	GSM1214921	GSE50161	GPL570	MB_YN	MB_YN	TRUE
MB_YN	GSM1214922	GSE50161	GPL570	MB_YN	MB_YN	TRUE
MB_YN	GSM1214923	GSE50161	GPL570	MB_YN	MB_YN	TRUE
MB_YN	GSM1214924	GSE50161	GPL570	MB_YN	MB_YN	TRUE
MB_YN	GSM1214925	GSE50161	GPL570	MB_YN	MB_YN	TRUE
MB_YN	GSM1214926	GSE50161	GPL570	MB_YN	MB_YN	TRUE
MB_YN	GSM1214927	GSE50161	GPL570	MB_YN	MB_YN	TRUE
MB_YN	GSM1214928	GSE50161	GPL570	MB_YN	MB_YN	TRUE
MB_YN	GSM1214929	GSE50161	GPL570	MB_YN	MB_YN	TRUE
MB_YN	GSM1214930	GSE50161	GPL570	MB_YN	MB_YN	TRUE
MB_YN	GSM1214931	GSE50161	GPL570	MB_YN	MB_YN	TRUE
MB_YN	GSM1214932	GSE50161	GPL570	MB_YN	MB_YN	TRUE
MB_YN	GSM1214933	GSE50161	GPL570	MB_YN	MB_YN	TRUE
MB_YN	GSM1214934	GSE50161	GPL570	MB_YN	MB_YN	TRUE
MB_YN	GSM1214935	GSE50161	GPL570	MB_YN	MB_YN	TRUE
MB_YN	GSM1214936	GSE50161	GPL570			TRUE
MB_YN	GSM1214937	GSE50161	GPL570			TRUE
MB_YN	GSM1214938	GSE50161	GPL570			TRUE
MB_YN	GSM1214939	GSE50161	GPL570			TRUE
MB_YN	GSM1214940	GSE50161	GPL570			TRUE
MB_YN	GSM1214941	GSE50161	GPL570			TRUE
MB_YN	GSM1214942	GSE50161	GPL570			TRUE
MB_YN	GSM1214943	GSE50161	GPL570			TRUE
MB_YN	GSM1214944	GSE50161	GPL570			TRUE
MB_YN	GSM1214945	GSE50161	GPL570			TRUE
MB_YN	GSM1214946	GSE50161	GPL570			TRUE
MB_YN	GSM1214947	GSE50161	GPL570			TRUE
MB_YN	GSM1214948	GSE50161	GPL570			TRUE
MB_YN	GSM1214949	GSE50161	GPL570			TRUE
MB_YN	GSM1214950	GSE50161	GPL570			TRUE
MB_YN	GSM1214951	GSE50161	GPL570			TRUE
MB_YN	GSM1214952	GSE50161	GPL570			TRUE
MB_YN	GSM1214953	GSE50161	GPL570			TRUE
MB_YN	GSM1214954	GSE50161	GPL570			TRUE
MB_YN	GSM1214955	GSE50161	GPL570			TRUE
MB_YN	GSM1214956	GSE50161	GPL570			TRUE
MB_YN	GSM1214957	GSE50161	GPL570			TRUE
MB_YN	GSM1214958	GSE50161	GPL570			TRUE
MB_YN	GSM1214959	GSE50161	GPL570			TRUE
MB_YN	GSM1214960	GSE50161	GPL570			TRUE
MB_YN	GSM1214961	GSE50161	GPL570			TRUE
MB_YN	GSM1214962	GSE50161	GPL570			TRUE
MB_YN	GSM1214963	GSE50161	GPL570			TRUE
MB_YN	GSM1234970	GSE51020	GPL6244	MB_YN	MB_YN	TRUE
MB_YN	GSM1234971	GSE51020	GPL6244	MB_YN	MB_YN	TRUE
MB_YN	GSM1234972	GSE51020	GPL6244	MB_YN	MB_YN	TRUE
MB_YN	GSM1234973	GSE51020	GPL6244	MB_YN	MB_YN	TRUE
MB_YN	GSM1234974	GSE51020	GPL6244	MB_YN	MB_YN	TRUE
MB_YN	GSM1234975	GSE51020	GPL6244	MB_YN	MB_YN	TRUE
MB_YN	GSM1234976	GSE51020	GPL6244	MB_YN	MB_YN	TRUE
MB_YN	GSM1234977	GSE51020	GPL6244	MB_YN	MB_YN	TRUE
MB_YN	GSM1234978	GSE51020	GPL6244	MB_YN	MB_YN	TRUE
MB_YN	GSM1234979	GSE51020	GPL6244	MB_YN	MB_YN	TRUE
Ruptured	GSM337102	GSE13353	GPL570	Ruptured	Ruptured	TRUE
Ruptured	GSM337103	GSE13353	GPL570	Ruptured	Ruptured	TRUE
Ruptured	GSM337104	GSE13353	GPL570	Ruptured	Ruptured	TRUE
Ruptured	GSM337105	GSE13353	GPL570	Ruptured	Ruptured	TRUE
Ruptured	GSM337106	GSE13353	GPL570	Ruptured	Ruptured	TRUE
Ruptured	GSM337107	GSE13353	GPL570			TRUE
Ruptured	GSM337108	GSE13353	GPL570			TRUE
Ruptured	GSM337109	GSE13353	GPL570	Ruptured	Ruptured	TRUE
Ruptured	GSM337110	GSE13353	GPL570			TRUE
Ruptured	GSM337111	GSE13353	GPL570			TRUE
Ruptured	GSM337112	GSE13353	GPL570			TRUE
Ruptured	GSM337113	GSE13353	GPL570			TRUE
Ruptured	GSM337114	GSE13353	GPL570			TRUE
Ruptured	GSM337115	GSE13353	GPL570			TRUE
Ruptured	GSM337116	GSE13353	GPL570	Ruptured	Ruptured	TRUE
Ruptured	GSM337117	GSE13353	GPL570	Ruptured	Ruptured	TRUE
Ruptured	GSM337118	GSE13353	GPL570	Ruptured	Ruptured	TRUE
Ruptured	GSM337119	GSE13353	GPL570	Ruptured	Ruptured	TRUE
Ruptured	GSM337120	GSE13353	GPL570	Ruptured	Ruptured	TRUE
Ruptured	GSM1306885	GSE54083	GPL4133	Ruptured	Ruptured	TRUE
Ruptured	GSM1306886	GSE54083	GPL4133	Ruptured	Ruptured	TRUE
Ruptured	GSM1306887	GSE54083	GPL4133	Ruptured	Ruptured	TRUE
Ruptured	GSM1306888	GSE54083	GPL4133	Ruptured	Ruptured	TRUE
Ruptured	GSM1306889	GSE54083	GPL4133	Ruptured	Ruptured	TRUE
Ruptured	GSM1306890	GSE54083	GPL4133	Ruptured	Ruptured	TRUE
Ruptured	GSM1306891	GSE54083	GPL4133	Ruptured	Ruptured	TRUE
Ruptured	GSM1306892	GSE54083	GPL4133	Ruptured	Ruptured	TRUE
Ruptured	GSM1306893	GSE54083	GPL4133			TRUE
Ruptured	GSM1306894	GSE54083	GPL4133			TRUE
Ruptured	GSM1306895	GSE54083	GPL4133			TRUE
Ruptured	GSM1306896	GSE54083	GPL4133			TRUE
Ruptured	GSM1306897	GSE54083	GPL4133			TRUE
Ruptured	GSM1306898	GSE54083	GPL4133			TRUE
Ruptured	GSM1306899	GSE54083	GPL4133			TRUE
Ruptured	GSM1306900	GSE54083	GPL4133			TRUE
Ruptured	GSM1306901	GSE54083	GPL4133			TRUE
Ruptured	GSM1306902	GSE54083	GPL4133			TRUE
Ruptured	GSM1306903	GSE54083	GPL4133			TRUE
Ruptured	GSM1306904	GSE54083	GPL4133			TRUE
Ruptured	GSM1306905	GSE54083	GPL4133			TRUE
Ruptured	GSM1306906	GSE54083	GPL4133			TRUE
Ruptured	GSM1306907	GSE54083	GPL4133			TRUE
Unruptured	GSM337102	GSE13353	GPL570			TRUE
Unruptured	GSM337103	GSE13353	GPL570			TRUE
Unruptured	GSM337104	GSE13353	GPL570			TRUE
Unruptured	GSM337105	GSE13353	GPL570			TRUE
Unruptured	GSM337106	GSE13353	GPL570			TRUE
Unruptured	GSM337107	GSE13353	GPL570	Unruptured	Unruptured	TRUE
Unruptured	GSM337108	GSE13353	GPL570	Unruptured	Unruptured	TRUE
Unruptured	GSM337109	GSE13353	GPL570			TRUE
Unruptured	GSM337110	GSE13353	GPL570	Unruptured	Unruptured	TRUE
Unruptured	GSM337111	GSE13353	GPL570	Unruptured	Unruptured	TRUE
Unruptured	GSM337112	GSE13353	GPL570	Unruptured	Unruptured	TRUE
[truncated: 152,772 more rows]
