# Supplementary material for: Precision annotation of digital samples in NCBI’s gene expression omnibus
Source: Sci Data. 2017 Sep 19;4:170125. doi: 10.1038/sdata.2017.125 (PMC5604135; doi:10.1038/sdata.2017.125)
Supplement: Supplementary File 2 [file sdata2017125-s2.xlsx]

## Sheet: S2_File
S2 File: Series level annotations. The table lists 2,084 original annotations at the Series level that were blindly cross-annotated by an independent curator. Cohen’s Kappa coefficient was calculable for for 1,827 pairs of Series containing Samples blindly cross-annotated for the same Tag.
gse_name	gpl_name	tag_name	header	regex	header_validation	regex_validation	kappa	num_samples
GSE1	GPL7	Age	sample_description	age: (\d+)		age: (\d+)	1	38
GSE1	GPL7	Melanoma	sample_source_name_ch1	melanoma	sample_source_name_ch1	melanoma	1	38
GSE10006	GPL570	Age	sample_characteristics_ch1	age: (\d+)		ge: (\d+)	1	87
GSE10006	GPL570	COPD	sample_characteristics_ch1	COPD	sample_description	with COPD	-0.0465658	87
GSE10006	GPL570	Nonsmoker	sample_title	non-smoker		non-smoker	0.0158018	87
GSE10006	GPL570	Smoker	sample_characteristics_ch1	pack		pack	1	87
GSE10046	GPL570	BC	sample_title	from breast		breast ca	1	6
GSE10072	GPL96	PAC	sample_title	Lung Tumor	sample_source_name_ch1	Ade	1	107
GSE10072	GPL96	Tissue_normal_lung	sample_title	Normal	sample_source_name_ch1	Normal	1	107
GSE10135	GPL570	Age	sample_characteristics_ch1	age: (\d+)		Age: (\d+)	1	59
GSE10135	GPL80	Age	sample_characteristics_ch1	age: (\d+)		Age: (\d+)	1	22
GSE10135	GPL96	Age	sample_characteristics_ch1	age: (\d+)		Age: (\d+)	1	11
GSE10161	GPL96	Age	sample_characteristics_ch1	age: (\d+)		ge: (\d+)	1	27
GSE10178	GPL570	Age	sample_characteristics_ch1	age: (\d+)		Age: (\d+)		2
GSE10186	GPL5474	HCC_Tumor	sample_title	Hepatocellular carcinoma		carcinoma		118
GSE10195	GPL1708	CAD_control	sample_title	PBMC-NonStenotic		Non	1	41
GSE10213	GPL6097	Age	sample_characteristics_ch1	age: (\d+)		ge: (\d+)	1	10
GSE10220	GPL1946	Age	sample_characteristics_ch1	age: (\d+)		Age: (\d+)	1	96
GSE10245	GPL570	PAC	sample_title	AC		adenocarcinoma	1	58
GSE10245	GPL570	SCC	sample_title	SCC		squamous	1	58
GSE10255	GPL96	ALL_Cells	sample_title	primary_ALL		ALL		161
GSE10258	GPL570	Age	sample_characteristics_ch1	age: (\d+)		age: (\d+)	1	15
GSE10300	GPL570	HNSCC_Tumor	sample_characteristics_ch1	Head		Squamous		44
GSE10325	GPL96	SLE	sample_title	SLE		SLE	1	67
GSE10325	GPL96	SLE_control	sample_title	healthy		healthy	1	67
GSE10327	GPL570	MB_Histology	sample_characteristics_ch1	(Classic|Desmoplastic)		Medulloblastoma	0	62
GSE10327	GPL570	MB_YN	sample_title	Medulloblastoma		Medulloblastoma		62
GSE10358	GPL570	Age	sample_characteristics_ch1	age: (\d+)		: (\d+)	0.29504	304
GSE1037	GPL962	PAC	sample_title	adenocarcinoma		adenocarcinoma	1	91
GSE1037	GPL962	Tissue_normal_lung	sample_source_name_ch1	normal		normal	1	91
GSE10402	GPL6465	Age	sample_characteristics_ch1	age: (\d+)		age: (\d+)	1	73
GSE10445	GPL570	NSCLC	sample_source_name_ch1	Lung cancer		Lung cance		72
GSE10500	GPL8300	RA	sample_description	RA		RA	1	8
GSE10500	GPL8300	RA_control	sample_description	healthy	sample_source_name_ch1	norm	1	8
GSE10512	GPL6487	Age	sample_characteristics_ch1	age: (\d+)		AGE: (\d+)	1	20
GSE10513	GPL6488	Age	sample_characteristics_ch1	age: (\d+)		GE: (\d+)	1	40
GSE10572	GPL6487	Age	sample_characteristics_ch1	age: (\d+)	sample_characteristics_ch1	AGE: (\d+)	1	20
GSE10572	GPL6488	Age	sample_characteristics_ch1	age: (\d+)	sample_characteristics_ch1	AGE: (\d+)	1	40
GSE10586	GPL570	Female	sample_characteristics_ch1	Female		Female	1	27
GSE10586	GPL570	Male		Gender: Male		Gender: Male	1	27
GSE10586	GPL570	T1D	sample_title	T1D	sample_description	T1D	1	27
GSE10586	GPL570	T1D_control	sample_title	control		healthy	1	27
GSE10590	GPL6511	Age	sample_characteristics_ch1	age: (\d+)		AGE: (\d+)		9
GSE10609	GPL570	ALL_Cells	sample_title	ALL		ALL		92
GSE10616	GPL5760	CD	sample_title	CD	sample_characteristics_ch1	crohn	1	58
GSE10616	GPL5760	CD_control	sample_title	Healthy		control	0.76112	58
GSE10746	GPL570	AML_Control	sample_characteristics_ch1	healthy control		healthy	1	11
GSE10746	GPL570	AML_Tissue	sample_characteristics_ch1	pre-chemotherapy	sample_description	AML	0.352941	11
GSE10767	GPL570	PHT	sample_characteristics_ch1	clinical		hypertension	0	7
GSE10767	GPL570	PHT_Control	sample_characteristics_ch1	no sign		no	1	7
GSE10780	GPL570	BC	sample_title	(IDC)		IDC	0.435976	185
GSE10780	GPL570	BTissue_control	sample_title	Normal		Normal	0	185
GSE10797	GPL571	BC	sample_title	cancer	sample_source_name_ch1	breast cancer	1	66
GSE10797	GPL571	BTissue_control	sample_title	normal		normal	1	66
GSE10799	GPL570	PAC	sample_characteristics_ch1	#NAME?		adenocarcinoma	0.457143	19
GSE10799	GPL570	Tissue_normal_lung	sample_characteristics_ch1	male pulmonary lung---normal tissue		Normal	0.457143	19
GSE10810	GPL570	BC	sample_title	Tumor	sample_title	Tumor	1	58
GSE10810	GPL570	BTissue_control	sample_title	Control		Control	1	58
GSE10820	GPL570	ALL_Cells	sample_title	ALL	sample_description	ALL		18
GSE10846	GPL570	Age	sample_characteristics_ch1	age: (\d+)		Age: (\d+)	1	420
GSE10884	GPL1390	Age	sample_characteristics_ch2	age: (\d+)	sample_description	Age: (\d+)	0.922518	56
GSE10884	GPL5325	Age	sample_characteristics_ch2	age: (\d+)	sample_description	Age: (\d+)		4
GSE10884	GPL885	Age	sample_characteristics_ch2	age: (\d+)	sample_description	Age: (\d+)		1
GSE10884	GPL887	Age	sample_characteristics_ch2	age: (\d+)	sample_description	Age: (\d+)	1	5
GSE10885	GPL1390	Age	sample_characteristics_ch2	age: (\d+)	sample_characteristics_ch2	age: (\d+)	1	119
GSE10885	GPL1390	BC	sample_source_name_ch2	Breast Tumor		Breast Tumor	1	119
GSE10885	GPL1390	BTissue_control	sample_source_name_ch2	Normal	sample_source_name_ch2	Normal	1	119
GSE10885	GPL5325	Age	sample_characteristics_ch2	age: (\d+)	sample_characteristics_ch2	age: (\d+)	1	12
GSE10885	GPL5325	BC	sample_source_name_ch2	Breast Tumor		breast carc	0	12
GSE10885	GPL885	Age	sample_characteristics_ch2	age: (\d+)	sample_characteristics_ch2	age: (\d+)	1	19
GSE10885	GPL885	BC	sample_source_name_ch2	Breast Tumor	sample_source_name_ch2	Breast	0.269231	19
GSE10885	GPL887	Age	sample_characteristics_ch2	age: (\d+)	sample_characteristics_ch2	age: (\d+)	1	94
GSE10885	GPL887	BC	sample_source_name_ch2	Breast Tumor	sample_source_name_ch2	Breast Tumor	0.959237	94
GSE10885	GPL887	BTissue_control	sample_source_name_ch2	Normal	sample_source_name_ch2	Normal	1	94
GSE10886	GPL1390	Age	sample_characteristics_ch2	age: (\d+)		age: (\d+)	0.97395	197
GSE10886	GPL1390	BC	sample_source_name_ch2	Breast Tumor		Tumor	0.856279	197
GSE10886	GPL1390	BTissue_control	sample_source_name_ch2	Normal	sample_source_name_ch2	Normal breast	0.720038	197
GSE10886	GPL885	Age	sample_characteristics_ch2	age: (\d+)		age: (\d+)	1	2
GSE10886	GPL887	Age	sample_characteristics_ch2	age: (\d+)		age: (\d+)	1	27
GSE10886	GPL887	BC	sample_source_name_ch2	Breast Tumor		Breast Tumor		27
GSE10899	GPL6602	ALL_Cells	sample_characteristics_ch1	Acute Lymphoblastic Leukemia	sample_source_name_ch1	ALL	1	10
GSE10899	GPL6602	AML_Tissue	sample_characteristics_ch1	Acute Myeloid Leukemia	sample_source_name_ch1	AML	1	10
GSE10905	GPL2507	Age	sample_characteristics_ch1	age: (\d+)		GE: (\d+)	1	79
GSE10927	GPL570	ACC_Control	sample_title	Normal	sample_source_name_ch1	Normal	1	65
GSE10927	GPL570	ACC_Tumor	sample_title	Adrenocortical Carcinoma	sample_source_name_ch1	Carcinoma	1	65
GSE10927	GPL570	Age	sample_characteristics_ch1	age: (\d+)		age: (\d+)	0.968059	65
GSE10971	GPL570	Age	sample_characteristics_ch1	age: (\d+)	sample_characteristics_ch1	Age: (\d+)	1	37
GSE11024	GPL6671	Age	sample_characteristics_ch1	age: (\d+)	sample_characteristics_ch1	Age:(\d+)	1	79
GSE11072	GPL6259	RCC	sample_title	renal	sample_source_name_ch2	RCC	1	12
GSE11117	GPL6650	Age	sample_characteristics_ch1	age: (\d+)		age: (\d+)	1	56
GSE11152	GPL6735	Pancreatic_cancer	sample_title	Panc		tumor, Panc	0	17
GSE11152	GPL6736	Pancreatic_cancer	sample_title	Panc		tumor, Pancreas	0	17
GSE112	GPL10	GIST_Control	sample_title	normal tissue	sample_source_name_ch1	Normal	1	47
GSE112	GPL10	GIST_Tissue	sample_title	tumor tissue	sample_title	tumor	1	47
GSE112	GPL9	GIST_Control	sample_title	normal tissue	sample_source_name_ch1	Normal	1	47
GSE112	GPL9	GIST_Tissue	sample_title	tumor tissue	sample_title	tumor	1	47
GSE1122	GPL80	Tissue_normal_lung	sample_description	Normal lung		Normal	1	15
GSE11375	GPL570	Age	sample_characteristics_ch1	age: (\d+)		age: (\d+)	1	184
GSE1141	GPL96	CD	sample_title	Crohn		Cro	1	6
GSE1141	GPL96	CD_control	sample_title	Control		Control	1	6
GSE1142	GPL97	CD	sample_title	Crohn		Crohn	1	6
GSE1142	GPL97	CD_control	sample_title	Control		Cont	1	6
GSE11430	GPL570	Age	sample_characteristics_ch1	age: (\d+)		Age: (\d+)	1	10
GSE11501	GPL6104	Celiac	sample_description	Celiac Disease		Celiac	0.142857	132
GSE11501	GPL6104	Celiac_control	sample_description	Healthy Control		Healthy	1	132
GSE1152	GPL96	CD	sample_title	Crohn		Crohn	1	6
GSE1152	GPL96	CD_control	sample_title	Control		Contr	1	6
GSE1152	GPL97	CD	sample_title	Crohn		Crohn	1	6
GSE1152	GPL97	CD_control	sample_title	Control		Contr	1	6
GSE11540	GPL570	Age	sample_characteristics_ch1	age: (\d+)		Age: (\d+)	1	10
GSE11540	GPL6097	Age	sample_characteristics_ch1	age: (\d+)		Age: (\d+)	1	10
GSE11543	GPL80	Age	sample_characteristics_ch1	age: (\d+)		ge: (\d+)	0.978934	51
GSE11545	GPL2986	BC	sample_characteristics_ch1	breast		breast	1	62
GSE11545	GPL2986	BTissue_control	sample_title	Healthy		healthy	1	62
GSE11682	GPL4133	PC	sample_title	Cancer stroma		prostate cancer-associated stroma	1	34
GSE11682	GPL4133	ProstateCancer_control	sample_title	Normal stroma		normal pros	1	34
GSE11686	GPL96	Age	sample_characteristics_ch1	age: (\d+)		ge: (\d+)	1	16
GSE11767	GPL571	Age	sample_characteristics_ch1	age: (\d+)	sample_characteristics_ch1	Age: (\d+)	1	8
GSE11784	GPL570	Age	sample_characteristics_ch1	age: (\d+)		age: (\d+)	1	171
GSE11784	GPL570	COPD	sample_characteristics_ch1	COPD		COPD	0.584995	171
GSE11784	GPL570	Nonsmoker	sample_characteristics_ch1	non-smoker		non-smo	0.809045	171
GSE11784	GPL570	Smoker	sample_characteristics_ch1	pack		pack	1	171
GSE11822	GPL6964	Age	sample_characteristics_ch1	age: (\d+)		ge: (\d+)	1	59
GSE11827	GPL5215	RA	sample_description	R		RA	1	49
GSE11827	GPL5215	RA_control	sample_title	C		health	1	49
GSE11865	GPL96	Age	sample_characteristics_ch1	age: (\d+)	sample_characteristics_ch1	Age: (\d+)	0	4
GSE11904	GPL571	Age	sample_characteristics_ch1	age: (\d+)		Age: (\d+)	1	21
GSE11904	GPL571	RCC	sample_title	Renal	sample_title	Renal Clear Cell Carcinoma		21
GSE11906	GPL570	Age	sample_characteristics_ch1	age: (\d+)		ge: (\d+)	1	223
GSE11906	GPL570	COPD	sample_characteristics_ch1	COPD	sample_description	COPD	0.621658	223
GSE11906	GPL570	Nonsmoker	sample_characteristics_ch1	non-smoker		non-smo	0.45404	223
GSE11906	GPL570	Smoker	sample_characteristics_ch1	pack		status: smoker	0.634031	223
GSE11907	GPL96	Age		Age: (\d+)		Age: (\d+)	1	304
GSE11907	GPL96	SLE	sample_title	SLE		Illness: SLE	0.992863	304
GSE11907	GPL96	SLE_control	sample_source_name_ch1	healthy	sample_characteristics_ch1	Healthy	0	304
GSE11907	GPL96	T1D	sample_source_name_ch1	typeI	sample_characteristics_ch1	Type 1	1	304
GSE11907	GPL96	T1D_control	sample_description	healthy		Healthy	1	304
GSE11907	GPL97	SLE	sample_title	SLE		Illness: SLE	0.988002	242
GSE11907	GPL97	SLE_control	sample_source_name_ch1	healthy	sample_characteristics_ch1	Healthy	1	242
GSE11907	GPL97	T1D	sample_source_name_ch1	typeI	sample_characteristics_ch1	Type 1	1	242
GSE11907	GPL97	T1D_control	sample_description	healthy		Healthy	1	242
GSE11908	GPL96	SLE	sample_title	SLE	sample_characteristics_ch1	SLE	0.987915	236
GSE11908	GPL96	T1D	sample_title	IDDM		Type 1	1	236
GSE11908	GPL97	Age		Age: (\d+)	sample_characteristics_ch1	Age: (\d+)	1	235
GSE11908	GPL97	SLE	sample_title	SLE	sample_characteristics_ch1	SLE	0.9879	235
GSE11908	GPL97	T1D	sample_title	IDDM		Type 1	1	235
GSE11909	GPL96	Age		Age: (\d+)		Age: (\d+)	1	115
GSE11909	GPL97	Age		Age: (\d+)		Age: (\d+)	1	60
GSE11952	GPL570	Age	sample_characteristics_ch1	age: (\d+)		ge: (\d+)	1	83
GSE11967	GPL5175	MG	sample_title	MG		MG	1	4
GSE11967	GPL5175	Thymoma	sample_title	MG		thymoma	1	4
GSE11967	GPL5175	Thymoma_Ctrl	sample_title	Normal		Normal	1	4
GSE11967	GPL5188	MG	sample_title	MG		MG	1	4
GSE11967	GPL5188	Thymoma	sample_title	MG		thymoma	1	4
GSE11967	GPL5188	Thymoma_Ctrl	sample_title	Normal		Normal	1	4
GSE11969	GPL7015	Age	sample_characteristics_ch1	age: (\d+)		Age: (\d+)	1	163
GSE11969	GPL7015	LCC	sample_title	large-cell carcinoma		large-cell	1	163
GSE11969	GPL7015	PAC	sample_title	adenocarcinoma		adeno	1	163
GSE11969	GPL7015	SCC	sample_title	squamous cell carcinoma		squamous	1	163
GSE11969	GPL7015	SCLC	sample_title	small cell lung cancer	sample_source_name_ch1	tumor	0.003692	163
GSE11969	GPL7015	Tissue_normal_lung	sample_title	normal		Normal	1	163
GSE12021	GPL96	Age	sample_characteristics_ch1	age: (\d+)		age: (\d+)	0.965971	31
GSE12021	GPL96	RA	sample_title	Rheumatoid		rheumatoid	1	31
GSE12021	GPL96	RA_control	sample_title	Normal		norma	1	31
GSE12021	GPL97	Age	sample_characteristics_ch1	age: (\d+)		age: (\d+)	0.959248	26
GSE12021	GPL97	RA	sample_title	Rheumatoid		rheumatoid	1	26
GSE12021	GPL97	RA_control	sample_title	Normal		norma	1	26
GSE12050	GPL7034	Obesity	sample_title	Obese		Obese	1	27
GSE12050	GPL7034	Obesity_control	sample_title	Lean		Lean	1	27
GSE12050	GPL7038	Obesity	sample_title	Obese		Obese		9
GSE12079	GPL570	Lymphoma	sample_source_name_ch1	Patient		lymph	1	24
GSE12079	GPL570	Lymphoma_control	sample_source_name_ch1	Healthy control	sample_characteristics_ch1	control	1	24
GSE121	GPL100	T2D	sample_description	resistant		res	1	10
GSE121	GPL100	T2D_control	sample_description	sensitive		sens	1	10
GSE121	GPL101	T2D	sample_description	resistant		resis	1	10
GSE121	GPL101	T2D_control	sample_description	sensitive		resistant	-1	10
GSE121	GPL80	T2D	sample_description	resistant		resistant	1	10
GSE121	GPL80	T2D_control	sample_description	sensitive		sens	1	10
GSE121	GPL98	T2D	sample_description	resistant		resi	1	10
GSE121	GPL98	T2D_control	sample_description	sensitive		sens	1	10
GSE121	GPL99	T2D	sample_description	resistant		res	1	10
GSE121	GPL99	T2D_control	sample_description	sensitive		sens	1	10
GSE12114	GPL4133	RCC	sample_title	Renal		Renal Cell Carcinoma		27
GSE12236	GPL5188	PAC	sample_characteristics_ch1	adeno		adeno	1	40
GSE12236	GPL5188	Tissue_normal_lung	sample_characteristics_ch1	normal		normal	1	40
GSE12245	GPL80	Age	sample_characteristics_ch1	age: (\d+)		Age: (\d+)	1	28
GSE12288	GPL96	Age	sample_characteristics_ch1	age: (\d+)		age: (\d+)	1	222
GSE12288	GPL96	CAD	sample_title	case		patient group: case	1	222
GSE12288	GPL96	CAD_control	sample_title	control		control	1	222
GSE12306	GPL96	BTissue_control	sample_source_name_ch1	stromal mammary tissue		normal		8
GSE12368	GPL570	ACC_Control	sample_title	Normal NORMAL		Normal	1	34
GSE12368	GPL570	ACC_Tumor	sample_title	Adrenocortical carcinoma	sample_title	Adrenocortical carcinoma	1	34
GSE12374	GPL1291	SLE	sample_title	SLE		Lupus	1	17
GSE12374	GPL1291	SLE_control	sample_title	healthy	sample_title	healthy	1	17
GSE12391	GPL1708	Age	sample_characteristics_ch1	age: (\d+)		(Age: (\d+)|age: (\d+))	0	114
GSE12417	GPL570	AML_Tissue	sample_description	AML	sample_characteristics_ch1	AML	0	79
GSE12417	GPL96	AML_Tissue	sample_description	AML	sample_characteristics_ch1	AML	1	163
GSE12417	GPL97	AML_Tissue	sample_description	AML	sample_characteristics_ch1	AML	1	163
GSE12511	GPL7191	Eczema	sample_title	AD		AD	1	30
GSE12511	GPL7191	Eczema_ctrl	sample_title	N_	sample_title	AD	-0.923077	30
GSE12530	GPL2895	Age	sample_characteristics_ch1	age: (\d+)	sample_characteristics_ch1	AGE: (\d+)	1	26
GSE12585	GPL96	Age	sample_characteristics_ch1	age: (\d+)		ge: (\d+)	1	23
GSE12586	GPL96	Age	sample_characteristics_ch1	age: (\d+)		age: (\d+)	1	16
GSE12587	GPL96	Age	sample_characteristics_ch1	age: (\d+)		age: (\d+)	1	39
GSE12597	GPL3865	HIV	sample_characteristics_ch1	HIV		infected	1	8
GSE12597	GPL3865	HIV_healthycontrol	sample_characteristics_ch1	Healthy		Healthy	1	8
GSE12606	GPL570	RCC	sample_title	tumor	sample_source_name_ch1	clear cell renal cell carcinoma	0.444444	10
GSE12606	GPL570	RCC_Control	sample_title	normal		normal kidney tissue	1	10
GSE12622	GPL1708	Age	sample_characteristics_ch1	age: (\d+)	sample_characteristics_ch1	Age: (\d+)	1	103
GSE12624	GPL4204	Sepsis		Blood_Septic		_Septic	1	70
GSE12630	GPL7280	Age	sample_characteristics_ch1	age: (\d+)	sample_characteristics_ch1	age: (\d+)	1	89
GSE12630	GPL7280	PAC	sample_description	lung adenocarcinoma		(Adenocarcinoma|adenocarcinoma)	0	89
GSE12630	GPL96	Age	sample_characteristics_ch1	age: (\d+)	sample_characteristics_ch1	age: (\d+)	1	187
GSE12630	GPL96	Melanoma	sample_description	melanoma		melanoma	1	187
GSE12630	GPL96	PAC	sample_description	lung adenocarcinoma		(Adenocarcinoma|adenocarcinoma)	0.0226769	187
GSE12643	GPL8300	T2D	sample_description	diabetes		type 2	1	20
GSE12643	GPL8300	T2D_control	sample_description	control		control	1	20
GSE12644	GPL570	Age	sample_characteristics_ch1	age: (\d+)		age: (\d+)	1	20
GSE12649	GPL96	Prefrontal_Cortex		prefrontal cortex		prefrontal		102
GSE12649	GPL96	Psychiatric_Control		control		control	1	102
GSE12649	GPL96	Schizophrenia		schizophrenia		schizophrenia	1	102
GSE12649	GPL96	bipolar_disorder		bipolar disorder		bipolar	1	102
GSE12653	GPL7220	Age	sample_characteristics_ch1	age: (\d+)		ge: (\d+)	1	72
GSE12654	GPL8300	Depression		depression	sample_source_name_ch1	depression	1	50
GSE12654	GPL8300	Psychiatric_Control		control		control	1	50
GSE12654	GPL8300	Schizophrenia		schizophrenia	sample_source_name_ch1	schizophrenia	1	50
GSE12667	GPL570	PAC	sample_characteristics_ch1	Adenocarcinoma		Adenocarcinoma	1	75
GSE12734	GPL570	Age	sample_characteristics_ch1	age: (\d+)		ge:(\d+)	1	14
GSE12792	GPL96	Age	sample_characteristics_ch1	age: (\d+)		Age: (\d+)	0	6
GSE12829	GPL7328	Age	sample_characteristics_ch1	age: (\d+)		GE: (\d+)	1	26
GSE12884	GPL7350	Age	sample_characteristics_ch1	age: (\d+)		Age:(\d+)	1	29
GSE12922	GPL6254	Age	sample_characteristics_ch1	age: (\d+)		Age: (\d+)	1	33
GSE12941	GPL5175	Age	sample_characteristics_ch1	age: (\d+)		ge: (\d+)	1	20
GSE12941	GPL5175	HCC_Non_Tumor	sample_title	non-tumor		hepatitis	0	20
GSE12941	GPL5175	HCC_Tumor	sample_description	T.CEL	sample_title	tumor	1	20
GSE1297	GPL96	Age	sample_characteristics_ch1	age: (\d+)		ge: (\d+)	1	31
GSE12992	GPL570	MB_Histology	sample_characteristics_ch1	(medullomyoblastoma|desmoplastic|large cell|classic)		Medulloblastoma	0	40
GSE12992	GPL570	MB_YN	sample_title	Medulloblastoma	sample_title	Medulloblastoma		40
GSE12995	GPL96	ALL_Cells	sample_geo_accession	^GSM		ALL		175
GSE13015	GPL6106	Age	sample_characteristics_ch1	age: (\d+)		Age: (\d+)	1	67
GSE13015	GPL6947	Age	sample_characteristics_ch1	age: (\d+)		Age: (\d+)	1	39
GSE13015	GPL6947	T2D	sample_description	type 2		type 2 di	1	39
GSE13026	GPL5215	RA	sample_title	RA		RA	1	45
GSE13026	GPL5215	RA_control	sample_title	Control		Control	1	45
GSE13041	GPL570	GB_YesNo	sample_description	GBM		GBM		27
GSE13041	GPL8300	GB_YesNo	sample_description	GBM		GBM		49
GSE13041	GPL96	GB_YesNo	sample_description	GBM		GBM		191
GSE13052	GPL2700	DF	sample_characteristics_ch1	uncomplicated		DSS	-1	30
GSE13052	GPL2700	DHF	sample_characteristics_ch1	uncomplicated		pati	0	30
GSE13052	GPL2700	DSS	sample_characteristics_ch1	DSS		DSS	1	30
GSE13052	GPL2700	Dengue_DOF	sample_characteristics_ch1	collected on day (\d+) of illness	sample_characteristics_ch1	day (\d+)	1	30
GSE13070	GPL570	IR	sample_title	IR		insulin resistance: IRd	1	364
GSE13070	GPL570	NR	sample_title	NR		sensitive	1	364
GSE13122	GPL570	Age	sample_characteristics_ch1	age: (\d+)		ge: (\d+)	0.721286	26
GSE13195	GPL5175	Age	sample_characteristics_ch1	age: (\d+)		Age:(\d+)	1	50
GSE13195	GPL5188	Age	sample_characteristics_ch1	age: (\d+)		Age:(\d+)	1	50
GSE13213	GPL6480	Age	sample_characteristics_ch1	age: (\d+)		Age: (\d+)	1	117
GSE13213	GPL6480	PAC	sample_title	adenocarcinoma		adenocarcinoma		117
GSE13255	GPL6102	Age	sample_characteristics_ch1	age: (\d+)		ge: (\d+)	0.957447	291
GSE13276	GPL96	GB_YesNo	sample_source_name_ch1	glioblastoma	sample_source_name_ch1	tumor	1	15
GSE13293	GPL7384	BC	sample_title	case		case	1	69
GSE13293	GPL7384	BTissue_control	sample_title	control	sample_source_name_ch1	control	1	69
GSE13293	GPL7392	BTissue_control	sample_title	control		control	1	71
GSE13293	GPL7393	BC	sample_title	case	sample_source_name_ch1	cas	1	70
GSE13293	GPL7393	BTissue_control	sample_title	control		control	1	70
GSE13353	GPL570	Ruptured	sample_characteristics_ch1	\bruptured		_ruptured	1	19
GSE13353	GPL570	Unruptured	sample_characteristics_ch1	unruptured		unruptured	1	19
GSE13397	GPL7540	HNSCC_Non_Tumor	sample_characteristics_ch1	normal		squamous	-1	16
GSE13397	GPL7540	HNSCC_Tumor	sample_characteristics_ch1	tumor		squamous	1	16
GSE13398	GPL7540	HNSCC_Non_Tumor	sample_source_name_ch2	normal		squamous	-1	16
GSE13398	GPL7540	HNSCC_Tumor	sample_source_name_ch2	head and neck squamous cell carcinoma		carcinoma	1	16
GSE13399	GPL7540	HNSCC_Non_Tumor	sample_source_name_ch1	normal		squamous	-0.5	32
GSE13399	GPL7540	HNSCC_Tumor	sample_source_name_ch1	head and neck squamous		squamous	0.5	32
GSE13425	GPL96	ALL_Cells	sample_title	ALL		ALL	0	190
GSE13507	GPL6102	Age	sample_characteristics_ch1	age: (\d+)		GE: (\d+)	1	256
GSE13709	GPL7687	Eczema	sample_characteristics_ch1	atopic dermatitis		atopic	1	24
GSE13709	GPL7687	Eczema_ctrl	sample_characteristics_ch1	non-atopic control		control	1	24
GSE13709	GPL7688	Eczema	sample_characteristics_ch1	atopic dermatitis		atopic	1	24
GSE13709	GPL7688	Eczema_ctrl	sample_characteristics_ch1	non-atopic control		control	1	24
GSE13760	GPL571	T2D	sample_title	case		type 2	1	21
GSE13760	GPL571	T2D_control	sample_title	control		type 2	-0.995475	21
GSE13837	GPL570	Age	sample_characteristics_ch1	age: (\d+)		ge: (\d+)	0.785714	60
GSE13876	GPL7759	Age	sample_characteristics_ch1	age: (\d+)	sample_characteristics_ch1	age: (\d+)	1	415
GSE13896	GPL570	Age	sample_characteristics_ch1	age: (\d+)		Age: (\d+)	0.985027	70
GSE13898	GPL6102	EAC_Non_Tumor	sample_title	ESO		Tumor	-0.0170487	118
GSE13898	GPL6102	EAC_Tumor	sample_title	EAC		EAC	1	118
GSE13904	GPL570	Sepsis_control		Control		Control	1	227
GSE13931	GPL570	Age	sample_characteristics_ch1	age: (\d+)		ge: (\d+)	1	98
GSE13933	GPL570	Age	sample_characteristics_ch1	age: (\d+)		ge: (\d+)	1	87
GSE13947	GPL7502	PAC	sample_title	Adenocarcinoma	sample_characteristics_ch1	ade		12
GSE14062	GPL570	ALL_Cells	sample_title	ALL without MLL		ALL	0.732057	140
GSE14063	GPL1708	Age	sample_characteristics_ch1	age: (\d+)		ge: (\d+)	1	30
GSE1420	GPL96	EAC_Non_Tumor	sample_title	esophageal	sample_title	ormal	1	24
GSE1420	GPL96	EAC_Tumor	sample_title	adenocarcinoma	sample_title	adenocarcinoma	1	24
GSE14206	GPL887	Age	sample_characteristics_ch1	age: (\d+)		(Age: (\d+)|age: (\d+))	0.17284	67
GSE14245	GPL570	Pancreatic_cancer	sample_title	pancreatic cancer		pancreatic cancer	1	24
GSE14245	GPL570	Pancreatic_cancer_control	sample_title	Healthy		healthy	1	24
GSE14323	GPL571	HCC_Control	sample_title	Normal, biological		Normal	1	115
GSE14323	GPL571	HCC_Tumor	sample_title	HCC	sample_characteristics_ch1	HCC	1	115
GSE14323	GPL96	HCC_Control	sample_title	Normal, biological		Normal		9
GSE14323	GPL96	HCC_Tumor	sample_title	HCC	sample_characteristics_ch1	HCC		9
GSE14368	GPL6883	T1D	sample_characteristics_ch1	T1D		T1D	1	12
GSE14368	GPL6883	T1D_control	sample_characteristics_ch1	Negative		Neg	1	12
GSE14468	GPL570	AML_Tissue	sample_characteristics_ch1	Acute myeloid leukemia	sample_title	AML	1	526
GSE14468	GPL570	Age		age: (\d+)		age: (\d+)	1	526
GSE14479	GPL570	ALL_Cells	sample_title	T-ALL		ALL	1	25
GSE14479	GPL570	AML_Tissue	sample_title	AML		AML	1	25
GSE14490	GPL4133	Age	sample_characteristics_ch1	age: (\d+)		Age: (\d+)	1	20
GSE14520	GPL3921	HCC_Non_Tumor	sample_characteristics_ch1	Liver Non-Tumor Tissue---Disease state: Hepatocellular carcinoma		Non-Tumor	0.964026	445
GSE14520	GPL3921	HCC_Tumor	sample_title	Liver Tumor Tissue		HCC	0	445
GSE14520	GPL571	HCC_Non_Tumor	sample_characteristics_ch1	Liver Non-Tumor Tissue---Disease state: Hepatocellular carcinoma		Non-Tumor	1	43
GSE14520	GPL571	HCC_Tumor	sample_title	Liver Tumor Tissue		HCC	0.0972376	43
GSE14542	GPL8104	HIV	sample_title	Patient		Patient	1	33
GSE14542	GPL8104	HIV_healthycontrol	sample_title	Control		Control	1	33
GSE14548	GPL1352	BC	sample_characteristics_ch1	tumor		tumor	1	66
GSE14548	GPL1352	BTissue_control	sample_characteristics_ch1	normal		normal	1	66
GSE14553	GPL96	Age	sample_characteristics_ch1	age: (\d+)		Age: (\d+)	1	40
GSE14613	GPL96	ALL_Cells	sample_source_name_ch1	ALL		ALL		42
GSE14615	GPL570	ALL_Cells	sample_source_name_ch1	Primary T-ALL		ALL		50
GSE14633	GPL5175	Age	sample_characteristics_ch1	age: (\d+)		ge: (\d+)	1	22
GSE14762	GPL4866	RCC	sample_title	renal	sample_characteristics_ch1	renal cell carcinoma	1	22
GSE14762	GPL4866	RCC_Control	sample_title	Normal		Normal	1	22
GSE14797	GPL2895	IR	sample_characteristics_ch1	nsulin resistance: positive		resistance: pos	1	86
GSE14797	GPL2895	NR	sample_characteristics_ch1	insulin resistance: negative		negative	0.448718	86
GSE14811	GPL8177	HCC_Non_Tumor	sample_source_name_ch2	Adjacent	sample_source_name_ch2	Adjacent	1	112
GSE14811	GPL8177	HCC_Tumor	sample_source_name_ch2	HCC	sample_characteristics_ch2	hepatocellular carcinoma	1	112
GSE14814	GPL96	Age	sample_characteristics_ch1	age: (\d+)		age: (\d+)	0.0504844	133
GSE14827	GPL570	Age	sample_characteristics_ch1	age: (\d+)		age: (\d+)	1	27
GSE14839	GPL4133	Age	sample_characteristics_ch1	age: (\d+)		ge: (\d+)	1	19
GSE14844	GPL570	Age	sample_characteristics_ch1	age: (\d+)		age: (\d+)		36
GSE14857	GPL6955	PC_Control	sample_title	normal		normal	1	24
GSE14857	GPL6955	PC_Tissue	sample_title	prostate carcinoma		carcinoma	1	24
GSE14924	GPL570	Age	sample_characteristics_ch1	age: (\d+)		ge: (\d+)	1	41
GSE14926	GPL570	Age	sample_characteristics_ch1	age: (\d+)		age: (\d+)	1	19
GSE14973	GPL570	Age	sample_characteristics_ch1	age: (\d+)		age: (\d+)	1	28
GSE15045	GPL2986	Age	sample_characteristics_ch1	age: (\d+)		ge: (\d+)	1	12
GSE15072	GPL570	CKD	sample_characteristics_ch1	stage II-III		chronic	0	5
GSE15072	GPL570	CKD_Control	sample_characteristics_ch1	healthy subject	sample_characteristics_ch1	healthy subject		5
GSE15072	GPL96	CKD	sample_characteristics_ch1	stage II-III		chronic kidn	0.292683	29
GSE15072	GPL96	CKD_Control	sample_characteristics_ch1	healthy subject	sample_characteristics_ch1	healthy subject	1	29
GSE15090	GPL570	Age	sample_characteristics_ch1	age: (\d+)		age: (\d+)	1	15
GSE15197	GPL6480	PHT	sample_source_name_ch1	PAH	sample_characteristics_ch1	hypertension	0.6	39
GSE15197	GPL6480	PHT_Control	sample_source_name_ch1	control		Normal lung	1	39
GSE15221	GPL6102	Age	sample_characteristics_ch1	age: (\d+)		age: (\d+)	1	28
GSE15221	GPL6102	Malaria	sample_title	malaria	sample_title	malaria	1	28
GSE15221	GPL6102	Malaria_control	sample_title	cured		no malaria	1	28
GSE15222	GPL2700	Age	sample_characteristics_ch1	age: (\d+)	sample_characteristics_ch1	AGE_(\d+)	-0.314923	363
GSE15245	GPL571	Age	sample_characteristics_ch1	age: (\d+)	sample_characteristics_ch1	age: (\d+)	1	65
GSE15245	GPL96	Age	sample_characteristics_ch1	age: (\d+)	sample_characteristics_ch1	age: (\d+)	1	29
GSE15266	GPL6480	Age	sample_characteristics_ch1	age: (\d+)		age: (\d+)		4
GSE15266	GPL8312	Age	sample_characteristics_ch1	age: (\d+)		age: (\d+)		6
GSE15363	GPL1708	Age	sample_characteristics_ch1	age: (\d+)		age: (\d+)	1	32
GSE15393	GPL1390	Age	sample_characteristics_ch2	age: (\d+)		age: (\d+)	1	29
GSE15393	GPL5325	Age	sample_characteristics_ch2	age: (\d+)		age: (\d+)	1	5
GSE15393	GPL885	Age	sample_characteristics_ch2	age: (\d+)		age: (\d+)	1	2
GSE15393	GPL887	Age	sample_characteristics_ch2	age: (\d+)		age: (\d+)	1	6
GSE15434	GPL570	AML_Tissue	sample_title	AML		AML		251
GSE15434	GPL570	Age	sample_characteristics_ch1	age: (\d+)		-age: (\d+)	1	251
GSE15524	GPL4044	Obesity	sample_characteristics_ch1	obese		obese	1	28
GSE15524	GPL4044	Obesity_control	sample_characteristics_ch1	lean		Obese	-0.6	28
GSE15573	GPL6102	Age	sample_characteristics_ch1	age: (\d+)		age: (\d+)	1	33
GSE15573	GPL6102	RA	sample_title	RA		Rheumatoid Arthritis	1	33
GSE15573	GPL6102	RA_control	sample_title	Control		Cont	1	33
GSE15605	GPL570	Melanoma	sample_characteristics_ch1	MELANOMA	sample_characteristics_ch1	MELANOMA	1	74
GSE15605	GPL570	Melanoma_control	sample_characteristics_ch1	NORMAL SKIN		Normal_skin	1	74
GSE15621	GPL6884	Age	sample_characteristics_ch1	age: (\d+)	sample_characteristics_ch1	age: (\d+)	1	10
GSE1563	GPL8300	Age	sample_description	age: (\d+)	sample_description	Age: (\d+)	1	62
GSE15641	GPL96	RCC	sample_title	tumor	sample_source_name_ch1	clear cell RCC	0.301887	92
GSE15641	GPL96	RCC_Control	sample_title	normal		normal	1	92
GSE15653	GPL96	Age	sample_characteristics_ch1	age: (\d+)		age: (\d+)	1	18
GSE15653	GPL96	T2D	sample_title	_DM		diabetes	0.555556	18
GSE15653	GPL96	T2D_control	sample_title	Lean		lean	1	18
GSE15666	GPL5175	Age	sample_characteristics_ch1	age: (\d+)		(Age: (\d+)|age: (\d+))	0	6
GSE15666	GPL8444	Age	sample_characteristics_ch1	age: (\d+)		(Age: (\d+)|age: (\d+))	-0.285714	9
GSE15773	GPL570	IR	sample_characteristics_ch1	insulin resistant		resist	1	19
GSE15773	GPL570	NR	sample_characteristics_ch1	insulin sensitive		sens	1	19
GSE15790	GPL8450	T2D	sample_title	T2DM	sample_characteristics_ch1	T2DM	1	40
GSE15790	GPL8450	T2D_control	sample_title	Control	sample_characteristics_ch1	control	1	40
GSE15824	GPL570	Age	sample_characteristics_ch1	age: (\d+)	sample_characteristics_ch1	age: (\d+)	1	45
GSE15824	GPL570	GB_YesNo	sample_characteristics_ch1	glioblastoma	sample_title	(glioblastoma|Glioblastoma)	0.307692	45
GSE15852	GPL96	BC	sample_source_name_ch1	breast tumor tissue		tumor	1	86
GSE15852	GPL96	BTissue_control	sample_source_name_ch1	normal breast tissue		normal	1	86
GSE15932	GPL570	Pancreatic_cancer	sample_title	pancreatic cancer	sample_source_name_ch1	pancreatic	1	32
GSE15932	GPL570	Pancreatic_cancer_control	sample_title	with diabetes mellitus|healthy control		healthy co	0.5	32
GSE15933	GPL6104	CD	sample_title	Crohn		Cr	1	4
GSE15933	GPL6104	CD_control	sample_title	normal	sample_characteristics_ch1	normal	1	4
GSE15934	GPL6104	CD	sample_title	Crohn	sample_characteristics_ch1	Cr	1	4
GSE15934	GPL6104	CD_control	sample_title	normal		control	1	4
GSE16008	GPL5175	Age	sample_characteristics_ch1	age: (\d+)		ge: (\d+)	1	73
GSE16022	GPL6848	Age	sample_characteristics_ch1	age: (\d+)		age: (\d+)		10
GSE16072	GPL8547	Age	sample_characteristics_ch1	age: (\d+)		age: (\d+)	1	14
GSE16113	GPL4133	BTissue_control	sample_characteristics_ch2	normal		normal tissue	1	70
GSE16113	GPL8264	BTissue_control	sample_characteristics_ch2	normal	sample_characteristics_ch2	normal tissue	1	13
GSE16113	GPL8269	BTissue_control	sample_characteristics_ch2	normal		normal tissue	1	13
GSE16113	GPL8274	BTissue_control	sample_characteristics_ch2	normal	sample_characteristics_ch2	normal	1	20
GSE16120	GPL887	Age	sample_characteristics_ch1	age: (\d+)		age: (\d+)	1	65
GSE16120	GPL887	PC_Tissue	sample_title	prostate cancer	sample_source_name_ch1	prostate cancer	1	65
GSE16153	GPL8557	Age	sample_characteristics_ch1	age: (\d+)		ge: (\d+)	1	63
GSE16153	GPL8557	meningioma_cases	sample_characteristics_ch1					63
GSE16156	GPL8557	Age	sample_characteristics_ch1	age: (\d+)		age: (\d+)	1	189
GSE16156	GPL8557	meningioma_sex	sample_characteristics_ch1	\bF\b|\bM\b		sex: (\w+)	0	189
GSE16161	GPL570	Eczema	sample_characteristics_ch1	atopic dermatitis	sample_description	AD	1	18
GSE16161	GPL570	Eczema_ctrl	sample_characteristics_ch1	Normal		Normal	1	18
GSE16161	GPL571	Eczema	sample_characteristics_ch1	atopic dermatitis	sample_description	AD		15
GSE16161	GPL571	Eczema_ctrl	sample_characteristics_ch1	Normal		Normal		15
GSE16181	GPL8557	Age	sample_characteristics_ch1	age: (\d+)		ge: (\d+)	1	252
GSE16334	GPL96	Age	sample_characteristics_ch1	age: (\d+)		age: (\d+)	0.966908	32
GSE16363	GPL570	Age	sample_characteristics_ch1	age: (\d+)		ge: (\d+)	1	52
GSE16363	GPL570	HIV_Stage1	sample_characteristics_ch1	Acute		Acute	1	52
GSE16363	GPL570	HIV_healthycontrol	sample_characteristics_ch1	Uninfected		Uninfected	1	52
GSE16363	GPL570	HIV_stage2	sample_characteristics_ch1	Asympt		Asympt	1	52
GSE16363	GPL570	HIV_stage3	sample_characteristics_ch1	AIDS		AIDS	1	52
GSE16391	GPL570	Age	sample_characteristics_ch1	age: (\d+)		age: (\d+)	1	55
GSE16415	GPL2986	T2D	sample_characteristics_ch1	type-2 diabetes mellitus		type-2	1	10
GSE16415	GPL2986	T2D_control	sample_characteristics_ch1	disease state: control		type-2	-1	10
GSE16449	GPL6480	RCC	sample_title	Renal	sample_description	RCC	1	70
GSE16449	GPL6480	RCC_Control	sample_title	Corr	sample_source_name_ch1	Cell Carcinoma	-0.61823	70
GSE16461	GPL570	MS	sample_title	Multiple		Mult	1	16
GSE16461	GPL570	MS_control	sample_title	Healthy		Health	1	16
GSE16463	GPL6102	Malaria	sample_source_name_ch1	Malaria		Malaria	1	24
GSE16463	GPL6102	Malaria_control	sample_source_name_ch1	healthy		healthy	1	24
GSE16487	GPL6104	Age	sample_characteristics_ch1	age: (\d+)	sample_characteristics_ch1	age: (\d+)	1	15
GSE16515	GPL570	Age	sample_characteristics_ch1	age: (\d+)		age: (\d+)	1	52
GSE16560	GPL5474	Age	sample_characteristics_ch1	age: (\d+)		age: (\d+)	1	281
GSE16561	GPL6883	Age	sample_characteristics_ch1	age: (\d+)	sample_characteristics_ch1	age: (\d+)	1	63
GSE16581	GPL570	Age	sample_characteristics_ch1	age: (\d+)		age: (\d+)	1	68
GSE16696	GPL570	Age	sample_characteristics_ch1	age: (\d+)		Age: (\d+)	1	50
GSE16757	GPL6102	HCC_Tumor	sample_title	HCC		HCC		100
GSE16760	GPL8755	Age	sample_characteristics_ch1	age: (\d+)		age: (\d+)		36
GSE16791	GPL570	Age	sample_characteristics_ch1	age: (\d+)		age: (\d+)	1	32
GSE16920	GPL7015	Age	sample_characteristics_ch1	age: (\d+)		age: (\d+)	1	46
GSE16945	GPL4133	Age	sample_characteristics_ch2	age: (\d+)		ge: (\d+)	1	13
GSE17032	GPL570	Age	sample_characteristics_ch1	age: (\d+)		ge: (\d+)	1	36
GSE17048	GPL6947	MS	sample_title	MS		ms	1	144
GSE17048	GPL6947	MS_control	sample_title	healthy	sample_title	healthy	1	144
GSE17054	GPL570	AML_Control	sample_source_name_ch1	Normal		Normal	1	13
GSE17054	GPL570	AML_Tissue	sample_source_name_ch1	acute myeloid leukemia		leukemia	1	13
GSE17078	GPL96	Age	sample_characteristics_ch1	age: (\d+)		age: (\d+)	1	30
GSE1710	GPL284	CD	sample_title	Crohn	sample_title	Crohn	1	31
GSE1710	GPL284	CD_control	sample_title	Control		Control	1	31
GSE17118	GPL6480	Age	sample_characteristics_ch1	age: (\d+)		age: (\d+)	1	60
GSE17187	GPL570	Age	sample_characteristics_ch1	age: (\d+)		ge: (\d+)	1	6
GSE17195	GPL96	ALL_Cells	sample_title	ALL cells	sample_title	ALL		44
GSE17233	GPL8894	Age	sample_characteristics_ch1	age: (\d+)		age: (\d+)	1	3
GSE17310	GPL7674	Age	sample_characteristics_ch1	age: (\d+)		ge: (\d+)	0.230263	54
GSE17351	GPL570	Age	sample_characteristics_ch1	age: (\d+)		age: (\d+)	1	10
GSE17351	GPL570	EAC_Non_Tumor	sample_title	Normal	sample_source_name_ch1	Normal	1	10
GSE17351	GPL570	ESCC_Tumor	sample_title	ESCC		ESCC	1	10
GSE17390	GPL8930	Age	sample_characteristics_ch1	age: (\d+)	sample_characteristics_ch1	age: (\d+)	1	10
GSE17393	GPL571	MS	sample_characteristics_ch1	multiple		mult	1	15
GSE17393	GPL571	MS_control	sample_characteristics_ch1	healthy	sample_characteristics_ch1	healthy	1	15
GSE17440	GPL570	Age	sample_characteristics_ch1	age: (\d+)		age: (\d+)	1	8
GSE17475	GPL96	PAC	sample_title	Lung Adenocarcinoma	sample_title	Adenocarcinoma		28
GSE1751	GPL96	HD	sample_title	HD		Huntington	0.684318	31
GSE1751	GPL96	HD_control	sample_title	N		healthy	1	31
GSE17536	GPL570	Age	sample_characteristics_ch1	age: (\d+)		age: (\d+)---ge	1	177
GSE17537	GPL570	Age	sample_characteristics_ch1	age: (\d+)		age: (\d+)	1	55
GSE17546	GPL570	Age	sample_characteristics_ch1	age: (\d+)		age: (\d+)		12
GSE17548	GPL570	HCC_Tumor	sample_title	tumor sample	sample_title	tumor	0.945347	37
GSE17582	GPL6883	Age	sample_characteristics_ch1	age: (\d+)		age: (\d+)	1	48
GSE17590	GPL6106	Age	sample_characteristics_ch1	age: (\d+)		age: (\d+)	0.986983	85
GSE17594	GPL4133	CD	sample_title	CD	sample_title	CD	1	16
GSE17594	GPL4133	CD_control	sample_title	subject N	sample_title	Unaff	0.333333	16
GSE17594	GPL6848	CD	sample_title	CD	sample_title	CD		4
GSE17594	GPL6848	CD_control	sample_title	subject N	sample_title	Unaff	0	4
GSE17612	GPL570	Age	sample_characteristics_ch1	age: (\d+)		age: (\d+)	1	51
GSE17618	GPL570	Age	sample_characteristics_ch1	age: (\d+)		age: (\d+)	1	55
GSE17674	GPL570	Age	sample_characteristics_ch1	age: (\d+)	sample_characteristics_ch1	age: (\d+)	1	62
GSE17679	GPL570	Age	sample_characteristics_ch1	age: (\d+)		age: (\d+)	1	117
GSE17710	GPL9053	Age	sample_characteristics_ch1	age: (\d+)	sample_characteristics_ch1	age: (\d+)	1	56
GSE17746	GPL9064	RCC	sample_characteristics_ch2	renal cell carcinoma		clear cell renal cell carcinoma		2
GSE17746	GPL9065	RCC	sample_characteristics_ch2	renal cell carcinoma		renal cell carcinoma		6
GSE17746	GPL9066	RCC	sample_characteristics_ch2	renal cell carcinoma	sample_characteristics_ch2	Kidney, tumor tissue		6
GSE17746	GPL9070	RCC	sample_characteristics_ch2	renal cell carcinoma		renal cell carcinoma		1
GSE17746	GPL9071	RCC	sample_characteristics_ch2	renal cell carcinoma	sample_description	Kidney, tumor tissue		4
GSE17746	GPL9072	RCC	sample_characteristics_ch2	renal cell carcinoma	sample_description	Kidney, tumor tissue		2
GSE17746	GPL9073	RCC	sample_characteristics_ch2	renal cell carcinoma	sample_description	Kidney, tumor tissue		5
GSE17755	GPL1291	Age	sample_characteristics_ch1	age: (\d+)	sample_characteristics_ch1	age: (\d+)	1	244
GSE17755	GPL1291	RA	sample_title	RA		rheumatoid	1	244
GSE17755	GPL1291	RA_control	sample_title	healthy	sample_characteristics_ch1	healthy	1	244
GSE17755	GPL1291	SLE	sample_title	SLE	sample_title	SLE	1	244
GSE17755	GPL1291	SLE_control	sample_title	healthy		healthy	1	244
GSE17770	GPL3877	Age	sample_characteristics_ch2	age: (\d+)		age: (\d+)	1	30
GSE17770	GPL3877	Tissue_normal_lung	sample_source_name_ch2	Normal		Normal Lung		30
GSE17800	GPL570	Age	sample_characteristics_ch1	age: (\d+)		age: (\d+)	0.934486	48
GSE17816	GPL9101	RCC	sample_characteristics_ch1	clear cell		subtype: clear cell	1	45
GSE17816	GPL9101	RCC_Control	sample_characteristics_ch1	normal	sample_characteristics_ch1	normal	1	45
GSE17818	GPL9101	RCC	sample_title	VAR		clear cell	1	115
GSE17822	GPL6947	Age	sample_characteristics_ch1	age: (\d+)		age: (\d+)	1	12
GSE17856	GPL6480	HCC_Non_Tumor	sample_title	Hepatocellular carcinoma/non-tumor		adjacent	0.832746	95
GSE17895	GPL9101	RCC	sample_title	VAR	sample_characteristics_ch1	clear cell	1	160
GSE17924	GPL4133	DF	sample_characteristics_ch1	DF	sample_source_name_ch1	dengue	0	48
GSE17924	GPL4133	DHF	sample_characteristics_ch1	DHF		DHF	1	48
GSE17947	GPL9144	Age	sample_characteristics_ch2	age: (\d+)		age: (\d+)		1
GSE17952	GPL7088	Age	sample_characteristics_ch1	age: (\d+)		ge: (\d+)	1	192
GSE18090	GPL570	Age	sample_characteristics_ch1	age: (\d+)		ge: (\d+)	1	26
GSE18090	GPL570	DF	sample_source_name_ch1	DF		DF	1	26
GSE18090	GPL570	DHF	sample_source_name_ch1	DHF		DHF	1	26
GSE18229	GPL1390	Age	sample_characteristics_ch2	age: (\d+)	sample_characteristics_ch2	age: (\d+)	1	199
GSE18229	GPL1708	Age	sample_characteristics_ch2	age: (\d+)	sample_characteristics_ch2	age: (\d+)	1	11
GSE18229	GPL5325	Age	sample_characteristics_ch2	age: (\d+)	sample_characteristics_ch2	age: (\d+)	1	19
GSE18229	GPL6607	Age	sample_characteristics_ch2	age: (\d+)	sample_characteristics_ch2	age: (\d+)	1	2
GSE18229	GPL7504	Age	sample_characteristics_ch2	age: (\d+)	sample_characteristics_ch2	age: (\d+)		28
GSE18229	GPL885	Age	sample_characteristics_ch2	age: (\d+)	sample_characteristics_ch2	age: (\d+)	1	19
GSE18229	GPL887	Age	sample_characteristics_ch2	age: (\d+)	sample_characteristics_ch2	age: (\d+)	1	94
GSE18233	GPL6884	HIV	sample_characteristics_ch1	HIV infected		HIV infected	1	202
GSE18233	GPL6884	HIV_healthycontrol	sample_characteristics_ch1	Healthy		Healthy	1	202
GSE18247	GPL9283	Age	sample_characteristics_ch1	age: (\d+)		age: (\d+)	1	14
GSE18312	GPL5175	Age	sample_characteristics_ch1	age: (\d+)		age: (\d+)	1	30
GSE18312	GPL5175	Female		gender: Female	sample_characteristics_ch1	Female	1	30
GSE18312	GPL5175	Male		gender: Male		Male	1	30
GSE18312	GPL5175	Psychiatric_Control		diagnosis: Control		Control	1	30
GSE18312	GPL5175	Psychosis_History		history of psychosis: Yes	sample_characteristics_ch1	history of psychosis: Yes	1	30
GSE18312	GPL5175	Psychosis_No_History		history of psychosis: No		history of psychosis: No	1	30
GSE18312	GPL5175	Schizophrenia		diagnosis: Schizophrenia		Schizophrenia	1	30
GSE18312	GPL5175	bipolar_disorder		diagnosis: Bipolar Disorder		diagnosis: Bipolar Disorder	1	30
GSE18316	GPL4133	Age	sample_characteristics_ch1	age: (\d+)		age: (\d+)	0	13
GSE18316	GPL9283	Age	sample_characteristics_ch1	age: (\d+)		age: (\d+)	1	14
GSE18433	GPL6884	Age	sample_characteristics_ch1	age: (\d+)		age: (\d+)	1	16
GSE18464	GPL2895	Age	sample_characteristics_ch1	age: (\d+)		ge: (\d+)	1	55
GSE18497	GPL570	ALL_Cells	sample_characteristics_ch1	ALL	sample_source_name_ch1	leukemic		82
GSE18608	GPL570	CAD	sample_title	A|B		CAD patient	1	24
GSE18608	GPL570	CAD_control	sample_title	H		healthy	1	24
GSE18637	GPL570	Age	sample_characteristics_ch1	age: (\d+)	sample_characteristics_ch1	Age: (\d+)	1	20
GSE18655	GPL5858	Age	sample_characteristics_ch1	age: (\d+)	sample_characteristics_ch1	age: (\d+)	1	139
GSE18670	GPL570	Age	sample_characteristics_ch1	age: (\d+)		age: (\d+)	1	24
GSE18723	GPL96	Age	sample_characteristics_ch1	age: (\d+)		age: (\d+)	1	79
GSE18732	GPL9486	Age	sample_characteristics_ch1	age: (\d+)		age: (\d+)	1	118
GSE18732	GPL9486	T2D	sample_title	diabetic		t2dmknown: 1	0.765515	118
GSE18732	GPL9486	T2D_control	sample_title	normal		t2dmknown: 0	0.468178	118
GSE18781	GPL570	Age	sample_characteristics_ch1	age: (\d+)		age: (\d+)	1	55
GSE18842	GPL570	NSCLC	sample_title	Tumor		Lung Tumor	1	91
GSE18842	GPL570	Tissue_normal_lung	sample_title	Control		control	1	91
GSE18864	GPL570	Age	sample_characteristics_ch1	age: (\d+)		age: (\d+)	1	84
GSE18876	GPL5175	Age	sample_characteristics_ch1	age: (\d+)		age: (\d+)	0.989485	98
GSE18920	GPL5188	ALS	sample_title	ALS		ALS	1	44
GSE18920	GPL5188	ALS_control	sample_title	control		control	1	44
GSE18920	GPL5188	Age	sample_characteristics_ch1	age: (\d+)		age: (\d+)	1	44
GSE18948	GPL8300	Age	sample_characteristics_ch1	age: (\d+)		age: (\d+)	1	16
GSE19027	GPL96	Age	sample_characteristics_ch1	age: (\d+)		age: (\d+)	1	60
GSE19062	GPL6255	Age	sample_characteristics_ch1	age: (\d+)		age: (\d+)	1	64
GSE19067	GPL570	Age	sample_characteristics_ch1	age: (\d+)		ge: (\d+)	1	44
GSE19069	GPL570	Age	sample_characteristics_ch1	age: (\d+)		ge: (\d+)	0.98589	147
GSE19072	GPL570	Age	sample_characteristics_ch1	age: (\d+)		age: (\d+)	1	6
GSE19151	GPL571	Age	sample_characteristics_ch1	age: (\d+)		age: (\d+)	1	133
GSE1919	GPL91	Age	sample_characteristics_ch1	age: (\d+)		age: (\d+)	1	15
GSE1919	GPL91	RA	sample_source_name_ch1	rheumatoid		rheumatoid	1	15
GSE1919	GPL91	RA_control	sample_source_name_ch1	normal		norm	1	15
GSE19205	GPL571	Age	sample_characteristics_ch1	age: (\d+)		age: (\d+)	1	12
GSE19234	GPL570	Age	sample_characteristics_ch1	age: (\d+)		ge: (\d+)	1	44
GSE19278	GPL570	Pancreatic_cancer	sample_characteristics_ch1	Panc		cell type: pancreatic cancer		7
GSE19279	GPL96	Pancreatic_cancer	sample_source_name_ch1	PDAC		Primary PDAC	1	15
GSE19279	GPL96	Pancreatic_cancer_control	sample_source_name_ch1	Normal pancreas		Normal pan	1	15
GSE19332	GPL570	ALS	sample_title	CHMP2B		mut	1	10
GSE19332	GPL570	ALS_control	sample_title	Control		Control	1	10
GSE19404	GPL570	MB_YN	sample_title	MB		Medulloblastoma	1	24
GSE19407	GPL570	Age	sample_characteristics_ch1	age: (\d+)		age: (\d+)	0.97538	127
GSE19407	GPL570	COPD	sample_characteristics_ch1	COPD		COPD	0.807721	127
GSE19407	GPL570	Nonsmoker	sample_characteristics_ch1	non-smoker		status: non	0.983037	127
GSE19407	GPL570	Smoker	sample_characteristics_ch1	pack		pack	1	127
GSE19420	GPL570	Age	sample_characteristics_ch1	age: (\d+)	sample_characteristics_ch1	age: (\d+)	1	42
GSE19420	GPL570	T2D	sample_title	T2DM_T0		patient	0.026087	42
GSE19420	GPL570	T2D_control	sample_title	NGT		control	-0.0233918	42
GSE19423	GPL6102	Age	sample_characteristics_ch1	age: (\d+)		AGE: (\d+)	1	48
GSE19439	GPL6947	Age	sample_characteristics_ch1	age: (\d+)	sample_characteristics_ch1	age: (\d+)	1	42
GSE19439	GPL6947	Ethnicity_African	sample_characteristics_ch1	Black		Black	1	42
GSE19439	GPL6947	PTB	sample_characteristics_ch1	PTB		PTB	1	42
GSE19442	GPL6947	Age	sample_characteristics_ch1	age: (\d+)		ge: (\d+)	1	51
GSE19442	GPL6947	PTB	sample_characteristics_ch1	PTB		PTB	1	51
GSE19442	GPL6947	TB	sample_characteristics_ch1	TB		LTB	1	51
GSE19443	GPL6947	Age	sample_characteristics_ch1	age: (\d+)		ge: (\d+)	1	44
GSE19444	GPL6947	Age	sample_characteristics_ch1	age: (\d+)		age: (\d+)	1	54
GSE19491	GPL6947	Age	sample_characteristics_ch1	age: (\d+)		age: (\d+)	0.932292	498
GSE19504	GPL5175	Age	sample_characteristics_ch1	age: (\d+)		age: (\d+)	1	9
GSE19504	GPL5175	MB_Cerebellum_Control	sample_characteristics_ch1	cerebellum		cerebellum	1	9
GSE19529	GPL6244	Age	sample_characteristics_ch1	age: (\d+)	sample_characteristics_ch1	age: (\d+)	1	13
GSE19533	GPL570	Age	sample_characteristics_ch1	age: (\d+)		age: (\d+)	1	10
GSE1955	GPL96	Pancreatic_cancer	sample_source_name_ch1	oncogene		Human	-1	2
GSE19587	GPL571	Age	sample_characteristics_ch1	age: (\d+)		age: (\d+)	1	22
GSE19610	GPL96	Age	sample_characteristics_ch1	age: (\d+)		ge: (\d+)	1	30
GSE19615	GPL570	Age	sample_characteristics_ch1	age: (\d+)		age: (\d+)	1	115
GSE19617	GPL6480	PHT	sample_source_name_ch1	_PAH		LSSC	0.232082	54
GSE19617	GPL6480	PHT_Control	sample_source_name_ch1	Normal		Normal	1	54
GSE19650	GPL570	Pancreatic_cancer	sample_characteristics_ch1	intraductal		IPM	1	22
GSE19650	GPL570	Pancreatic_cancer_control	sample_characteristics_ch1	normal		normal main pan	1	22
GSE19665	GPL570	Age	sample_characteristics_ch1	age: (\d+)	sample_characteristics_ch1	age: (\d+)	1	20
GSE19667	GPL570	Age	sample_characteristics_ch1	age: (\d+)		age: (\d+)	1	121
GSE19727	GPL9851	Age	sample_characteristics_ch1	age: (\d+)		ge: (\d+)	1	9
GSE19728	GPL570	Age	sample_characteristics_ch1	age: (\d+)		age: (\d+)	1	21
GSE19738	GPL6848	Age	sample_characteristics_ch1	age: (\d+)		ge: (\d+)	1	132
GSE19750	GPL570	ACC_Control	sample_title	Normal	sample_source_name_ch1	normal	1	48
GSE19750	GPL570	ACC_Tumor	sample_title	Adrenocortical Carcinoma	sample_title	Adrenocortical Carcinoma	1	48
GSE19775	GPL887	ACC_Tumor	sample_title	Adrenocortical Carcinoma	sample_title	Adrenocortical Carcinoma		15
GSE19775	GPL887	Age	sample_characteristics_ch1	age: (\d+)		age: (\d+..)	0.4	15
GSE19776	GPL570	ACC_Control	sample_title	Normal adrenal gland	sample_description	Norm	0.647059	48
GSE19776	GPL570	ACC_Tumor	sample_title	Adrenocortical Carcinoma	sample_title	Adrenocortical	1	48
GSE19776	GPL570	Age	sample_characteristics_ch1	age: (\d+)	sample_characteristics_ch1	age in years: (\d+)	0	48
GSE19776	GPL887	ACC_Control	sample_title	Normal adrenal gland	sample_description	Norm		15
GSE19776	GPL887	ACC_Tumor	sample_title	Adrenocortical Carcinoma	sample_title	Adrenocortical		15
GSE19776	GPL887	Age	sample_characteristics_ch1	age: (\d+)	sample_characteristics_ch1	age in years: (\d+)		15
GSE19804	GPL570	Age	sample_characteristics_ch1	age: (\d+)		ge: (\d+)	1	120
GSE19829	GPL570	Age	sample_characteristics_ch1	age: (\d+)		age: (\d+)	1	28
GSE19829	GPL8300	Age	sample_characteristics_ch1	age: (\d+)		age: (\d+)	1	42
GSE1987	GPL91	PAC	sample_description	Adenocarcinoma		Adeno	0.916479	37
GSE1987	GPL91	SCC	sample_description	Squamous Cell Carcinoma		Squamous	0.945827	37
GSE1987	GPL91	Tissue_normal_lung	sample_description	Commercial		Normal tissue	-0.0918033	37
GSE1992	GPL1390	Age	sample_characteristics_ch2	age: (\d+)	sample_characteristics_ch2	age: (\d+)	1	88
GSE1992	GPL885	Age	sample_characteristics_ch2	age: (\d+)	sample_characteristics_ch2	age: (\d+)	1	13
GSE1992	GPL887	Age	sample_characteristics_ch2	age: (\d+)	sample_characteristics_ch2	age: (\d+)	1	69
GSE19976	GPL6244	Age	sample_characteristics_ch1	age: (\d+)		age: (\d+)	1	15
GSE20036	GPL570	Age	sample_characteristics_ch1	age: (\d+)		age: (\d+)	1	48
GSE20127	GPL4133	Age	sample_characteristics_ch1	age: (\d+)		age: (\d+)	1	7
GSE20140	GPL18461	HCC_Tumor	sample_title	Hepatocellular carcinoma		carcinoma	0	69
GSE20140	GPL8432	HCC_Tumor	sample_title	Hepatocellular carcinoma		carcinoma	0	164
GSE20143	GPL9365	Age	sample_characteristics_ch1	age: (\d+)		age: (\d+)	1	7
GSE20159	GPL6947	Age	sample_characteristics_ch1	age: (\d+)		ge: (\d+)	1	33
GSE20163	GPL96	Age	sample_characteristics_ch1	age: (\d+)		age: (\d+)	1	17
GSE20164	GPL96	Age	sample_characteristics_ch1	age: (\d+)		age: (\d+)	0.607143	11
GSE20168	GPL96	Age	sample_characteristics_ch1	age: (\d+)		age: (\d+)	1	29
GSE20186	GPL6947	Age	sample_characteristics_ch1	age: (\d+)	sample_characteristics_ch1	age: (\d+)	1	33
GSE20186	GPL96	Age	sample_characteristics_ch1	age: (\d+)	sample_characteristics_ch1	age: (\d+)	0.8798	36
GSE20189	GPL571	PAC	sample_description	Case		Adenocarcinoma	0.889024	162
GSE20189	GPL571	Tissue_normal_lung	sample_description	Control	sample_description	Control	1	162
GSE20194	GPL96	Age	sample_characteristics_ch1	age: (\d+)		age: (\d+)	1	278
GSE20234	GPL1390	Age	sample_characteristics_ch2	age: (\d+)		ge: (\d+)	1	8
GSE20238	GPL570	Age	sample_characteristics_ch1	age: (\d+)		age: (\d+)	1	91
GSE20238	GPL8432	Age	sample_characteristics_ch1	age: (\d+)		age: (\d+)		135
GSE20257	GPL570	Age	sample_characteristics_ch1	age: (\d+)		ge: (\d+)	1	135
GSE20257	GPL570	COPD	sample_characteristics_ch1	COPD		COPD	0.815825	135
GSE20257	GPL570	Nonsmoker	sample_characteristics_ch1	non-smoker		non-smoker	0.750136	135
GSE20257	GPL570	Smoker	sample_characteristics_ch1	pack		status: smoker	0.668234	135
GSE20271	GPL96	Age	sample_characteristics_ch1	age: (\d+)	sample_characteristics_ch1	age: (\d+)	1	178
GSE20291	GPL96	Age	sample_characteristics_ch1	age: (\d+)	sample_characteristics_ch1	age: (\d+)	1	35
GSE20291	GPL96	PD	sample_characteristics_ch1	disease state: Parkinsons disease	sample_characteristics_ch1	Parkinsons	1	35
GSE20291	GPL96	PD_control	sample_characteristics_ch1	disease state: Control		Control	1	35
GSE20292	GPL96	Age	sample_characteristics_ch1	age: (\d+)	sample_characteristics_ch1	age: (\d+)	1	29
GSE20295	GPL96	Age	sample_characteristics_ch1	age: (\d+)		ge: (\d+)	1	93
GSE20314	GPL96	Age	sample_characteristics_ch1	age: (\d+)		age: (\d+)	1	8
GSE20333	GPL201	Age	sample_characteristics_ch1	age: (\d+)	sample_characteristics_ch1	age: (\d+)	1	12
GSE20347	GPL571	EAC_Non_Tumor	sample_title	normal adjacent esophageal tissue from patient		adjacent	1	34
GSE20347	GPL571	ESCC_Tumor	sample_title	esophageal squamous cell carcinoma from patient		esophageal squamous cell carcinoma	1	34
GSE20436	GPL570	Age	sample_characteristics_ch1	age: (\d+)		ge: (\d+)	0.981555	60
GSE20437	GPL96	BTissue_control	sample_description	Normal	sample_characteristics_ch1	control	-0.75	42
GSE2053	GPL1740	Age	sample_characteristics_ch1	age: (\d+)		age: (\d+)	1	8
GSE2053	GPL1740	RA	sample_source_name_ch1	rheumatoid		arth	1	8
GSE2053	GPL1740	RA_control	sample_source_name_ch1	normal	sample_description	normal	1	8
GSE20536	GPL6884	Age	sample_characteristics_ch1	age: (\d+)		age: (\d+)	1	12
GSE20624	GPL1390	Age	sample_characteristics_ch2	age: (\d+)		(Age: (\d+)|age: (\d+))	0.0350917	293
GSE20624	GPL5325	Age	sample_characteristics_ch2	age: (\d+)		(Age: (\d+)|age: (\d+))	0.363636	7
GSE20624	GPL885	Age	sample_characteristics_ch2	age: (\d+)		(Age: (\d+)|age: (\d+))	0	11
GSE20624	GPL887	Age	sample_characteristics_ch2	age: (\d+)		(Age: (\d+)|age: (\d+))	0.0285189	33
GSE20708	GPL570	Age	sample_characteristics_ch1	age: (\d+)		ge: (\d+)	1	22
GSE20708	GPL570	GIST_Tissue	sample_characteristics_ch1	tissue: gastrointestinal stromal tumor		ge: (\d+)	0	22
GSE20711	GPL570	BC	sample_title	Breast tumor		tumor	1	90
GSE20711	GPL570	BTissue_control	sample_title	Normal breast tissue	sample_source_name_ch1	Normal	1	90
GSE20842	GPL4133	Age	sample_characteristics_ch1	age: (\d+)		ge: (\d+)	0.194087	130
GSE20853	GPL962	PAC	sample_title	adenocarcinoma		adenocarcinoma	0	164
GSE20853	GPL962	SCC	sample_title	squamous	sample_source_name_ch1	squa	1	164
GSE20864	GPL1291	Age	sample_characteristics_ch1	age: (\d+)		age: (\d+)	1	66
GSE20864	GPL1291	SLE	sample_title	SLE	sample_characteristics_ch1	lupus	1	66
GSE20864	GPL1291	SLE_control	sample_title	healthy	sample_characteristics_ch1	healthy	1	66
GSE20875	GPL3877	PAC	sample_characteristics_ch2	non-asbestos-related lung cancer-adenocarcinoma		Adenocarcinoma	0	36
GSE2088	GPL962	PAC	sample_source_name_ch1	adenocarcinoma		adenocarcinoma	1	87
GSE2088	GPL962	SCC	sample_source_name_ch1	squamous cell carcinoma	sample_description	squamous	1	87
GSE2088	GPL962	Tissue_normal_lung	sample_source_name_ch1	primary normal lung tissue		normal	0.693564	87
GSE20881	GPL1708	CD	sample_source_name_ch1	crohn		crohns	1	172
GSE20881	GPL1708	CD_control	sample_title	healthy	sample_source_name_ch1	healthy	1	172
GSE20910	GPL570	ALL_Cells	sample_characteristics_ch1	acute lymphoblastic leukemia		ALL_Cells		49
GSE20911	GPL5175	Pancreatic_cancer	sample_source_name_ch1	treated		pancreatic cancer		10
GSE20916	GPL570	Age	sample_characteristics_ch1	age: (\d+)		age: (\d+)	1	145
GSE20950	GPL570	IR	sample_title	Insulin resistant		resistant	1	39
GSE20950	GPL570	NR	sample_title	Insulin sensitive		insulin se	1	39
GSE20966	GPL1352	T2D	sample_title	_diabetic		type 2	1	20
GSE20966	GPL1352	T2D_control	sample_title	_non		control	1	20
GSE20970	GPL1528	Age	sample_characteristics_ch1	age: (\d+)		age: (\d+)	1	103
GSE21138	GPL570	Age	sample_characteristics_ch1	age: (\d+)		age: (\d+)	1	59
GSE21140	GPL5175	Age	sample_characteristics_ch1	age: (\d+)		ge: (\d+)	0.927083	103
GSE21140	GPL5175	MB_Histology	sample_characteristics_ch1	(Classic|Desmoplastic|Large cell anaplastic|MBEN)		Primary medulloblastoma	0	103
GSE21140	GPL5175	MB_YN	sample_characteristics_ch1	medulloblastoma		medulloblastoma		103
GSE21166	GPL5175	Age	sample_characteristics_ch1	age: (\d+)	sample_characteristics_ch1	age: (\d+)	0.904459	90
GSE21166	GPL5175	MB_Gender	sample_characteristics_ch1	(M|F)		age: (\d+)	0	90
GSE21166	GPL5175	MB_OriginalSubtype	sample_characteristics_ch1	(WNT|SHH|GroupC|GroupD)		(SHH|WNT|GroupC|GroupD)	1	90
GSE21166	GPL5175	MB_YN	sample_characteristics_ch1	medulloblastoma		medulloblastoma		90
GSE21261	GPL570	AML_Tissue	sample_title	AML		AML		96
GSE21311	GPL6947	Age	sample_characteristics_ch1	age: (\d+)		age: (\d+)	1	100
GSE21315	GPL6244	GIST_Tissue	sample_title	primary GIST		GIST	0	8
GSE21340	GPL80	T2D	sample_description	subject with type 2		type 2	1	20
GSE21340	GPL80	T2D_control	sample_description	ene expression from skeletal muscle of subject without diabetes		Control	1	20
GSE21345	GPL6947	Age	sample_characteristics_ch1	age: (\d+)	sample_characteristics_ch1	age: (\d+)	1	156
GSE21354	GPL570	Age	sample_characteristics_ch1	age: (\d+)		ge: (\d+)	1	18
GSE21440	GPL5188	Pancreatic_cancer	sample_source_name_ch1	Pancreatic		Pancreatic	1	12
GSE21440	GPL5188	Pancreatic_cancer_control	sample_source_name_ch1	Normal|Chronic		normal	0.625	12
GSE21518	GPL6480	Age	sample_characteristics_ch1	age: (\d+)		age: (\d+)		2
GSE21567	GPL570	Age	sample_characteristics_ch1	age: (\d+)		age: (\d+)		6
GSE21589	GPL570	Age	sample_characteristics_ch1	age: (\d+)		age: (\d+)	1	42
GSE21610	GPL570	Age	sample_characteristics_ch1	age: (\d+)		ge: (\d+)	1	68
GSE21618	GPL10371	Age	sample_characteristics_ch1	age: (\d+)		ge: (\d+)		143
GSE21649	GPL10381	SLE	sample_title	SLE		SLE	1	8
GSE21649	GPL10381	SLE_control	sample_title	Normal	sample_source_name_ch1	No	1	8
GSE21654	GPL570	Pancreatic_cancer	sample_title	Pancreatic Cancer		Pancreatic Cancer		22
GSE21723	GPL570	Age	sample_characteristics_ch1	age: (\d+)	sample_characteristics_ch1	age: (\d+)	1	64
GSE21779	GPL570	Old	sample_characteristics_ch1	old		old	1	18
GSE21779	GPL570	Young	sample_characteristics_ch1	young		young	1	18
GSE21815	GPL6480	Age	sample_characteristics_ch1	age: (\d+)		-age: (\d+)	1	141
GSE21862	GPL6104	Age	sample_characteristics_ch1	age: (\d+)		ge: (\d+)	1	144
GSE21935	GPL570	Age	sample_characteristics_ch1	age: (\d+)		age: (\d+)	1	42
GSE21942	GPL570	MS	sample_title	MS	sample_title	MS	1	29
GSE21942	GPL570	MS_control	sample_title	Control		healthy	1	29
GSE21947	GPL96	BTissue_control	sample_title	normal breast epithelium	sample_characteristics_ch1	normal	0	30
GSE21959	GPL4133	RA	sample_description	rheumatoid	sample_characteristics_ch1	rheumatoid	1	36
GSE21959	GPL4133	RA_control	sample_description	healthy	sample_characteristics_ch1	healthy	1	36
GSE21997	GPL1390	Age	sample_characteristics_ch2	age: (\d+)		age: (\d+)	1	35
GSE21997	GPL5325	Age	sample_characteristics_ch2	age: (\d+)		age: (\d+)	1	32
GSE21997	GPL7504	Age	sample_characteristics_ch2	age: (\d+)		age: (\d+)	1	31
GSE22029	GPL201	Age	sample_characteristics_ch1	age: (\d+)		age: (\d+)	1	16
GSE22049	GPL1390	Age	sample_characteristics_ch2	age: (\d+)		age: (\d+)	1	25
GSE22049	GPL5325	Age	sample_characteristics_ch2	age: (\d+)		age: (\d+)		2
GSE22049	GPL7504	Age	sample_characteristics_ch2	age: (\d+)		age: (\d+)		16
GSE22049	GPL8274	Age	sample_characteristics_ch2	age: (\d+)		age: (\d+)		6
GSE22049	GPL885	Age	sample_characteristics_ch2	age: (\d+)		age: (\d+)	1	7
GSE22049	GPL887	Age	sample_characteristics_ch2	age: (\d+)		age: (\d+)	1	4
GSE22056	GPL570	AML_Tissue	sample_title	AML		AML		98
GSE22070	GPL6947	Obesity	sample_title	severely obese individual		obese		142
GSE22093	GPL96	Age	sample_characteristics_ch1	age: (\d+)	sample_characteristics_ch1	age: (\d+)	1	103
GSE22098	GPL6947	Age	sample_characteristics_ch1	age: (\d+)		ge: (\d+)	1	274
GSE22098	GPL6947	SLE	sample_characteristics_ch1	illness.*SLE		age: (\d+)	0	274
GSE22098	GPL6947	SLE_control	sample_characteristics_ch1	healthy		healthy	1	274
GSE22132	GPL570	SLE_control	sample_characteristics_ch1	Control	sample_title	Con	1	2
GSE22148	GPL570	Age	sample_characteristics_ch1	age: (\d+)		ge: (\d+)	1	143
GSE22154	GPL6947	Melanoma	sample_characteristics_ch1	Melanoma		Melanoma		22
GSE22155	GPL6102	Melanoma	sample_characteristics_ch1	Melanoma		Melanoma		57
GSE22155	GPL6947	Melanoma	sample_characteristics_ch1	Melanoma		Melanoma		22
GSE22253	GPL6244	Age	sample_characteristics_ch1	age: (\d+)		age: (\d+)	1	108
GSE22309	GPL91	IR	sample_characteristics_ch1	status: insulin resistant		resis	1	110
GSE22309	GPL91	NR	sample_characteristics_ch1	tus: insulin sensitive		sens	1	110
GSE22334	GPL570	Pancreatic_cancer	sample_title	Capan		pancreatic		6
GSE22384	GPL8264	BC	sample_characteristics_ch2	breast tumor		breast tumor	1	21
GSE22384	GPL8264	BTissue_control	sample_characteristics_ch2	normal tissue	sample_characteristics_ch2	normal	1	21
GSE22384	GPL8269	BC	sample_characteristics_ch2	breast tumor		breast tumor	0.176959	47
GSE22384	GPL8269	BTissue_control	sample_characteristics_ch2	normal tissue	sample_characteristics_ch2	normal	1	47
GSE22384	GPL8274	BC	sample_characteristics_ch2	breast tumor		breast tumor	1	46
GSE22384	GPL8274	BTissue_control	sample_characteristics_ch2	normal tissue		normal tissue	1	46
GSE22396	GPL10379	MCC_Tumor	sample_description	Merkel	sample_description	Merkel		35
GSE22435	GPL570	Age	sample_characteristics_ch1	age: (\d+)		age: (\d+)	1	17
GSE22435	GPL570	Obesity	sample_title	IGT_DM2		obese	1	17
GSE22470	GPL96	Age	sample_characteristics_ch1	age: (\d+)		age: (\d+)	1	271
GSE22597	GPL96	Age	sample_characteristics_ch1	age: (\d+)		age: (\d+)	1	82
GSE22688	GPL96	Age	sample_characteristics_ch1	age: (\d+)		ge: (\d+)	1	38
GSE22761	GPL571	Age	sample_characteristics_ch1	age: (\d+)		age: (\d+)	1	15
GSE22780	GPL570	Age	sample_characteristics_ch1	age: (\d+)		age: (\d+)	1	16
GSE22780	GPL570	Pancreatic_cancer	sample_title	Tumor	sample_characteristics_ch1	tumor	1	16
GSE22780	GPL570	Pancreatic_cancer_control	sample_title	Normal		normal	1	16
GSE22821	GPL6848	Age	sample_characteristics_ch1	age: (\d+)		age: (\d+)	1	132
GSE22855	GPL6884	Age	sample_characteristics_ch1	age: (\d+)	sample_characteristics_ch1	age: (\d+)	1	13
GSE22862	GPL5175	Age	sample_characteristics_ch1	age: (\d+)		ge: (\d+)	1	30
GSE22863	GPL5175	Age	sample_characteristics_ch1	age: (\d+)	sample_characteristics_ch1	age: (\d+)	1	30
GSE22919	GPL570	Age	sample_characteristics_ch1	age: (\d+)		age: (\d+)	1	4
GSE22973	GPL570	Pancreatic_cancer	sample_title	biological		pancreatic cancer		12
GSE23019	GPL10860	Age	sample_characteristics_ch1	age: (\d+)		ge: (\d+)	1	12
GSE23019	GPL4133	Age	sample_characteristics_ch1	age: (\d+)		ge: (\d+)		4
GSE23036	GPL571	HNSCC_Non_Tumor	sample_title	normal	sample_characteristics_ch1	HNSCC	-0.157737	68
GSE23036	GPL571	HNSCC_Tumor	sample_title	pre-treatment	sample_title	tumor	1	68
GSE23074	GPL4133	Age	sample_characteristics_ch1	age: (\d+)		age: (\d+)	1	9
GSE23143	GPL8650	AML_Tissue	sample_description	Acute Myeloid Leukemia	sample_source_name_ch2	AML		23
GSE23143	GPL8651	AML_Tissue	sample_description	Acute Myeloid Leukemia	sample_source_name_ch2	AML		44
GSE23143	GPL8652	AML_Tissue	sample_description	Acute Myeloid Leukemia	sample_source_name_ch2	AML	0	50
GSE23143	GPL8653	AML_Tissue	sample_description	Acute Myeloid Leukemia	sample_source_name_ch2	AML		87
GSE23143	GPL8654	AML_Tissue	sample_description	Acute Myeloid Leukemia	sample_source_name_ch2	AML		49
GSE23203	GPL11670	SLE_control	sample_characteristics_ch1	healthy.*untreated	sample_characteristics_ch1	healthy	0.413793	34
GSE2326	GPL96	HNSCC_Tumor	sample_title	Tumor		Tumor		19
GSE2326	GPL97	HNSCC_Tumor	sample_title	Tumor		Tumor	0	19
GSE23343	GPL570	T2D	sample_characteristics_ch1	type 2	sample_characteristics_ch1	type 2	1	17
GSE23343	GPL570	T2D_control	sample_characteristics_ch1	normal		type 2	-0.939597	17
GSE23376	GPL570	Age	sample_characteristics_ch1	age: (\d+)		age: (\d+)	1	22
GSE23384	GPL8432	Age	sample_characteristics_ch1	age: (\d+)		age: (\d+)	1	25
GSE23385	GPL6883	Age	sample_characteristics_ch1	age: (\d+)		age: (\d+)	1	25
GSE23386	GPL6883	Age	sample_characteristics_ch1	age: (\d+)	sample_characteristics_ch1	age: (\d+)	1	25
GSE23386	GPL8432	Age	sample_characteristics_ch1	age: (\d+)	sample_characteristics_ch1	age: (\d+)	1	25
GSE23397	GPL5188	Pancreatic_cancer	sample_title	ductal	sample_characteristics_ch1	pancreatic duct	1	21
GSE23397	GPL5188	Pancreatic_cancer_control	sample_title	non		non tumor	1	21
GSE23400	GPL96	ESCC_Tumor	sample_title	AE		tumor	0	106
GSE23400	GPL97	ESCC_Tumor	sample_title	AE		tumor	0	102
GSE23500	GPL6947	Age	sample_characteristics_ch1	age: (\d+)	sample_characteristics_ch1	age: (\d+)		12
GSE23501	GPL570	Age	sample_characteristics_ch1	age: (\d+)		age: (\d+)	1	69
GSE23561	GPL10775	CAD	sample_title	Coronary Artery Disease		coronary artery disease cohort sample	1	35
GSE23561	GPL10775	CAD_control	sample_title	Control		control	1	35
GSE23561	GPL10775	RA	sample_description	rheumatoid		Rheumatoid	1	35
GSE23561	GPL10775	RA_control	sample_description	control		disease state: Control	1	35
GSE23561	GPL10775	T2D	sample_characteristics_ch1	Type 2		type 2	1	35
GSE23561	GPL10775	T2D_control	sample_characteristics_ch1	Control		control	1	35
GSE23629	GPL570	RCC		RCC		RCC		32
GSE23697	GPL6480	Age	sample_characteristics_ch1	age: (\d+)		ge: (\d+)	1	70
GSE23741	GPL570	Age	sample_characteristics_ch1	age: (\d+)		age: (\d+)	1	12
GSE23832	GPL6244	MS	sample_title	multiple		mul	1	12
GSE23832	GPL6244	MS_control	sample_title	healthy		heal	1	12
GSE23848	GPL6106	Male		gender: M		gender: M	1	35
GSE23919	GPL6480	Age	sample_characteristics_ch1	age: (\d+)		age: (\d+)	1	30
GSE24072	GPL96	Age	sample_characteristics_ch1	age: (\d+)		age: (\d+)	1	32
GSE24089	GPL570	Age	sample_characteristics_ch1	age: (\d+)		age: (\d+)	1	4
GSE24095	GPL10907	Age	sample_characteristics_ch1	age: (\d+)		ge: (\d+)	0.583333	30
GSE24185	GPL96	Age	sample_characteristics_ch1	age: (\d+)		age: (\d+)	1	103
GSE24206	GPL570	Age	sample_characteristics_ch1	age: (\d+)	sample_characteristics_ch1	age: (\d+)	1	23
GSE24265	GPL570	Age	sample_characteristics_ch1	age: (\d+)	sample_characteristics_ch1	age: (\d+)	1	11
GSE24287	GPL6480	CD	sample_title	CD		Crohn	1	99
GSE24287	GPL6480	CD_control	sample_title	N-.*vs	sample_characteristics_ch1	no infl	1	99
GSE24293	GPL4372	Obesity	sample_characteristics_ch2	tissue: liver-	sample_title	MGH	0	651
GSE24297	GPL4372	Obesity	sample_characteristics_ch2	tissue: subcutaneous adipose		adipose		701
GSE24384	GPL10106	AML_Tissue	sample_description	Acute Myeloid Leukemia		AML		1
GSE24384	GPL10108	AML_Tissue	sample_description	Acute Myeloid Leukemia		AML		1
GSE24425	GPL6884	Age	sample_characteristics_ch1	age: (\d+)		age: (\d+)	1	18
GSE24425	GPL6884	CAD	sample_title	CABG		coronary		18
GSE24556	GPL1109	BC	sample_title	Breast carcinoma		breast car	1	42
GSE24883	GPL4133	NR	sample_source_name_ch2	lean		lean	1	64
GSE24988	GPL6244	PHT	sample_description	severe PH		(intermediate|severe)	0.113194	116
GSE24988	GPL6244	PHT_Control	sample_description	without PH	sample_characteristics_ch1	disease state: no PH	1	116
GSE25001	GPL6104	DF	sample_title	UC		DSS	-0.843002	209
GSE25001	GPL6104	DSS	sample_title	DSS		DSS	1	209
GSE25001	GPL6104	Female		Female		Female	1	209
GSE25055	GPL96	Age		age_years: (\d+)		age_years: (\d+)	1	310
GSE25065	GPL96	Age		age_years: (\d+)		age_years: (\d+)	1	198
GSE2508	GPL8300	Obesity	sample_title	Obese		Obese	1	20
GSE2508	GPL8300	Obesity_control	sample_title	Lean		Lean	1	20
GSE2508	GPL91	Obesity	sample_title	Obese		Obese	1	19
GSE2508	GPL91	Obesity_control	sample_title	Lean		Lean	1	19
GSE2508	GPL92	Obesity	sample_title	Obese		Obese	1	39
GSE2508	GPL92	Obesity_control	sample_title	Lean		lean	1	39
GSE2508	GPL93	Obesity	sample_title	Obese		Obese	1	39
GSE2508	GPL93	Obesity_control	sample_title	Lean		Lean	1	39
GSE2508	GPL94	Obesity	sample_title	Obese		obese	1	39
GSE2508	GPL94	Obesity_control	sample_title	Lean		Lean	1	39
GSE2508	GPL95	Obesity	sample_title	Obese		Obese	1	39
GSE2508	GPL95	Obesity_control	sample_title	Lean		lean	1	39
GSE25086	GPL570	Pancreatic_cancer	sample_title	MIAPaCa-2		pancreatic cancer		4
GSE25097	GPL10687	HCC_Control	sample_title	healthy sample		healthy	1	557
GSE25097	GPL10687	HCC_Non_Tumor	sample_title	non_tumor sample	sample_source_name_ch1	non_tumor	1	557
GSE25097	GPL10687	HCC_Tumor	sample_title	^tumor		: tumor	1	557
GSE2510	GPL96	Obesity	sample_title	Obese	sample_title	Obe	1	28
GSE2510	GPL96	Obesity_control	sample_title	Lean		Lean	1	28
GSE2510	GPL97	Obesity	sample_title	Obese		Obese	1	28
GSE2510	GPL97	Obesity_control	sample_title	Lean		Lean	1	28
GSE25215	GPL6480	Pancreatic_cancer	sample_title	miR		pancreatic cancer		4
GSE25220	GPL6480	Age	sample_characteristics_ch1	age: (\d+)		age: (\d+)	1	44
GSE25226	GPL5621	DF	sample_source_name_ch1	DF	sample_title	DF	1	44
GSE25226	GPL5621	DHF		dengue hemorrhagic fever		DHF	1	44
GSE25226	GPL5621	DSS	sample_description	DSS		dengue shock syndrome	1	44
GSE25226	GPL5621	dengue_control	sample_characteristics_ch2	healthy		normal	0	44
GSE25326	GPL11205	LCC	sample_title	large cell carcinoma	sample_source_name_ch1	large	1	85
GSE25326	GPL11205	PAC	sample_title	adenocarcinoma		adenocarcinoma	1	85
GSE25326	GPL11205	SCC	sample_title	squamous cell carcinoma		squamous	1	85
GSE25401	GPL6244	Age	sample_characteristics_ch1	age: (\d+)		age: (\d+)	1	56
GSE25401	GPL6244	Obesity	sample_title	Obese		Obese	1	56
GSE25401	GPL6244	Obesity_control	sample_title	Nonobese		Nonobese	1	56
GSE25414	GPL570	Age	sample_characteristics_ch1	age: (\d+)		age: (\d+)	1	12
GSE25462	GPL570	T2D_control	sample_description	without		without diabetes	1	50
GSE25496	GPL6244	Age	sample_characteristics_ch1	age: (\d+)			0	2
GSE25698	GPL10175	RCC	sample_characteristics_ch1	RCC		Tumor		32
GSE25724	GPL96	T2D	sample_description	type 2	sample_characteristics_ch1	type 2	1	13
GSE25724	GPL96	T2D_control	sample_description	non		Type 2	-0.988235	13
GSE25727	GPL8432	Age	sample_characteristics_ch1	age: (\d+)		age: (\d+)	1	56
GSE25837	GPL6883	Age	sample_characteristics_ch1	age: (\d+)		age: (\d+)	1	93
GSE25910	GPL6244	Age	sample_characteristics_ch1	age: (\d+)		ge: (\d+)	1	36
GSE25935	GPL4133	Age	sample_characteristics_ch1	age: (\d+)		ge: (\d+)	1	464
GSE2594	GPL1982	Leukemia_Control	sample_source_name_ch1	unaffected	sample_source_name_ch1	unaffected	1	4
GSE26051	GPL570	Age	sample_characteristics_ch1	age: (\d+)		age: (\d+)	1	46
GSE2607	GPL1390	Age	sample_characteristics_ch2	age: (\d+)		age: (\d+)	1	64
GSE2607	GPL885	Age	sample_characteristics_ch2	age: (\d+)		age: (\d+)	1	12
GSE2607	GPL887	Age	sample_characteristics_ch2	age: (\d+)		age: (\d+)	1	50
GSE26088	GPL4133	Pancreatic_cancer	sample_geo_accession	GSM		pancreatic tu		68
GSE26104	GPL570	Age	sample_characteristics_ch1	age: (\d+)		age: (\d+)	1	32
GSE26163	GPL6884	Age	sample_characteristics_ch1	age: (\d+)		ge: (\d+)	1	68
GSE26215	GPL6480	Pancreatic_cancer	sample_description	AsPC|MIA|PANC	sample_characteristics_ch1	pancreatic cancer	1	8
GSE26215	GPL6480	Pancreatic_cancer_control	sample_description	HPDE	sample_characteristics_ch1	normal p	1	8
GSE26276	GPL6244	ALS	sample_title	ALS		ALS	1	9
GSE26276	GPL6244	ALS_control	sample_title	control		cont	1	9
GSE26281	GPL96	ALL_Cells	sample_description	ALL		ALL	0	154
GSE26304	GPL6848	Age	sample_characteristics_ch1	age: (\d+)		age: (\d+)	1	115
GSE26304	GPL6848	BC	sample_source_name_ch1	D	sample_source_name_ch1	[XC]	1	115
GSE26305	GPL6884	CD	sample_title	CD		CD	1	6
GSE26305	GPL6884	CD_control	sample_title	Control	sample_characteristics_ch1	con	1	6
GSE26338	GPL1197	Age	sample_characteristics_ch2	age: (\d+)	sample_characteristics_ch2	age: (\d+)		3
GSE26338	GPL1390	Age	sample_characteristics_ch2	age: (\d+)	sample_characteristics_ch2	age: (\d+)	0.995352	242
GSE26338	GPL1708	Age	sample_characteristics_ch2	age: (\d+)	sample_characteristics_ch2	age: (\d+)	1	7
GSE26338	GPL5325	Age	sample_characteristics_ch2	age: (\d+)	sample_characteristics_ch2	age: (\d+)	1	40
GSE26338	GPL6607	Age	sample_characteristics_ch2	age: (\d+)	sample_characteristics_ch2	age: (\d+)	1	2
GSE26338	GPL885	Age	sample_characteristics_ch2	age: (\d+)	sample_characteristics_ch2	age: (\d+)	1	20
GSE26338	GPL887	Age	sample_characteristics_ch2	age: (\d+)	sample_characteristics_ch2	age: (\d+)	1	100
GSE26366	GPL96	ALL_Cells	sample_description	ALL	sample_source_name_ch1	ALL	-0.0193214	206
GSE2646	GPL887	Pancreatic_cancer	sample_description	pancreatic cancer		pancreatic cancer		2
GSE26484	GPL570	MS	sample_title	MS		multiple sclerosis	1	10
GSE26484	GPL570	MS_control	sample_title	healthy		health	1	10
GSE26535	GPL8300	Age	sample_characteristics_ch1	age: (\d+)		age: (\d+)	1	6
GSE26549	GPL6244	Age	sample_characteristics_ch1	age: (\d+)		age: (\d+)	1	86
GSE26574	GPL11433	RCC	sample_characteristics_ch1	disease state: ccRCC		: ccRCC	1	67
GSE26574	GPL11433	RCC_Control	sample_characteristics_ch1	normal		normal	1	67
GSE26637	GPL570	IR	sample_source_name_ch1	Resistant		resistant	1	20
GSE26637	GPL570	NR	sample_source_name_ch1	Sen		sensitive	1	20
GSE26667	GPL6884	Age	sample_characteristics_ch1	age: (\d+)		age: (\d+)	1	3
GSE26682	GPL570	Age	sample_characteristics_ch1	age: (\d+)		age: (\d+)	1	176
GSE26682	GPL96	Age	sample_characteristics_ch1	age: (\d+)		age: (\d+)	1	155
GSE26713	GPL570	ALL_Cells	sample_source_name_ch1	ALL		ALL	1	124
GSE26713	GPL570	Leukemia_Control	sample_source_name_ch1	normal bone marrow control	sample_source_name_ch1	normal	1	124
GSE26865	GPL570	ALL_Cells	sample_characteristics_ch1	acute lymphoblastic leukemia		acute		12
GSE26886	GPL570	BE_Tissue	sample_title	Barrett's	sample_title	Barrett's	1	69
GSE26886	GPL570	EAC_Tumor	sample_title	esophageal adeno		adeno	1	69
GSE26886	GPL570	ESCC_Tumor	sample_title	esophageal squamous		squamous	1	69
GSE26887	GPL6244	T2D	sample_characteristics_ch1	HEART		heart_diabetic	0.195531	24
GSE26887	GPL6244	T2D_control	sample_characteristics_ch1	CONTROL		control	1	24
GSE26910	GPL570	BC	sample_source_name_ch1	Stroma associated to breast invasive tumor		breast tumor	1	24
GSE26910	GPL570	BTissue_control	sample_source_name_ch1	Normal breast stroma		Normal bre	1	24
GSE26910	GPL570	PC_Control	sample_title	prostate normal	sample_title	prostate normal	1	24
GSE26910	GPL570	PC_Tissue	sample_title	prostate tumor	sample_title	prostate tumor	1	24
GSE26927	GPL6255	PD		disease: Parkinson's disease		Parkinson	1	118
GSE26952	GPL2700	Eczema	sample_characteristics_ch1	disease group: Atopic Dermatitis	sample_description	Atopic	1	16
GSE26952	GPL2700	Eczema_ctrl	sample_characteristics_ch1	Nonatopic Control	sample_description	Control	1	16
GSE26952	GPL2700	psoriasis	sample_characteristics_ch1	disease group: Psoriasis	sample_title	Psoriasis	1	16
GSE26972	GPL5188	Age	sample_characteristics_ch1	age: (\d+)		ge: (\d+)	1	6
GSE27011	GPL6244	Age	sample_characteristics_ch1	age: (\d+)		ge: (\d+)	0.310149	54
GSE27020	GPL96	Age	sample_characteristics_ch1	age: (\d+)		age: (\d+)	1	109
GSE27040	GPL10468	EAC_Tumor	sample_title	esophageal adenocarcinoma		Esophageal adenocarcinoma	1	29
GSE27040	GPL10468	ESCC_Tumor	sample_title	Esophageal squamous cell carcinoma		squamous		29
GSE27040	GPL5886	EAC_Tumor	sample_title	esophageal adenocarcinoma		Esophageal adenocarcinoma		10
GSE27040	GPL5886	ESCC_Tumor	sample_title	Esophageal squamous cell carcinoma		squamous		10
GSE27120	GPL570	BC	sample_characteristics_ch1	Tumor		Tumor	1	79
GSE27120	GPL570	BTissue_control	sample_characteristics_ch1	Normal		Normal	1	79
GSE27131	GPL6244	Age	sample_characteristics_ch1	age: (\d+)		ge: (\d+)	1	21
GSE27220	GPL570	Age	sample_characteristics_ch1	age: (\d+)		age: (\d+)	1	15
GSE27237	GPL13158	ALL_Cells	sample_description	Sample name:		all		118
GSE27262	GPL570	Age	sample_characteristics_ch1	age: (\d+)		age: (\d+)	1	50
GSE27262	GPL570	PAC	sample_description	T		cancer	0	50
GSE27262	GPL570	Tissue_normal_lung	sample_title	N		ge: (\d+)	0	50
GSE27275	GPL6883	Age	sample_characteristics_ch1	age: (\d+)		ge: (\d+)	1	8
GSE27279	GPL5175	Age	sample_characteristics_ch1	age: (\d+)		age: (\d+)	0.865079	102
GSE27283	GPL6480	Age	sample_characteristics_ch1	age: (\d+)		age: (\d+)	1	75
GSE27342	GPL5175	Age	sample_characteristics_ch1	age: (\d+)	sample_characteristics_ch1	age: (\d+)	1	160
GSE27390	GPL570	Age	sample_characteristics_ch1	age: (\d+)		age: (\d+)	1	19
GSE2740	GPL1390	Age	sample_characteristics_ch2	age: (\d+)	sample_characteristics_ch2	age: (\d+)	1	80
GSE2740	GPL1708	Age	sample_characteristics_ch2	age: (\d+)	sample_characteristics_ch2	age: (\d+)		13
GSE2740	GPL885	Age	sample_characteristics_ch2	age: (\d+)	sample_characteristics_ch2	age: (\d+)	1	14
GSE2740	GPL887	Age	sample_characteristics_ch2	age: (\d+)	sample_characteristics_ch2	age: (\d+)	1	67
GSE2741	GPL1390	Age	sample_characteristics_ch2	age: (\d+)		(Age: (\d+)|age: (\d+))	0.233561	79
GSE2741	GPL885	Age	sample_characteristics_ch2	age: (\d+)		(Age: (\d+)|age: (\d+))	0.139073	13
GSE2741	GPL887	Age	sample_characteristics_ch2	age: (\d+)		(Age: (\d+)|age: (\d+))	0.302115	77
GSE27427	GPL6106	Age	sample_characteristics_ch1	age: (\d+)		ge: (\d+)	1	47
GSE27427	GPL6106	SLE	sample_characteristics_ch1	SLE.*None		SLE	0.588441	47
GSE27427	GPL6106	SLE_control	sample_characteristics_ch1	control.*None		healthy	0.381036	47
GSE27448	GPL2895	Age	sample_characteristics_ch1	age: (\d+)		age: (\d+)	1	15
GSE27597	GPL13243	Age	sample_characteristics_ch1	age: (\d+)	sample_characteristics_ch1	age: (\d+)		8
GSE27597	GPL5175	Age	sample_characteristics_ch1	age: (\d+)	sample_characteristics_ch1	age: (\d+)	1	64
GSE27949	GPL570	Age	sample_characteristics_ch1	age: (\d+)	sample_characteristics_ch1	age: (\d+)	1	33
GSE28000	GPL1708	Age	sample_characteristics_ch2	age: (\d+)	sample_characteristics_ch2	age: (\d+)	1	11
GSE28000	GPL4133	Age	sample_characteristics_ch2	age: (\d+)	sample_characteristics_ch2	age: (\d+)	1	115
GSE28016	GPL5175	Age	sample_characteristics_ch1	age: (\d+)		ge: (\d+)	1	14
GSE28042	GPL6480	Age	sample_characteristics_ch1	age: (\d+)	sample_characteristics_ch1	age: (\d+)	1	94
GSE28107	GPL96	Age	sample_characteristics_ch1	age: (\d+)		age: (\d+)	1	9
GSE28204	GPL6480	Age	sample_characteristics_ch1	age: (\d+)		age:	0	8
GSE28221	GPL5175	Age	sample_characteristics_ch1	age: (\d+)	sample_characteristics_ch1	age: (\d+)		45
GSE28221	GPL6480	Age	sample_characteristics_ch1	age: (\d+)	sample_characteristics_ch1	age: (\d+)	1	94
GSE28242	GPL6244	Age	sample_characteristics_ch1	age: (\d+)		age: (\d+)	1	13
GSE28245	GPL6480	MB_YN	sample_characteristics_ch1	medulloblastoma	sample_source_name_ch1	medulloblastoma		64
GSE28253	GPL4133	ALS	sample_title	ALS		ALS	1	22
GSE28253	GPL4133	ALS_control	sample_title	HC		Control	1	22
GSE28253	GPL4133	Age	sample_characteristics_ch1	age: (\d+)	sample_characteristics_ch1	age: (\d+)	1	22
GSE28302	GPL2507	BE_Tissue	sample_title	BE	sample_description	Barrett's.*biopsy	1	54
GSE28302	GPL2507	EAC_Control	sample_title	TC		normal	1	54
GSE28302	GPL2507	EAC_Tumor	sample_title	EAC		EAC	1	54
GSE28444	GPL570	Age	sample_characteristics_ch1	age: (\d+)		Age: (\d+)	1	4
GSE28454	GPL6883	Age	sample_characteristics_ch1	age: (\d+)		age: (\d+)	1	76
GSE28497	GPL96	ALL_Cells	sample_characteristics_ch1	tumor cells		cells	-0.00558659	288
GSE28498	GPL6244	Age	sample_characteristics_ch1	age: (\d+)	sample_characteristics_ch1	age: (\d+)	1	52
GSE28571	GPL570	LCC	sample_title	Large		Large_cell_carcinoma	1	100
GSE28571	GPL570	PAC	sample_title	Adenocarcinoma		adenocarcinoma	1	100
GSE28571	GPL570	SCC	sample_title	Squamous		squamous	1	100
GSE28583	GPL570	Age	sample_characteristics_ch1	age: (\d+)	sample_characteristics_ch1	age: (\d+)	1	20
GSE28615	GPL4133	PC_Control	sample_title	normal	sample_title	normal	1	3
GSE28615	GPL4133	PC_Tissue	sample_title	tumors		differentiated	1	3
GSE28694	GPL570	Age	sample_characteristics_ch1	age: (\d+)		age: (\d+)	1	13
GSE28703	GPL13158	ALL_Cells	sample_source_name_ch1	acute lymphoblastic leukemia		acute		52
GSE28735	GPL6244	Pancreatic_cancer	sample_title	\btumor	sample_title	human pancreatic tumor	1	90
GSE28735	GPL6244	Pancreatic_cancer_control	sample_title	nontumor		pancreatic tumor	-1	90
GSE28826	GPL570	Age	sample_characteristics_ch1	age: (\d+)		age: (\d+)	1	28
GSE28827	GPL6947	PAC	sample_characteristics_ch1	adeno		adeno	1	26
GSE28827	GPL6947	SCC	sample_characteristics_ch1	squamous		squamous	1	26
GSE28835	GPL13447	Age	sample_characteristics_ch1	age: (\d+)		age: (\d+)	1	13
GSE28842	GPL570	Age	sample_characteristics_ch1	age: (\d+)		age: (\d+)	1	71
GSE28844	GPL570	Age	sample_characteristics_ch1	age: (\d+)		ge: (\d+)	1	61
GSE28893	GPL6104	Age	sample_characteristics_ch1	age: (\d+)		age: (\d+)	1	60
GSE28894	GPL6104	Age	sample_characteristics_ch1	age: (\d+)		age: (\d+)	1	114
GSE28952	GPL4091	Age	sample_characteristics_ch1	age: (\d+)		age: (\d+)	1	9
GSE28952	GPL8736	Age	sample_characteristics_ch1	age: (\d+)		age: (\d+)	1	4
GSE29016	GPL6947	Age	sample_characteristics_ch1	age: (\d+)		age: (\d+)	1	72
GSE29016	GPL6947	PAC	sample_source_name_ch1	adenocarcinoma		ade	1	72
GSE29016	GPL6947	SCC	sample_source_name_ch1	squamous cell carcinoma		squamous	1	72
GSE29016	GPL6947	SCLC	sample_source_name_ch1	small cell lung cancer		small cell	1	72
GSE29044	GPL5175	BTissue_control	sample_source_name_ch1	normal tissue		normal	0	14
GSE29044	GPL570	BC	sample_source_name_ch1	tumor tissue	sample_title	tumor tissue	1	124
GSE29044	GPL570	BTissue_control	sample_source_name_ch1	normal tissue	sample_description	normal	0.770108	124
GSE29111	GPL570	Age	sample_characteristics_ch1	age: (\d+)		age: (\d+)	1	52
GSE29142	GPL13507	T1D	sample_title	Diabetic		disease state: Diabetic	1	29
GSE29142	GPL13507	T1D_control	sample_title	Healthy		Healthy	1	29
GSE29147	GPL6947	Age	sample_characteristics_ch1	age: (\d+)		age: (\d+)	0	6
GSE29148	GPL6947	Age	sample_characteristics_ch1	age: (\d+)		age: (\d+)		9
GSE29221	GPL6947	Age	sample_characteristics_ch1	age: (\d+)		age: (\d+)	1	24
GSE29221	GPL6947	T2D	sample_characteristics_ch1	diabetic		Diabetic	1	24
GSE29221	GPL6947	T2D_control	sample_characteristics_ch1	non-diabetic		Non-d	1	24
GSE29226	GPL6947	Age	sample_characteristics_ch1	age: (\d+)		age: (\d+)	1	24
GSE29226	GPL6947	T2D	sample_characteristics_ch1	diabetic		Diab	1	24
GSE29226	GPL6947	T2D_control	sample_characteristics_ch1	non-diabetic		Non-di	1	24
GSE29231	GPL6947	Age	sample_characteristics_ch1	age: (\d+)		age: (\d+)	1	24
GSE29231	GPL6947	T2D	sample_characteristics_ch1	diabetic		Diabetic	1	24
GSE29231	GPL6947	T2D_control	sample_characteristics_ch1	non-diabetic		Non-diabetic	1	24
GSE29288	GPL4133	Age	sample_characteristics_ch1	age: (\d+)		age: (\d+)	1	132
GSE29312	GPL6947	Age	sample_characteristics_ch1	age: (\d+)		age: (\d+)	1	39
GSE29332	GPL6884	Age	sample_characteristics_ch1	age: (\d+)		age: (\d+)	1	35
GSE29333	GPL6884	Age	sample_characteristics_ch1	age: (\d+)		ge: (\d+)	1	35
GSE29333	GPL6947	Age	sample_characteristics_ch1	age: (\d+)		ge: (\d+)	1	39
GSE29359	GPL6104	Melanoma	sample_characteristics_ch1	melanoma tumor		melanoma	1	90
GSE29377	GPL6104	Melanoma	sample_characteristics_ch1	melanoma tumor	sample_source_name_ch1	melanoma	1	90
GSE29377	GPL6883	Melanoma	sample_characteristics_ch1	melanoma tumor		melanoma	0	30
GSE29431	GPL570	Age	sample_characteristics_ch1	age: (\d+)		age: (\d+)	1	66
GSE29431	GPL570	BC	sample_title	Tumor		Tumor	1	66
GSE29431	GPL570	BTissue_control	sample_title	Normal		none	1	66
GSE29507	GPL4133	Age	sample_characteristics_ch1	age: (\d+)		ge: (\d+)	1	9
GSE29536	GPL6102	SLE	sample_characteristics_ch1	disease_status: SLE		SLE	1	410
GSE29536	GPL6102	SLE_control	sample_characteristics_ch1	disease_status: Healthy		Healthy	0.735995	410
GSE29555	GPL6947	Age	sample_characteristics_ch1	age: (\d+)		age: (\d+)	1	128
GSE29609	GPL1708	RCC	sample_title	Clear-cell renal cell carcinoma		Clear-cell renal		39
GSE29682	GPL5188	Age	sample_characteristics_ch1	age: (\d+)		age: (\d+)	1	178
GSE29682	GPL5188	BC	sample_title	Breast		breast	0.75268	178
GSE29682	GPL5188	Melanoma	sample_description	melanoma		melanoma	1	178
GSE29682	GPL5188	RCC	sample_description	Renal		Renal cell carcinoma	0.848382	178
GSE29695	GPL8432	Thymoma	sample_characteristics_ch1	Tumors		Tumors	1	41
GSE29721	GPL570	HCC_Non_Tumor	sample_source_name_ch1	Normal		Normal	1	20
GSE29721	GPL570	HCC_Tumor	sample_source_name_ch1	HCC	sample_source_name_ch1	HCC	1	20
GSE29746	GPL4133	RA	sample_characteristics_ch1	RASF		RA	1	31
GSE29746	GPL4133	RA_control	sample_characteristics_ch1	HSF		health	1	31
GSE29819	GPL570	Age	sample_characteristics_ch1	age: (\d+)		age: (\d+)	1	38
GSE2990	GPL96	Age	sample_characteristics_ch1	age: (\d+)		age: (\d+)	1	189
GSE29986	GPL570	ALL_Cells	sample_title	lymphoblastic tumor		acute	-0.588235	36
GSE3	GPL10	RCC	sample_title	tumor	sample_source_name_ch1	renal	1	171
GSE3	GPL10	RCC_Control	sample_title	normal		normal kidney tissue	1	171
GSE3	GPL9	RCC_Control	sample_title	normal	sample_source_name_ch1	normal	1	171
GSE30059	GPL6947	Age	sample_characteristics_ch1	age: (\d+)		ge: (\d+)	1	72
GSE30063	GPL570	COPD	sample_characteristics_ch1	copd status: yes		COPD	1	169
GSE30063	GPL570	Nonsmoker	sample_characteristics_ch1	smoking status: NS		NS	1	169
GSE30063	GPL570	Smoker	sample_characteristics_ch1	smoking status: S		smoking status: S	1	169
GSE30074	GPL6244	MB_YN	sample_characteristics_ch1	medulloblastoma	sample_title	medulloblastoma		30
GSE30101	GPL6947	Age	sample_characteristics_ch1	age: (\d+)		age: (\d+)	1	693
GSE30119	GPL6947	Age	sample_characteristics_ch1	age: (\d+)		age: (\d+)	0.700148	143
GSE30134	GPL3985	Pancreatic_cancer	sample_characteristics_ch1	primary tumor		pancreatic primary tumor	1	38
GSE30134	GPL3985	Pancreatic_cancer_control	sample_characteristics_ch1	non-tumor		pancreatic non-tumor	1	38
GSE30159	GPL570	Age	sample_characteristics_ch1	age: (\d+)	sample_characteristics_ch1	age: (\d+)	1	18
GSE30161	GPL570	Age	sample_characteristics_ch1	age: (\d+)		ge: (\d+)	1	58
GSE30201	GPL570	Age	sample_characteristics_ch1	age: (\d+)		ge: (\d+)	1	19
GSE30257	GPL13781	AML_Tissue	sample_source_name_ch1	AML	sample_source_name_ch1	AML		65
GSE30257	GPL5175	AML_Tissue	sample_source_name_ch1	AML	sample_source_name_ch1	AML		93
GSE30272	GPL4611	Age	sample_characteristics_ch1	age: (\d+)		ge: (\d+)	0.00977351	269
GSE30285	GPL5175	AML_Tissue	sample_source_name_ch1	AML		AML		93
GSE30350	GPL570	Age	sample_characteristics_ch1	age: (\d+)	sample_characteristics_ch1	Age: (\d+)	1	10
GSE30422	GPL5188	Age	sample_characteristics_ch1	age: (\d+)		age: (\d+)	1	173
GSE30453	GPL5175	Age	sample_characteristics_ch1	age: (\d+)		age: (\d+)	1	173
GSE30483	GPL5175	Age	sample_characteristics_ch1	age: (\d+)	sample_characteristics_ch1	age: (\d+)	1	173
GSE30483	GPL5188	Age	sample_characteristics_ch1	age: (\d+)	sample_characteristics_ch1	age: (\d+)	1	173
GSE30504	GPL6254	Age	sample_characteristics_ch1	age: (\d+)		ge: (\d+)	1	32
GSE30509	GPL7020	Age	sample_characteristics_ch1	age: (\d+)		age: (\d+)		98
GSE30530	GPL6480	MB_YN	sample_characteristics_ch2	medulloblastoma		medulloblastoma		77
GSE30643	GPL570	Age	sample_characteristics_ch1	age: (\d+)		age: (\d+)	0.333333	2
GSE30660	GPL570	Age	sample_characteristics_ch1	age: (\d+)		ge: (\d+)	1	8
GSE30682	GPL6884	Age	sample_characteristics_ch1	age: (\d+)		ge: (\d+)	1	343
GSE30784	GPL570	Age	sample_characteristics_ch1	age: (\d+)		age: (\d+)	1	229
GSE30788	GPL13952	Age	sample_characteristics_ch1	age: (\d+)		age: (\d+)	1	94
GSE30788	GPL13953	Age	sample_characteristics_ch1	age: (\d+)		age: (\d+)	1	222
GSE30812	GPL6244	Age	sample_characteristics_ch1	age: (\d+)		age: (\d+)	1	42
GSE30812	GPL6244	Melanoma	sample_source_name_ch1	Melanoma tumor		melanoma tumor		42
GSE31014	GPL96	Age	sample_characteristics_ch1	age: (\d+)	sample_characteristics_ch1	age: (\d+)	1	14
GSE31014	GPL96	GB	sample_title	GBS	sample_source_name_ch1	GBS	1	14
GSE31014	GPL96	GB_control	sample_title	NC	sample_source_name_ch1	no	1	14
GSE31187	GPL6947	Age	sample_characteristics_ch1	age: (\d+)	sample_characteristics_ch1	age: (\d+)	1	21
GSE31210	GPL570	Age	sample_characteristics_ch1	age: (\d+)		: (\d+)---g	0.0200985	246
GSE31210	GPL570	PAC	sample_characteristics_ch1	primary lung tumor	sample_source_name_ch1	lung tumors	1	246
GSE31232	GPL6244	Age	sample_characteristics_ch1	age: (\d+)		age: (\d+)		10
GSE31243	GPL571	Age	sample_characteristics_ch1	age: (\d+)		age: (\d+)	0.130435	40
GSE31259	GPL6947	Age	sample_characteristics_ch1	age: (\d+)		age: (\d+)	1	74
GSE31262	GPL2986	Age	sample_characteristics_ch1	age: (\d+)	sample_characteristics_ch1	age: (\d+)	1	14
GSE31324	GPL571	Age	sample_characteristics_ch1	age: (\d+)		ge: (\d+)	1	16
GSE31515	GPL6480	Age	sample_characteristics_ch1	age: (\d+)		age: (\d+)	1	18
GSE31545	GPL570	Age	sample_characteristics_ch1	age: (\d+)		age: (\d+)	1	14
GSE31547	GPL96	Age	sample_characteristics_ch1	age: (\d+)		age: (\d+)	1	50
GSE31547	GPL96	PAC	sample_characteristics_ch1	tumorsite		adenocarcinoma	1	50
GSE31547	GPL96	Tissue_normal_lung	sample_title	NL	sample_source_name_ch1	Normal	1	50
GSE31548	GPL97	Age	sample_characteristics_ch1	age: (\d+)	sample_characteristics_ch1	age: (\d+)	1	50
GSE31548	GPL97	PAC	sample_characteristics_ch1	tumorsite	sample_source_name_ch1	Lung	1	50
GSE31548	GPL97	Tissue_normal_lung	sample_title	NL		Normal	1	50
GSE31589	GPL10481	BTissue_control	sample_characteristics_ch2	normal tissue		normal		10
GSE31589	GPL4133	BTissue_control	sample_characteristics_ch2	normal tissue	sample_characteristics_ch2	normal		12
GSE31589	GPL8264	BTissue_control	sample_characteristics_ch2	normal tissue	sample_characteristics_ch2	normal		9
GSE31589	GPL8269	BTissue_control	sample_characteristics_ch2	normal tissue		normal tissue		24
GSE31589	GPL8274	BTissue_control	sample_characteristics_ch2	normal tissue		normal		19
GSE31610	GPL6244	Age	sample_characteristics_ch1	age: (\d+)		age: (\d+)		9
GSE31644	GPL8650	AML_Tissue	sample_description	Acute Myeloid Leukemia	sample_source_name_ch2	AML		4
GSE31644	GPL8651	AML_Tissue	sample_description	Acute Myeloid Leukemia	sample_source_name_ch2	AML		5
GSE31644	GPL8652	AML_Tissue	sample_description	Acute Myeloid Leukemia	sample_source_name_ch2	AML		6
GSE31644	GPL8653	AML_Tissue	sample_description	Acute Myeloid Leukemia	sample_source_name_ch2	AML		26
GSE31644	GPL8654	AML_Tissue	sample_description	Acute Myeloid Leukemia	sample_source_name_ch2	AML		2
GSE31802	GPL4133	Age	sample_characteristics_ch1	age: (\d+)		age: (\d+)	1	14
GSE31802	GPL4133	GIST_Tissue	sample_title	GIST		age: (\d+)	0	14
GSE3185	GPL8300	GB_YesNo	sample_description	glioblastoma		glioblastoma	1	17
GSE3185	GPL96	GB_YesNo	sample_description	glioblastoma		glioblastoma		3
GSE3189	GPL96	Melanoma_control	sample_description	Normal		Normal	1	70
GSE31904	GPL4133	Age	sample_characteristics_ch1	age: (\d+)		ge: (\d+)	1	20
GSE31908	GPL570	Age	sample_characteristics_ch1	age: (\d+)		ge: (\d+)		17
GSE31908	GPL96	Age	sample_characteristics_ch1	age: (\d+)		ge: (\d+)	1	50
GSE31908	GPL97	Age	sample_characteristics_ch1	age: (\d+)		ge: (\d+)	1	50
GSE32036	GPL6884	Age	sample_characteristics_ch1	age: (\d+)		ge: (\d+)	1	206
GSE3212	GPL80	Age	sample_characteristics_ch1	age: (\d+)		Age: (\d+)	1	10
GSE32124	GPL6947	BTissue_control	sample_title	Normal Breast Sample		Normal Breast		33
GSE32198	GPL6244	Age	sample_characteristics_ch1	age: (\d+)		ge: (\d+)	1	28
GSE32215	GPL570	ALL_Cells	sample_title	ALL		ALL		228
GSE32226	GPL5175	Age	sample_characteristics_ch1	age: (\d+)		ge: (\d+)	1	26
GSE32357	GPL11532	Age	sample_characteristics_ch1	age: (\d+)		age: (\d+)		20
GSE32473	GPL570	Eczema	sample_characteristics_ch1	atopic dermatitis		AD		30
GSE32474	GPL570	ALL_Cells	sample_description	ALL		ALL	1	174
GSE32474	GPL570	Age	sample_characteristics_ch1	age: (\d+)		age: (\d+)	1	174
GSE32474	GPL570	BC	sample_source_name_ch1	breast	sample_source_name_ch1	breast	1	174
GSE32474	GPL570	RCC	sample_description	Renal	sample_source_name_ch1	Renal cell carcinoma	0.848168	174
GSE32504	GPL13376	Age	sample_characteristics_ch1	age: (\d+)		ge: (\d+)	1	149
GSE32512	GPL6947	Age	sample_characteristics_ch1	age: (\d+)		age: (\d+)	1	204
GSE32537	GPL6244	Age	sample_characteristics_ch1	age: (\d+)		age: (\d+)	1	217
GSE32575	GPL6102	Obesity	sample_characteristics_ch1	disease state: obese before bariatric surgery		obese	0.333333	48
GSE32575	GPL6102	Obesity_control	sample_title	lean		lean	1	48
GSE32628	GPL6102	Age	sample_characteristics_ch1	age: (\d+)		age: (\d+)	1	42
GSE32641	GPL887	BC	sample_source_name_ch1	Infiltrating Ductal Carcinoma	sample_title	breast tumor	0.711864	102
GSE32641	GPL887	BTissue_control	sample_source_name_ch1	normal	sample_characteristics_ch1	non	0.236908	102
GSE32645	GPL4133	MS	sample_title	Multiple Sclerosis		multiple	1	12
GSE32645	GPL4133	MS_control	sample_title	Control		Control	1	12
GSE32646	GPL570	Age	sample_characteristics_ch1	age: (\d+)	sample_characteristics_ch1	age: (\d+)	1	115
GSE32665	GPL6102	PAC	sample_title	adenocarcinoma		adenocarcinoma	1	179
GSE32665	GPL6102	Tissue_normal_lung	sample_title	uninvolved		uninvolved	1	179
GSE32719	GPL570	Age	sample_characteristics_ch1	age: (\d+)		ge: (\d+)	1	27
GSE32725	GPL570	Age	sample_characteristics_ch1	age: (\d+)		age: (\d+)	1	4
GSE32863	GPL6884	Age	sample_characteristics_ch1	age: (\d+)		age: (\d+)	1	116
GSE32863	GPL6884	PAC	sample_title	adenocarcinoma		adenocarcinoma	1	116
GSE32863	GPL6884	Tissue_normal_lung	sample_title	Adjacent		non-tumor	1	116
GSE32894	GPL6947	Age	sample_characteristics_ch1	age: (\d+)		ge: (\d+)	1	308
GSE32915	GPL4133	MS	sample_title	Multiple Sclerosis		les	0.6	16
GSE32915	GPL4133	MS_control	sample_title	Control	sample_title	Multiple Sclerosis	-0.6	16
GSE3292	GPL570	HNSCC_Tumor	sample_title	HNSCC		HNSCC		36
GSE32924	GPL570	Eczema	sample_characteristics_ch1	AL		condition: A	0.344371	33
GSE32924	GPL570	Eczema_ctrl	sample_characteristics_ch1	ANL		: 0	0.541667	33
GSE32981	GPL3307	Age	sample_characteristics_ch1	age: (\d+)		age: (\d+)	1	23
GSE32988	GPL6480	MS	sample_source_name_ch1	pre-transplant	sample_characteristics_ch1	Mult	0.181818	48
GSE32988	GPL6480	MS_control	sample_source_name_ch1	healthy	sample_characteristics_ch1	healthy	1	48
GSE32989	GPL13376	Age	sample_characteristics_ch1	age: (\d+)		ge: (\d+)	1	69
GSE33000	GPL4372	AD		Alzheimer		Alzheimer	1	624
GSE33000	GPL4372	HD		Huntington's disease		Huntington	1	624
GSE33075	GPL570	Age	sample_characteristics_ch1	age: (\d+)		age: (\d+)	1	27
GSE33193	GPL6480	Age	sample_characteristics_ch1	age: (\d+)		age: (\d+)	1	100
GSE3320	GPL96	Nonsmoker	sample_description	normal non		non-smoker	1	11
GSE3320	GPL96	Smoker	sample_description	normal smoker		normal smok	1	11
GSE33315	GPL96	ALL_Cells	sample_characteristics_ch1	tumor cells obtained at diagnosis		tumor	1	575
GSE33335	GPL5175	Age	sample_characteristics_ch1	age: (\d+)		age: (\d+)	1	50
GSE33371	GPL570	ACC_Control	sample_title	Normal Adrenal Cortex	sample_source_name_ch1	Normal	1	65
GSE33371	GPL570	ACC_Tumor	sample_title	Adrenocortical Carcinoma	sample_title	Adrenocortical	0.315789	65
GSE33371	GPL570	Age	sample_characteristics_ch1	age: (\d+)	sample_characteristics_ch1	age: (\d+)	0.968059	65
GSE33447	GPL14550	BC	sample_characteristics_ch1	breast cancer		Breast cancer tissue	1	16
GSE33447	GPL14550	BTissue_control	sample_characteristics_ch1	normal breast		non-cancer	1	16
GSE33463	GPL6947	PHT	sample_title	IPAH_		Pulmonary	0.409639	140
GSE33463	GPL6947	PHT_Control	sample_title	Control		control	1	140
GSE33487	GPL10332	Age	sample_characteristics_ch1	age: (\d+)		age: (\d+)	1	8
GSE33526	GPL4133	BTissue_control	sample_characteristics_ch2	normal breast		normal		72
GSE33566	GPL6480	Age	sample_characteristics_ch1	age: (\d+)	sample_characteristics_ch1	age: (\d+)	1	123
GSE33650	GPL14877	Age	sample_characteristics_ch1	age: (\d+)		age: (\d+)	1	72
GSE33651	GPL2895	Age	sample_characteristics_ch1	age: (\d+)		ge: (\d+)	1	52
GSE33769	GPL570	Age	sample_characteristics_ch1	age: (\d+)		age: (\d+)	1	15
GSE33811	GPL6244	Malaria	sample_source_name_ch1	severe		mal	0	10
GSE33811	GPL6244	Malaria_control	sample_source_name_ch1	mild		healthy		10
GSE33846	GPL570	Age	sample_characteristics_ch1	age: (\d+)		age: (\d+)	1	32
GSE33855	GPL5188	ALS	sample_description	mutations|sporadic		ALS	1	19
GSE33855	GPL5188	ALS_control	sample_description	non disease		healthy	1	19
GSE33941	GPL570	Age	sample_characteristics_ch1	age: (\d+)	sample_characteristics_ch1	age: (\d+)	1	15
GSE33941	GPL6244	Age	sample_characteristics_ch1	age: (\d+)	sample_characteristics_ch1	age: (\d+)	0.333333	20
GSE3398	GPL2648	PAC	sample_characteristics_ch2	Adeno		Adeno		2
GSE3398	GPL2648	SCC	sample_characteristics_ch2	SCC		SCC		2
GSE3398	GPL2648	SCLC	sample_characteristics_ch2	SCLC		SCLC		2
GSE3398	GPL2648	Tissue_normal_lung	sample_characteristics_ch2	normal		normal		2
GSE3398	GPL2778	PAC	sample_characteristics_ch2	Adeno		Adeno	1	3
GSE3398	GPL2778	SCC	sample_characteristics_ch2	SCC		SCC	1	3
GSE3398	GPL2778	SCLC	sample_characteristics_ch2	SCLC		SCLC		3
GSE3398	GPL2778	Tissue_normal_lung	sample_characteristics_ch2	normal		normal		3
GSE3398	GPL2832	PAC	sample_characteristics_ch2	Adeno		Adeno	1	20
GSE3398	GPL2832	SCC	sample_characteristics_ch2	SCC		SCC	1	20
GSE3398	GPL2832	SCLC	sample_characteristics_ch2	SCLC		SCLC	1	20
GSE3398	GPL2832	Tissue_normal_lung	sample_characteristics_ch2	normal		normal	1	20
GSE3398	GPL2868	PAC	sample_characteristics_ch2	Adeno		Adeno	1	4
GSE3398	GPL2868	SCC	sample_characteristics_ch2	SCC		SCC	1	4
GSE3398	GPL2868	SCLC	sample_characteristics_ch2	SCLC		SCLC		4
GSE3398	GPL2868	Tissue_normal_lung	sample_characteristics_ch2	normal		normal		4
GSE3398	GPL2904	PAC	sample_characteristics_ch2	Adeno		Adeno	1	3
GSE3398	GPL2904	SCC	sample_characteristics_ch2	SCC		SCC	1	3
GSE3398	GPL2904	SCLC	sample_characteristics_ch2	SCLC		SCLC		3
GSE3398	GPL2904	Tissue_normal_lung	sample_characteristics_ch2	normal		normal		3
GSE3398	GPL2905	PAC	sample_characteristics_ch2	Adeno		Adeno	1	40
GSE3398	GPL2905	SCC	sample_characteristics_ch2	SCC		SCC	0.875	40
GSE3398	GPL2905	SCLC	sample_characteristics_ch2	SCLC		SCLC	1	40
GSE3398	GPL2905	Tissue_normal_lung	sample_characteristics_ch2	normal		normal		40
GSE3398	GPL2906	PAC	sample_characteristics_ch2	Adeno		Adeno		1
GSE3398	GPL2906	SCC	sample_characteristics_ch2	SCC		SCC		1
GSE3398	GPL2906	SCLC	sample_characteristics_ch2	SCLC		SCLC		1
GSE3398	GPL2906	Tissue_normal_lung	sample_characteristics_ch2	normal		normal		1
GSE34095	GPL96	Age	sample_characteristics_ch1	age: (\d+)		age: (\d+)	1	6
GSE34105	GPL14951	Age	sample_characteristics_ch1	age: (\d+)		age: (\d+)	1	78
GSE34106	GPL14951	Age	sample_characteristics_ch1	age: (\d+)		ge: (\d+)	1	43
GSE34111	GPL570	Age	sample_characteristics_ch1	age: (\d+)		age: (\d+)	1	30
GSE34115	GPL14951	Age	sample_characteristics_ch1	age: (\d+)		ge: (\d+)	1	121
GSE34158	GPL6244	Age	sample_characteristics_ch1	age: (\d+)		age: (\d+)	1	8
GSE34159	GPL6244	Age	sample_characteristics_ch1	age: (\d+)		age: (\d+)	1	8
GSE34160	GPL6244	Age	sample_characteristics_ch1	age: (\d+)		age: (\d+)	1	18
GSE34172	GPL6244	Age	sample_characteristics_ch1	age: (\d+)		age: (\d+)	1	34
GSE34287	GPL7884	PD	sample_characteristics_ch1	disease state: Parkinson's disease	sample_characteristics_ch1	Parkinson's	1	39
GSE3438	GPL2912	Age	sample_characteristics_ch1	age: (\d+)		ge:(\d+)	0.504789	99
GSE34404	GPL10558	Malaria	sample_characteristics_ch1	POSITIF	sample_source_name_ch1	sym	0.986523	155
GSE34404	GPL10558	Malaria_control	sample_characteristics_ch1	NEGATIF		control	0.986523	155
GSE34619	GPL6244	BE_Tissue	sample_title	BE	sample_source_name_ch1	BE	1	28
GSE34619	GPL6244	EAC_Non_Tumor	sample_title	NE		normal	1	28
GSE34620	GPL570	Age	sample_characteristics_ch1	age: (\d+)		age: (\d+)	1	117
GSE34800	GPL570	Age	sample_characteristics_ch1	age: (\d+)		age: (\d+)	1	14
GSE34824	GPL570	Age	sample_characteristics_ch1	age: (\d+)		ge: (\d+)	0.919283	27
GSE34861	GPL15088	Age	sample_characteristics_ch1	age: (\d+)	sample_characteristics_ch1	age: (\d+)	1	194
GSE34928	GPL80	Age	sample_characteristics_ch1	age: (\d+)		age: (\d+)	0.675	13
GSE3500	GPL2648	HCC_Non_Tumor	sample_description	Simple annotation: Non-tumor tissue, Liver		Non-tumor tissue	1	22
GSE3500	GPL2648	HCC_Tumor	sample_title	HCC		HCC	1	22
GSE3500	GPL2649	HCC_Non_Tumor	sample_description	Simple annotation: Non-tumor tissue, Liver		Non-tumor tissue	1	5
GSE3500	GPL2649	HCC_Tumor	sample_title	HCC		HCC	1	5
GSE3500	GPL2831	HCC_Non_Tumor	sample_description	Simple annotation: Non-tumor tissue, Liver		Non-tumor tissue	1	26
GSE3500	GPL2831	HCC_Tumor	sample_title	HCC		HCC	1	26
GSE3500	GPL2868	HCC_Non_Tumor	sample_description	Simple annotation: Non-tumor tissue, Liver		Non-tumor tissue	1	4
GSE3500	GPL2868	HCC_Tumor	sample_title	HCC		HCC		4
GSE3500	GPL2906	HCC_Non_Tumor	sample_description	Simple annotation: Non-tumor tissue, Liver		Non-tumor tissue	1	24
GSE3500	GPL2906	HCC_Tumor	sample_title	HCC		HCC	1	24
GSE3500	GPL2935	HCC_Non_Tumor	sample_description	Simple annotation: Non-tumor tissue, Liver		Non-tumor tissue	1	5
GSE3500	GPL2935	HCC_Tumor	sample_title	HCC		HCC		5
GSE3500	GPL2938	HCC_Non_Tumor	sample_description	Simple annotation: Non-tumor tissue, Liver		Non-tumor tissue		1
GSE3500	GPL2938	HCC_Tumor	sample_title	HCC		HCC		1
GSE3500	GPL2948	HCC_Non_Tumor	sample_description	Simple annotation: Non-tumor tissue, Liver		Non-tumor tissue	1	19
GSE3500	GPL2948	HCC_Tumor	sample_title	HCC		HCC	1	19
GSE3500	GPL3007	HCC_Non_Tumor	sample_description	Simple annotation: Non-tumor tissue, Liver		Non-tumor tissue	1	12
GSE3500	GPL3007	HCC_Tumor	sample_title	HCC		HCC	1	12
GSE3500	GPL3008	HCC_Non_Tumor	sample_description	Simple annotation: Non-tumor tissue, Liver		Non-tumor tissue	1	8
GSE3500	GPL3008	HCC_Tumor	sample_title	HCC		HCC	1	8
GSE3500	GPL3009	HCC_Non_Tumor	sample_description	Simple annotation: Non-tumor tissue, Liver		Non-tumor tissue	1	26
GSE3500	GPL3009	HCC_Tumor	sample_title	HCC		HCC	1	26
GSE3500	GPL3010	HCC_Non_Tumor	sample_description	Simple annotation: Non-tumor tissue, Liver		Non-tumor tissue		5
GSE3500	GPL3010	HCC_Tumor	sample_title	HCC		HCC		5
GSE3500	GPL3011	HCC_Non_Tumor	sample_description	Simple annotation: Non-tumor tissue, Liver		Non-tumor tissue	1	50
GSE3500	GPL3011	HCC_Tumor	sample_title	HCC		HCC	1	50
GSE35008	GPL6244	Age	sample_characteristics_ch1	age: (\d+)		age: (\d+)	1	28
GSE35010	GPL6244	Age	sample_characteristics_ch1	age: (\d+)		age: (\d+)	1	31
GSE3521	GPL1390	Age	sample_characteristics_ch2	age: (\d+)	sample_characteristics_ch2	age: (\d+)	1	98
GSE3521	GPL885	Age	sample_characteristics_ch2	age: (\d+)	sample_characteristics_ch2	age: (\d+)	1	17
GSE3521	GPL887	Age	sample_characteristics_ch2	age: (\d+)	sample_characteristics_ch2	age: (\d+)	1	80
GSE3524	GPL96	Age	sample_characteristics_ch1	age: (\d+)		Age:(\d+)	1	20
GSE35279	GPL6480	Age	sample_characteristics_ch1	age: (\d+)		ge: (\d+)	1	79
GSE35306	GPL6244	HCC_Tumor	sample_source_name_ch1	hepatocellular carcinoma		hepatocellular carcinoma	1	30
GSE3538	GPL3022	RCC	sample_description	tumor tissue		tumor tissue		9
GSE3538	GPL3024	RCC	sample_description	tumor tissue	sample_description	Kidney, tumor tissue		27
GSE3538	GPL3028	RCC	sample_description	tumor tissue		Kidney, tumor tissue		14
GSE3538	GPL3030	RCC	sample_description	tumor tissue		Kidney, tumor tissue		15
GSE3538	GPL3031	RCC	sample_description	tumor tissue		tumor tissue		27
GSE35399	GPL10558	BTissue_control	sample_characteristics_ch1	normal		normal		72
GSE35411	GPL10335	Age	sample_characteristics_ch1	age: (\d+)		age: (\d+)	1	26
GSE35478	GPL570	Age	sample_characteristics_ch1	age: (\d+)		age: (\d+)	1	15
GSE35487	GPL96	IgA_nephropathy	sample_source_name_ch1	IgAN		IgAN	1	31
GSE35643	GPL6244	Age	sample_characteristics_ch1	age: (\d+)	sample_characteristics_ch1	age: (\d+)	1	12
GSE35710	GPL96	Obesity	sample_characteristics_ch1	diet: Before diet-		patient	0	48
GSE35846	GPL10558	Age	sample_characteristics_ch1	age: (\d+)		ge: (\d+)	1	189
GSE35864	GPL570	Age	sample_characteristics_ch1	age: (\d+)		ge: (\d+)	1	72
GSE35925	GPL570	Age	sample_characteristics_ch1	age: (\d+)		ge: (\d+)	1	30
GSE35935	GPL570	Age	sample_characteristics_ch1	age: (\d+)		age: (\d+)	1	62
GSE35974	GPL6244	Age	sample_characteristics_ch1	age: (\d+)		ge: (\d+)	1	144
GSE35974	GPL6244	Cerebellum		tissue: cerebellum		tissue: cerebellum		144
GSE35974	GPL6244	MB_Cerebellum_Control	sample_source_name_ch1	cerebellum from brain, unaffected control	sample_source_name_ch1	control	1	144
GSE35974	GPL6244	Male		Sex: Male		Sex: M	1	144
GSE35974	GPL6244	bipolar_disorder		disease status: bipolar		bipolar	1	144
GSE35977	GPL6244	Age	sample_characteristics_ch1	age: (\d+)		age: (\d+)	1	168
GSE35977	GPL6244	Schizophrenia		disease status: schizophrenia		schizophrenia	1	168
GSE35977	GPL6244	bipolar_disorder		disease status: bipolar	sample_source_name_ch1	bipolar	0.98493	168
GSE35977	GPL6244	pH		ph: (\d+.?\d*)		ph: (\d+)	0.0500655	168
GSE35978	GPL6244	Age	sample_characteristics_ch1	age: (\d+)	sample_characteristics_ch1	age: (\d+)	1	312
GSE35978	GPL6244	MB_Cerebellum_Control	sample_characteristics_ch1	tissue: cerebellum---disease status: unaffected	sample_source_name_ch1	control	0.576087	312
GSE36150	GPL5175	MCC_Tumor	sample_characteristics_ch1	Merkel	sample_source_name_ch1	MCC		15
GSE362	GPL96	Age	sample_source_name_ch1	(\d+)	sample_source_name_ch1	(\d+)	1	15
GSE362	GPL97	Age	sample_source_name_ch1	(\d+)	sample_source_name_ch1	(\d+)	1	15
GSE36223	GPL571	Age	sample_characteristics_ch1	age: (\d+)		age: (\d+)	1	46
GSE36223	GPL571	BE_Tissue	sample_title	BE	sample_title	BE	1	46
GSE36295	GPL6244	BC	sample_source_name_ch1	Breast cancer fresh tissue		Breast cancer	1	50
GSE36295	GPL6244	BTissue_control	sample_source_name_ch1	Normal Breast tissue		Normal	1	50
GSE36318	GPL6884	Age	sample_characteristics_ch1	age: (\d+)		age: (\d+)	1	18
GSE36335	GPL14951	Age	sample_characteristics_ch1	age: (\d+)		age: (\d+)	1	132
GSE36376	GPL10558	HCC_Non_Tumor	sample_characteristics_ch1	tissue: adjacent non-tumor liver		non-tumor	1	433
GSE36376	GPL10558	HCC_Tumor	sample_characteristics_ch1	tissue: liver tumor	sample_characteristics_ch1	liver tumor	1	433
GSE36426	GPL10558	Age	sample_characteristics_ch1	age: (\d+)	sample_characteristics_ch1	age: (\d+)	1	37
GSE36474	GPL570	Age	sample_characteristics_ch1	age: (\d+)		age: (\d+)	1	7
GSE36700	GPL570	Age	sample_characteristics_ch1	age: (\d+)		age: (\d+)	1	25
GSE36807	GPL570	CD	sample_title	Crohn		Crohn's	1	35
GSE36807	GPL570	CD_control	sample_title	Healthy		control	1	35
GSE36809	GPL570	Age	sample_characteristics_ch1	age: (\d+)	sample_characteristics_ch1	age: (\d+)	1	812
GSE36842	GPL570	Age	sample_characteristics_ch1	age: (\d+)		ge: (\d+)	1	39
GSE36895	GPL570	Age	sample_characteristics_ch1	age: (\d+)		age: (\d+)	1	76
GSE36895	GPL570	RCC_Control	sample_source_name_ch1	normal	sample_title	Normal	1	76
GSE36951	GPL13607	HNSCC_Tumor	sample_title	squamous		squamous	1	25
GSE36980	GPL6244	Age	sample_characteristics_ch1	age: (\d+)	sample_characteristics_ch1	age: (\d+)	1	79
GSE37069	GPL570	Age	sample_characteristics_ch1	age: (\d+)		age: (\d+)	1	590
GSE37147	GPL13243	COPD	sample_characteristics_ch1	copd: yes	sample_source_name_ch1	COPD	0.117228	269
GSE37147	GPL13243	Smoker	sample_source_name_ch1	smoker		current smoker	0.141009	269
GSE37200	GPL96	Age	sample_characteristics_ch1	age: (\d+)		age: (\d+)	1	46
GSE37200	GPL96	BE_Tissue	sample_title	BE	sample_title	BE	1	46
GSE37200	GPL96	EAC_Tumor	sample_title	EAC	sample_title	EAC	1	46
GSE37201	GPL571	Age	sample_characteristics_ch1	age: (\d+)		age: (\d+)	1	22
GSE37201	GPL571	EAC_Tumor	sample_title	EAC		adenocarcinoma		22
GSE37203	GPL571	Age	sample_characteristics_ch1	age: (\d+)	sample_characteristics_ch1	age: (\d+)	1	22
GSE37203	GPL571	BE_Tissue	sample_title	BE		Barrett		22
GSE37203	GPL571	EAC_Tumor	sample_title	EAC		Esophageal		22
GSE37203	GPL96	Age	sample_characteristics_ch1	age: (\d+)	sample_characteristics_ch1	age: (\d+)	1	46
GSE37203	GPL96	BE_Tissue	sample_title	BE		Barrett	1	46
GSE37203	GPL96	EAC_Tumor	sample_title	EAC		Esophageal	1	46
GSE37223	GPL14550	Age	sample_characteristics_ch1	age: (\d+)		age: (\d+)	1	24
GSE37263	GPL5175	Age	sample_characteristics_ch1	age: (\d+)		ge: (\d+)	1	16
GSE37264	GPL5188	Age	sample_characteristics_ch1	age: (\d+)		age: (\d+)	1	16
GSE37267	GPL570	Age	sample_characteristics_ch1	age: (\d+)		age: (\d+)	1	6
GSE37356	GPL10558	SLE	sample_characteristics_ch1	case		lupus status: case	1	72
GSE37418	GPL570	MB_Gender	sample_characteristics_ch1	(Male|Female)		Sex:	0	76
GSE37485	GPL3921	Age	sample_characteristics_ch1	age: (\d+)		age: (\d+)	1	52
GSE37642	GPL570	AML_Tissue	sample_title	AML		AML		140
GSE37642	GPL570	Age	sample_characteristics_ch1	age: (\d+)		age: (\d+)	1	140
GSE37642	GPL96	AML_Tissue	sample_title	AML		AML		422
GSE37642	GPL96	Age	sample_characteristics_ch1	age: (\d+)		age: (\d+)	1	422
GSE37642	GPL97	AML_Tissue	sample_title	AML		AML		422
GSE37642	GPL97	Age	sample_characteristics_ch1	age: (\d+)		age: (\d+)	1	422
GSE37745	GPL570	Age	sample_characteristics_ch1	age: (\d+)	sample_characteristics_ch1	age: (\d+)---	0.978868	196
GSE37745	GPL570	LCC	sample_title	large		large	1	196
GSE37745	GPL570	PAC	sample_title	adeno		aden	1	196
GSE37745	GPL570	SCC	sample_title	squamous	sample_title	squamous	1	196
GSE37751	GPL6244	Age	sample_characteristics_ch1	age: (\d+)		ge: (\d+)	1	108
GSE37772	GPL6883	Age	sample_characteristics_ch1	age: (\d+)		ge: (\d+)	0.0670402	439
GSE37815	GPL6102	Age	sample_characteristics_ch1	age: (\d+)		AGE: (\d+)	1	24
GSE37866	GPL15542	RCC	sample_source_name_ch1	tumor		RCC		11
GSE3790	GPL96	MB_Cerebellum_Control	sample_characteristics_ch1	cerebellum control		cerebellum control	1	201
GSE3790	GPL97	MB_Cerebellum_Control	sample_characteristics_ch1	cerebellum control		cerebellum control	1	203
GSE37946	GPL96	Age	sample_characteristics_ch1	age: (\d+)		age: (\d+)	1	50
GSE37981	GPL1352	Age	sample_characteristics_ch1	age: (\d+)		age: (\d+)	1	18
GSE38010	GPL570	MS	sample_source_name_ch1	MS	sample_characteristics_ch1	multiple	1	7
GSE38010	GPL570	MS_control	sample_source_name_ch1	healthy	sample_characteristics_ch1	heal	1	7
GSE38058	GPL570	Age	sample_characteristics_ch1	age: (\d+)		age: (\d+)		4
GSE38119	GPL6244	Melanoma	sample_description	melanoma		melanoma		48
GSE38202	GPL8432	Age	sample_characteristics_ch1	age: (\d+)		ge: (\d+)	1	164
GSE38206	GPL13607	Age	sample_characteristics_ch1	age: (\d+)		age: (\d+)	1	36
GSE38246	GPL15615	DF	sample_characteristics_ch2	DF		DF	1	113
GSE38246	GPL15615	DHF	sample_characteristics_ch2	DHF		DHF	1	113
GSE38246	GPL15615	DSS	sample_characteristics_ch2	DSS		DSS	1	113
GSE38308	GPL6106	Age	sample_characteristics_ch1	age: (\d+)	sample_characteristics_ch1	age: (\d+)	1	18
GSE38308	GPL6884	Age	sample_characteristics_ch1	age: (\d+)	sample_characteristics_ch1	age: (\d+)	1	24
GSE38396	GPL570	Age	sample_characteristics_ch1	age: (\d+)		age: (\d+)	1	8
GSE38396	GPL570	T2D	sample_characteristics_ch1	diabetic	sample_title	type2	1	8
GSE38396	GPL570	T2D_control	sample_characteristics_ch1	healthy		non	1	8
GSE38481	GPL6883	Age	sample_characteristics_ch1	age: (\d+)		age: (\d+)	1	37
GSE38484	GPL6947	Age	sample_characteristics_ch1	age: (\d+)		age: (\d+)	1	202
GSE38485	GPL6883	Age	sample_characteristics_ch1	age: (\d+)		ge: (\d+)	1	37
GSE38485	GPL6883	Schizophrenia		status: schizophrenia		SCZ	1	37
GSE38485	GPL6947	Age	sample_characteristics_ch1	age: (\d+)		ge: (\d+)	1	202
GSE38485	GPL6947	Schizophrenia		status: schizophrenia		SCZ	1	202
GSE38517	GPL570	Age	sample_characteristics_ch1	age: (\d+)		age: (\d+)	1	20
GSE38542	GPL2895	Age	sample_characteristics_ch1	age: (\d+)		ge: (\d+)	1	53
GSE38642	GPL6244	Age	sample_characteristics_ch1	age: (\d+)		age: (\d+)	1	63
GSE38642	GPL6244	T2D	sample_characteristics_ch1	T2D		T2D	1	63
GSE38642	GPL6244	T2D_control	sample_characteristics_ch1	non-diabetic		non-di	1	63
GSE38666	GPL570	Age	sample_characteristics_ch1	age: (\d+)	sample_characteristics_ch1	age: (\d+)	1	45
GSE3868	GPL96	PC_Control	sample_title	Human normal prostate primary culture		normal	1	30
GSE3868	GPL96	PC_Tissue	sample_title	Human prostate cancer primary culture	sample_title	prostate cancer	1	30
GSE38778	GPL10558	Age	sample_characteristics_ch1	age: (\d+)		ge: (\d+)	1	23
GSE38814	GPL6480	Age	sample_characteristics_ch1	age: (\d+)		age: (\d+)	0.956811	39
GSE38816	GPL570	Age	sample_characteristics_ch1	age: (\d+)		ge: (\d+)	1	18
GSE38900	GPL10558	Age	sample_characteristics_ch1	age: (\d+)		age: (\d+)	0.117787	36
GSE38932	GPL5936	Age	sample_characteristics_ch1	age: (\d+)		ge: (\d+)	1	48
GSE38934	GPL570	Age	sample_characteristics_ch1	age: (\d+)		age: (\d+)	1	6
GSE38939	GPL5936	Age	sample_characteristics_ch1	age: (\d+)	sample_characteristics_ch1	age: (\d+)	1	40
GSE38940	GPL5936	Age	sample_characteristics_ch1	age: (\d+)	sample_characteristics_ch1	age: (\d+)	1	88
GSE38941	GPL570	HCC_Control	sample_characteristics_ch1	normal		disease state: normal	1	27
GSE38958	GPL5175	Age	sample_characteristics_ch1	age: (\d+)		age: (\d+)	1	115
GSE38959	GPL4133	BC	sample_title	breast cancer cells	sample_title	breast cancer	1	47
GSE38959	GPL4133	BTissue_control	sample_title	normal		normal	1	47
GSE38987	GPL570	AML_Tissue	sample_title	AML		AML		17
GSE39088	GPL570	Age	sample_characteristics_ch1	age: (\d+)		age: (\d+)	1	142
GSE39182	GPL6480	MB_Cerebellum_Control	sample_characteristics_ch1	normal		normal	1	25
GSE39182	GPL6480	MB_Gender	sample_characteristics_ch1	(male|female)		medulloblastoma	0.166667	25
GSE39182	GPL6480	MB_YN	sample_characteristics_ch1	medulloblastoma		medulloblastoma	1	25
GSE39204	GPL570	Age	sample_characteristics_ch1	age: (\d+)		-age: (\d+)	1	64
GSE39345	GPL6104	Age	sample_characteristics_ch1	age: (\d+)		-age: (\d+)	1	69
GSE39364	GPL4747	Age	sample_characteristics_ch1	age: (\d+)		age: (\d+)	1	15
GSE39364	GPL4747	RCC	sample_characteristics_ch1	surgically-resected renal cell carcinoma		renal cell carcinoma		15
GSE39366	GPL9053	Age	sample_characteristics_ch1	age: (\d+)		age: (\d+)	1	138
GSE39366	GPL9053	HNSCC_Tumor	sample_title	Head and neck squamous cell carcinoma		Head and neck squamous cell carcinoma		138
GSE39387	GPL13158	Age	sample_characteristics_ch1	age: (\d+)		age: (\d+)		2
GSE39491	GPL571	BE_Tissue	sample_characteristics_ch1	group: BE case---cell type: BE	sample_source_name_ch1	BE	1	120
GSE39491	GPL571	EAC_Non_Tumor	sample_characteristics_ch1	group: BE case---cell type: NE		NE	1	120
GSE39540	GPL571	Age	sample_characteristics_ch1	age: (\d+)		ge: (\d+)	1	61
GSE39576	GPL10558	Age	sample_characteristics_ch1	age: (\d+)		age: (\d+)	1	24
GSE39582	GPL570	Age		age.at.diagnosis: (\d+)	sample_characteristics_ch1	: (\d+)	1	566
GSE39653	GPL10558	Major_Depressive_Disorder		disease: major depressive disorder		major	1	53
GSE39653	GPL10558	Psychiatric_Control		disease: healthy control		healthy	1	53
GSE39751	GPL5936	Age	sample_characteristics_ch1	age: (\d+)	sample_characteristics_ch1	age: (\d+)	1	24
GSE39847	GPL4133	ALL_Cells	sample_characteristics_ch1	acute lymphoblastic leukemia		lymphoblastic		29
GSE3986	GPL3320	AML_Tissue	sample_description	Acute Myeloid Leukemia		Acute		13
GSE3986	GPL3321	AML_Tissue	sample_description	Acute Myeloid Leukemia		Acute		36
GSE3986	GPL3322	AML_Tissue	sample_description	Acute Myeloid Leukemia		Acute		13
GSE3986	GPL3323	AML_Tissue	sample_description	Acute Myeloid Leukemia		Acute		5
GSE3986	GPL3324	AML_Tissue	sample_description	Acute Myeloid Leukemia		Acute		16
GSE3986	GPL3325	AML_Tissue	sample_description	Acute Myeloid Leukemia		Acute		4
GSE39925	GPL6244	Age	sample_characteristics_ch1	age: (\d+)		age: (\d+)	1	76
GSE40115	GPL15931	Age	sample_characteristics_ch1	age: (\d+)		age: (\d+)	1	183
GSE40115	GPL15932	Age	sample_characteristics_ch1	age: (\d+)		age: (\d+)		92
GSE40175	GPL6884	Age	sample_characteristics_ch1	age: (\d+)		age: (\d+)	1	8
GSE40234	GPL6480	T2D	sample_characteristics_ch1	IR		Resis	1	62
GSE40234	GPL6480	T2D_control	sample_characteristics_ch1	IS		Insulin Sens	1	62
GSE4024	GPL1528	Age	sample_characteristics_ch2	age: (\d+)	sample_characteristics_ch2	Age: (\d+)	1	98
GSE4024	GPL1528	HCC_Tumor	sample_characteristics_ch2	Gender	sample_characteristics_ch2	Hepatocellular carcinoma		98
GSE40240	GPL6244	Age	sample_characteristics_ch1	age: (\d+)	sample_characteristics_ch1	age: (\d+)	1	28
GSE40272	GPL15971	Age	sample_characteristics_ch2	age: (\d+)	sample_characteristics_ch2	age: (\d+)	1	38
GSE40272	GPL15972	Age	sample_characteristics_ch2	age: (\d+)	sample_characteristics_ch2	age: (\d+)	1	13
GSE40272	GPL15973	Age	sample_characteristics_ch2	age: (\d+)	sample_characteristics_ch2	age: (\d+)	1	78
GSE40272	GPL9497	Age	sample_characteristics_ch2	age: (\d+)	sample_characteristics_ch2	age: (\d+)	1	24
GSE40314	GPL6883	Age	sample_characteristics_ch1	age: (\d+)		age: (\d+)	1	8
GSE40362	GPL8432	Age	sample_characteristics_ch1	age: (\d+)		age: (\d+)	1	24
GSE40366	GPL15988	Age	sample_characteristics_ch1	age: (\d+)		age: (\d+)	1	176
GSE40373	GPL4764	Age	sample_characteristics_ch1	age: (\d+)	sample_characteristics_ch1	(\d+)	1	20
GSE40373	GPL4767	Age	sample_characteristics_ch1	age: (\d+)	sample_characteristics_ch1	(\d+)	1	11
GSE40434	GPL4763	Age	sample_characteristics_ch1	age: (\d+)		age: (\d+)	1	20
GSE40434	GPL4767	Age	sample_characteristics_ch1	age: (\d+)		age: (\d+)	1	11
GSE40435	GPL10558	Age	sample_characteristics_ch1	age: (\d+)		age: (\d+)	1	202
GSE40435	GPL10558	RCC	sample_characteristics_ch1	clear cell renal cell carcinoma		RCC tumour tissue	1	202
GSE40435	GPL10558	RCC_Control	sample_characteristics_ch1	adjacent non-tumour renal tissue		non-tumour	1	202
GSE40445	GPL10097	Age	sample_characteristics_ch1	age: (\d+)		ge: (\d+)	1	10
GSE40516	GPL10558	Age	sample_characteristics_ch1	age: (\d+)		age: (\d+)	1	24
GSE40551	GPL16022	Obesity	sample_characteristics_ch2	before training		obese	0	16
GSE4056	GPL3367	BC	sample_source_name_ch1	breast tissue		Patient	0	190
GSE40628	GPL16021	DF	sample_characteristics_ch2	WHO stage 1|WHO stage 2		WHO	0	34
GSE40628	GPL16021	DHF	sample_characteristics_ch2	WHO stage 3	sample_title	illness	0.135593	34
GSE40628	GPL16021	DSS	sample_characteristics_ch2	WHO stage 4	sample_source_name_ch2	DEN	0.00804829	34
GSE4070	GPL3254	ALL_Cells	sample_description	acute lymphoblastic leukemia, untreated		AML	0	13
GSE4070	GPL3271	ALL_Cells	sample_description	acute lymphoblastic leukemia, untreated		AML	0	19
GSE40791	GPL570	PAC	sample_characteristics_ch1	adenocarcinoma	sample_source_name_ch1	adenocarcinoma	1	194
GSE40791	GPL570	Tissue_normal_lung	sample_characteristics_ch1	normal lung tissue	sample_source_name_ch1	normal	1	194
GSE40837	GPL570	Age	sample_characteristics_ch1	age: (\d+)		age: (\d+)	1	8
GSE40841	GPL10558	Age	sample_characteristics_ch1	age: (\d+)		age: (\d+)	1	34
GSE4107	GPL570	Age	sample_characteristics_ch1	age: (\d+)		ge:(\d+)	1	22
GSE4108	GPL3392	Age	sample_characteristics_ch2	age: (\d+)		AGE: (\d+)	0.017252	58
GSE41137	GPL570	RCC	sample_characteristics_ch1	Clear Cell Renal Cell Carcinoma	sample_characteristics_ch1	Renal Cell Carcinoma		140
GSE4115	GPL96	Age	sample_characteristics_ch1	age: (\d+)	sample_characteristics_ch1	age: (\d+)	1	192
GSE41157	GPL6947	Age	sample_characteristics_ch1	age: (\d+)		age: (\d+)		21
GSE4117	GPL1708	Diabetic_Nephropathy		diabetic nephropathy \+		neph	0.333333	8
GSE41233	GPL6947	Age	sample_characteristics_ch1	age: (\d+)		age: (\d+)	1	41
GSE41258	GPL96	Age	sample_characteristics_ch1	age: (\d+)		ge: (\d+)	1	390
GSE41271	GPL6884	PAC	sample_characteristics_ch1	Adenocarcinoma		Adenocarcinoma	1	275
GSE41271	GPL6884	SCC	sample_characteristics_ch1	Squamous		Squamous	1	275
GSE4137	GPL3344	AML_Tissue	sample_description	Acute Myeloid Leukemia		Acute		17
GSE4137	GPL3405	AML_Tissue	sample_description	Acute Myeloid Leukemia		Acute		18
GSE41390	GPL6884	Age	sample_characteristics_ch1	age: (\d+)		age: (\d+)	1	6
GSE41394	GPL6884	Age	sample_characteristics_ch1	age: (\d+)	sample_characteristics_ch1	age: (\d+)		6
GSE41400	GPL6884	Age	sample_characteristics_ch1	age: (\d+)		age: (\d+)	1	30
GSE41467	GPL10558	Age	sample_characteristics_ch1	age: (\d+)		ge: (\d+)	0.446154	12
GSE41468	GPL10558	Age	sample_characteristics_ch1	age: (\d+)		ge: (\d+)	1	12
GSE41470	GPL10558	Age	sample_characteristics_ch1	age: (\d+)		-age: (\d+)	1	24
GSE41470	GPL6884	Age	sample_characteristics_ch1	age: (\d+)		-age: (\d+)	1	12
GSE41505	GPL11532	Age	sample_characteristics_ch1	age: (\d+)		age: (\d+)	1	24
GSE41505	GPL11532	Obesity	sample_characteristics_ch1	treatment: none		obese	0	24
GSE41571	GPL570	Age	sample_characteristics_ch1	age: (\d+)		ge: (\d+)	1	11
GSE41621	GPL10558	ALL_Cells	sample_description	ALL		ALL	0.772727	20
GSE4172	GPL570	Age	sample_characteristics_ch1	age: (\d+)		ge: (\d+)	1	12
GSE41744	GPL4133	Age	sample_characteristics_ch1	age: (\d+)		ge: (\d+)	1	12
GSE41762	GPL6244	Age	sample_characteristics_ch1	age: (\d+)		age: (\d+)	1	77
GSE41842	GPL6244	MB_YN		MB_YN		medullo		19
GSE41846	GPL16209	Female		gender: female		female	1	318
GSE41846	GPL16209	Male	sample_characteristics_ch1	gender: male		male	1	318
GSE41890	GPL6244	Age	sample_characteristics_ch1	age: (\d+)		age: (\d+)	1	68
GSE41890	GPL6244	MS	sample_source_name_ch1	patient		ms	1	68
GSE41890	GPL6244	MS_control	sample_source_name_ch1	healthy		control	1	68
GSE41967	GPL16230	Age	sample_characteristics_ch1	age: (\d+)		ge: (\d+)	1	639
GSE41968	GPL16230	Age	sample_characteristics_ch1	age: (\d+)	sample_characteristics_ch1	age: (\d+)	1	163
GSE41969	GPL16230	Age	sample_characteristics_ch1	age: (\d+)	sample_characteristics_ch1	age: (\d+)	1	802
GSE41998	GPL571	Age	sample_characteristics_ch1	age: (\d+)		ge: (\d+)	1	279
GSE42058	GPL570	Age	sample_characteristics_ch1	age: (\d+)		age: (\d+)	1	8
GSE42148	GPL13607	CAD	sample_title	SA|MI		coronary artery	1	24
GSE42148	GPL13607	CAD_control	sample_title	control	sample_characteristics_ch1	control	1	24
GSE42227	GPL6480	Age	sample_characteristics_ch1	age: (\d+)		ge: (\d+)	1	24
GSE42228	GPL6480	Age	sample_characteristics_ch1	age: (\d+)		ge: (\d+)	1	24
GSE42229	GPL6480	Age	sample_characteristics_ch1	age: (\d+)		age: (\d+)	1	28
GSE42363	GPL570	Age	sample_characteristics_ch1	age: (\d+)		age: (\d+)	1	14
GSE42432	GPL11532	Obesity	sample_characteristics_ch1	treatment: placebo-	sample_characteristics_ch1	obese	0	18
GSE425	GPL317	AML_Tissue	sample_description	Acute Myeloid Leukemia		AML		26
GSE425	GPL318	AML_Tissue	sample_description	Acute Myeloid Leukemia		AML		44
GSE425	GPL319	AML_Tissue	sample_description	Acute Myeloid Leukemia		AML		49
GSE4255	GPL3463	RA	sample_characteristics_ch1	Rheumatoid		Rheumatoid	1	2
GSE4255	GPL3463	RA_control	sample_characteristics_ch1	controls		contro	1	2
GSE42568	GPL570	Age	sample_characteristics_ch1	age: (\d+)		ge: (\d+)	0.0107945	121
GSE42568	GPL570	BC	sample_title	Breast cancer		Breast cancer	1	121
GSE42568	GPL570	BTissue_control	sample_title	Normal breast		Normal bre	1	121
GSE42656	GPL6947	Age	sample_characteristics_ch1	age: (\d+)		age: (\d+)	0.811444	73
GSE42656	GPL6947	MB_Gender	sample_characteristics_ch1	(M|F)		Sex: (M|F)	0.886909	73
GSE42656	GPL6947	MB_YN	sample_characteristics_ch1	Medulloblastoma	sample_title	Medulloblastoma	1	73
GSE42669	GPL6244	Age	sample_characteristics_ch1	age: (\d+)		age: (\d+)	0	58
GSE4271	GPL96	Age	sample_characteristics_ch1	age: (\d+)		ge: (\d+)	1	100
GSE4271	GPL97	Age	sample_characteristics_ch1	age: (\d+)		ge: (\d+)	1	100
GSE42715	GPL5175	Obesity	sample_characteristics_ch1	fat		patient		9
GSE42822	GPL96	Age	sample_characteristics_ch1	age: (\d+)		ge: (\d+)	0.761453	91
GSE42902	GPL5175	Age	sample_characteristics_ch1	age: (\d+)		age: (\d+)	1	16
GSE42952	GPL570	Age	sample_characteristics_ch1	age: (\d+)	sample_characteristics_ch1	age: (\d+)	0.28866	33
GSE42998	GPL1708	PAC	sample_characteristics_ch1	lung adenocarcinoma		adeno	1	44
GSE42998	GPL1708	SCC	sample_characteristics_ch1	squamous lung cell carcinoma		squamous	1	44
GSE43107	GPL5188	Age	sample_characteristics_ch1	age: (\d+)		age: (\d+)	1	95
GSE43113	GPL8542	Age	sample_characteristics_ch1	age: (\d+)	sample_characteristics_ch1	age: (\d+)	1	28
GSE43114	GPL570	Age	sample_characteristics_ch1	age: (\d+)		age: (\d+)	1	6
GSE43115	GPL570	Age	sample_characteristics_ch1	age: (\d+)	sample_characteristics_ch1	age: (\d+)	1	7
GSE43116	GPL570	Age	sample_characteristics_ch1	age: (\d+)		age: (\d+)	1	2
GSE43176	GPL96	AML_Control	sample_characteristics_ch1	normal	sample_characteristics_ch1	normal	1	108
GSE43176	GPL96	AML_Tissue	sample_characteristics_ch1	AML		AML	1	108
GSE43190	GPL10558	Age	sample_characteristics_ch1	age: (\d+)		age: (\d+)	1	39
GSE43191	GPL11532	Age	sample_characteristics_ch1	age: (\d+)		age: (\d+)	1	23
GSE43264	GPL15362	PCOS		condition: polycystic ovary syndrome		PCOS	1	15
GSE43266	GPL15362	Age	sample_characteristics_ch1	age: (\d+)		ge: (\d+)	1	16
GSE43289	GPL570	Age	sample_characteristics_ch1	age: (\d+)		age: (\d+)	1	40
GSE43290	GPL96	Age	sample_characteristics_ch1	age: (\d+)		age: (\d+)	1	51
GSE43290	GPL96	meningioma_cases	sample_description	^(?!normal).*$	sample_description	^(?!normal).*$	1	51
GSE43290	GPL96	meningioma_control	sample_description	normal	sample_description	normal	1	51
GSE43322	GPL15362	Age	sample_characteristics_ch1	age: (\d+)		: (\d+)	0.481605	31
GSE43353	GPL14951	Age	sample_characteristics_ch1	age: (\d+)		ge: (\d+)	1	2
GSE43365	GPL570	Age	sample_characteristics_ch1	age: (\d+)	sample_characteristics_ch1	age: (\d+)	1	111
GSE43388	GPL14951	Age	sample_characteristics_ch1	age: (\d+)		ge: (\d+)	1	2
GSE43388	GPL5188	Age	sample_characteristics_ch1	age: (\d+)		ge: (\d+)	1	95
GSE43388	GPL570	Age	sample_characteristics_ch1	age: (\d+)		ge: (\d+)	1	15
GSE43388	GPL8542	Age	sample_characteristics_ch1	age: (\d+)		ge: (\d+)	1	28
GSE43458	GPL6244	PAC	sample_title	Lung adenocarcinoma	sample_source_name_ch1	adenocarcinoma	0	110
GSE43458	GPL6244	Tissue_normal_lung	sample_title	Normal lung		Normal	1	110
GSE43488	GPL13667	Male		gender: male		male	0	356
GSE43580	GPL570	PAC	sample_title	AC	sample_source_name_ch1	Adenocarcinoma	1	150
GSE43580	GPL570	SCC	sample_title	SCC	sample_source_name_ch1	Squamous	1	150
GSE43591	GPL570	MS	sample_title	Patient	sample_characteristics_ch1	multiple	1	20
GSE43591	GPL570	MS_control	sample_title	Control		Control	1	20
GSE43596	GPL570	Age	sample_characteristics_ch1	age: (\d+)		age: (\d+)	1	24
GSE43696	GPL6480	Age	sample_characteristics_ch1	age: (\d+)\.		age: (\d+)	1	108
GSE43777	GPL201	DF	sample_characteristics_ch1	DF	sample_characteristics_ch1	DF	1	168
GSE43777	GPL201	DHF	sample_characteristics_ch1	DHF		DHF	1	168
GSE43777	GPL570	DHF	sample_characteristics_ch1	DHF		dengue hemorrhagic fever	1	101
GSE43795	GPL10558	Age	sample_characteristics_ch1	age: (\d+)		age: (\d+)	1	31
GSE4384	GPL2705	ALL_Cells	sample_description	lymphoblastic leukemia, untreated		acute lymphoblastic		6
GSE4384	GPL2868	ALL_Cells	sample_description	lymphoblastic leukemia, untreated	sample_description	acute lymphoblastic leukemia	0	6
GSE4384	GPL2936	ALL_Cells	sample_description	lymphoblastic leukemia, untreated		acute lymphoblastic leukemia	0	21
GSE4384	GPL3272	ALL_Cells	sample_description	lymphoblastic leukemia, untreated		acute lymphoblastic leukemia		1
GSE43841	GPL14951	Age	sample_characteristics_ch1	age: (\d+)		ge: (\d+)	1	18
GSE4385	GPL2696	systemic_scleroderma_control		Nor		scleroderma	0	2
GSE4385	GPL3042	systemic_scleroderma_control		Nor		scleroderma	0	1
GSE43880	GPL10558	Leishmaniasis	sample_source_name_ch1	Leishmania	sample_title	Leish	1	12
GSE43880	GPL10558	Leishmaniasis_control	sample_source_name_ch1	normal	sample_source_name_ch1	normal	1	12
GSE43950	GPL10379	Age	sample_characteristics_ch1	age: (\d+)		age: (\d+)	1	14
GSE43973	GPL4133	BTissue_control	sample_characteristics_ch2	normal breast	sample_characteristics_ch2	normal breast		142
GSE43973	GPL8264	BTissue_control	sample_characteristics_ch2	normal breast		nor		2
GSE43973	GPL8265	BTissue_control	sample_characteristics_ch2	normal breast		norm		4
GSE44000	GPL6480	Obesity	sample_source_name_ch1	Obese		Obese	1	14
GSE44035	GPL6244	Age	sample_characteristics_ch1	age: (\d+)		ge: (\d+)	1	10
GSE44035	GPL6244	T2D_control	sample_characteristics_ch1	non-diabetic		donor	0	10
GSE44074	GPL13536	HBV_HCC	sample_description	HBV	sample_source_name_ch1	hepatocellular	0.574899	105
GSE44076	GPL13667	Age	sample_characteristics_ch1	age: (\d+)		ge: (\d+)	1	246
GSE44115	GPL14550	Age	sample_characteristics_ch1	age: (\d+)		age: (\d+)	1	32
GSE4412	GPL96	Age	sample_characteristics_ch1	age: (\d+)		age: (\d+)	1	85
GSE4412	GPL97	Age	sample_characteristics_ch1	age: (\d+)		age: (\d+)	1	85
GSE44170	GPL7280	Age	sample_characteristics_ch1	age: (\d+)		ge: (\d+)	1	76
GSE44270	GPL6244	Age	sample_characteristics_ch1	age: (\d+)		age: (\d+)	1	32
GSE44456	GPL6244	Age	sample_characteristics_ch1	age: (\d+)		ge: (\d+)	1	39
GSE44660	GPL5175	Melanoma	sample_characteristics_ch1	melanoma		disease: melanoma	1	22
GSE44723	GPL570	Age	sample_characteristics_ch1	age: (\d+)		ge: (\d+)	1	14
GSE44768	GPL4372	Age	sample_characteristics_ch2	age: (\d+)		age: (\d+)	1	230
GSE44770	GPL4372	Age	sample_characteristics_ch2	age: (\d+)		ge: (\d+)	1	230
GSE44771	GPL4372	Age	sample_characteristics_ch2	age: (\d+)		age: (\d+)	1	230
GSE44772	GPL4372	Age	sample_characteristics_ch2	age: (\d+)		ge: (\d+)	1	690
GSE4482	GPL3515	Age	sample_characteristics_ch1	age: (\d+)	sample_characteristics_ch1	Age: (\d+)	1	17
GSE4482	GPL3516	Age	sample_characteristics_ch1	age: (\d+)	sample_characteristics_ch1	Age: (\d+)	1	5
GSE4482	GPL4926	Age	sample_characteristics_ch1	age: (\d+)	sample_characteristics_ch1	Age: (\d+)	1	7
GSE44948	GPL16765	Age	sample_characteristics_ch1	age: (\d+)		age: (\d+)	0	3
GSE44964	GPL14550	Age	sample_characteristics_ch1	age: (\d+)		age: (\d+)	1	24
GSE44964	GPL17077	Age	sample_characteristics_ch1	age: (\d+)		age: (\d+)	1	8
GSE44966	GPL14550	Age	sample_characteristics_ch1	age: (\d+)		ge: (\d+)	1	72
GSE44966	GPL17077	Age	sample_characteristics_ch1	age: (\d+)		ge: (\d+)	1	8
GSE4498	GPL570	Age	sample_characteristics_ch1	age: (\d+)		age: (\d+)	1	22
GSE4498	GPL570	Nonsmoker	sample_description	non-smoker		non-sm	1	22
GSE4498	GPL570	Smoker	sample_description	small airways, smoker		pack	1	22
GSE45111	GPL6104	Age	sample_characteristics_ch1	age: (\d+)		ge: (\d+)	1	47
GSE45114	GPL5918	Age	sample_characteristics_ch1	age: (\d+)		age: (\d+)	1	49
GSE45168	GPL13497	EAC_Non_Tumor	sample_title	normal	sample_source_name_ch1	normal	1	10
GSE45168	GPL13497	ESCC_Tumor	sample_title	SCC	sample_characteristics_ch1	esophageal SCC	1	10
GSE45251	GPL4133	Age	sample_characteristics_ch1	age: (\d+)		ge: (\d+)	1	16
GSE45267	GPL570	Age	sample_characteristics_ch1	age: (\d+)		ge: (\d+)	1	87
GSE45330	GPL10904	Age	sample_characteristics_ch1	age: (\d+)	sample_characteristics_ch1	age: (\d+)	1	79
GSE45422	GPL4133	Age	sample_characteristics_ch1	age: (\d+)		age: (\d+)	1	6
GSE45484	GPL10558	Age	sample_characteristics_ch1	age: (\d+)	sample_characteristics_ch1	age: (\d+)	1	120
GSE45516	GPL570	Age	sample_characteristics_ch1	age: (\d+)		ge: (\d+)	1	9
GSE45598	GPL16699	Age	sample_characteristics_ch1	age: (\d+)		ge: (\d+)		6
GSE45670	GPL570	Age	sample_characteristics_ch1	age: (\d+)		age: (\d+)	1	38
GSE4570	GPL96	Melanoma	sample_characteristics_ch1	melanoma	sample_characteristics_ch1	melanoma	1	8
GSE45725	GPL6883	Age	sample_characteristics_ch1	age: (\d+)		ge: (\d+)	1	340
GSE45792	GPL13376	Age	sample_characteristics_ch1	age: (\d+)		ge: (\d+)	1	298
GSE45847	GPL16979	Age	sample_characteristics_ch1	age: (\d+)		(\d+)	-0.0103093	42
GSE45867	GPL570	Age	sample_characteristics_ch1	age: (\d+)		ge: (\d+)	1	40
GSE45868	GPL16699	Age	sample_characteristics_ch1	age: (\d+)		ge: (\d+)		6
GSE45869	GPL16699	Age	sample_characteristics_ch1	age: (\d+)		age: (\d+)		12
GSE4587	GPL570	Age	sample_characteristics_ch1	age: (\d+)		Age: (\d+)	1	18
GSE4587	GPL570	Melanoma	sample_source_name_ch1	melanoma	sample_source_name_ch1	melanoma	1	18
GSE4587	GPL570	Melanoma_control	sample_source_name_ch1	normal		normal	1	18
GSE45878	GPL16977	Age	sample_characteristics_ch1	age: (\d+)		age: (\d+)	1	837
GSE4588	GPL570	RA_control	sample_title	CONT	sample_characteristics_ch1	healthy	1	49
GSE4588	GPL570	SLE	sample_title	SLE		lupus	1	49
GSE4588	GPL570	SLE_control	sample_title	CONT		healthy	1	49
GSE4595	GPL1708	ALS	sample_title	Diseased		ALS	1	20
GSE4595	GPL1708	ALS_control	sample_title	Control		control	1	20
GSE45986	GPL6884	Age	sample_characteristics_ch1	age: (\d+)		age: (\d+)	1	229
GSE45987	GPL13376	Age	sample_characteristics_ch1	age: (\d+)	sample_characteristics_ch1	age: (\d+)	1	298
GSE45987	GPL6884	Age	sample_characteristics_ch1	age: (\d+)	sample_characteristics_ch1	age: (\d+)	1	229
GSE46075	GPL6244	Age	sample_characteristics_ch1	age: (\d+)	sample_characteristics_ch1	age: (\d+)	0.571429	56
GSE46170	GPL570	ALL_Cells	sample_title	ALL		Acute Lymphoblastic	1	38
GSE46193	GPL96	Age	sample_characteristics_ch1	age: (\d+)		age: (\d+)	1	16
GSE46238	GPL14550	Age	sample_characteristics_ch1	age: (\d+)		ge: (\d+)	1	12
GSE46239	GPL570	Age	sample_characteristics_ch1	age: (\d+)		age: (\d+)	1	52
GSE46311	GPL6244	Age	sample_characteristics_ch1	age: (\d+)		age: (\d+)	1	16
GSE46315	GPL10558	Age	sample_characteristics_ch1	age: (\d+)		age: (\d+)	1	12
GSE46449	GPL570	Age	sample_characteristics_ch1	age: (\d+)		age: (\d+)	1	88
GSE46449	GPL570	bipolar_disorder		genotype: bipolar patient	sample_characteristics_ch1	bipolar patient	1	88
GSE46449	GPL570	bipolar_disorder_control		Control subject	sample_characteristics_ch1	bipolar	-0.974503	88
GSE46509	GPL1352	Age	sample_characteristics_ch1	age: (\d+)		age: (\d+)	1	16
GSE46517	GPL96	Melanoma_control	sample_source_name_ch1	Normal		Normal	1	121
GSE46699	GPL570	RCC	sample_characteristics_ch1	tumor	sample_characteristics_ch1	tumor	1	130
GSE46699	GPL570	RCC_Control	sample_characteristics_ch1	normal		tissue: normal	1	130
GSE46706	GPL5175	Female		Sex: F	sample_characteristics_ch1	Sex: F	1	932
GSE46706	GPL5175	MB_Cerebellum_Control	sample_source_name_ch1	cerebellum | cerebellar		normal	0	932
GSE46706	GPL5175	Male	sample_characteristics_ch1	Sex: M		Sex: M	1	932
GSE46743	GPL6947	Age	sample_characteristics_ch1	age: (\d+)	sample_characteristics_ch1	age: (\d+)	1	320
GSE468	GPL74	MB_YN	sample_source_name_ch1	Medulloblastoma		Medulloblastoma	1	23
GSE46824	GPL6244	Age	sample_characteristics_ch1	age: (\d+)		age: (\d+)	1	34
GSE46862	GPL6244	Age	sample_characteristics_ch1	age: (\d+)		age: (\d+)	1	69
GSE4688	GPL201	Age	sample_characteristics_ch1	age: (\d+)		(\d+)	1	16
GSE47032	GPL5175	Age	sample_characteristics_ch1	age: (\d+)		age: (\d+)	1	20
GSE47032	GPL5188	Age	sample_characteristics_ch1	age: (\d+)		age: (\d+)	1	20
GSE47032	GPL5188	RCC	sample_characteristics_ch1	RCC		RCC	1	20
GSE47032	GPL5188	RCC_Control	sample_characteristics_ch1	Non-tumor		RCC	-1	20
GSE4704	GPL127	Age	sample_characteristics_ch1	age: (\d+)	sample_characteristics_ch1	Age: (\d+)	1	11
GSE4704	GPL128	Age	sample_characteristics_ch1	age: (\d+)	sample_characteristics_ch1	Age: (\d+)	1	11
GSE4704	GPL131	Age	sample_characteristics_ch1	age: (\d+)	sample_characteristics_ch1	Age: (\d+)	1	11
GSE4704	GPL549	Age	sample_characteristics_ch1	age: (\d+)	sample_characteristics_ch1	Age: (\d+)	1	11
GSE47051	GPL570	ALL_Cells	sample_title	ALL	sample_characteristics_ch1	ALL		108
GSE4716	GPL3694	Age	sample_characteristics_ch1	age: (\d+)	sample_characteristics_ch1	AGE: (\d+)	1	50
GSE4716	GPL3696	Age	sample_characteristics_ch1	age: (\d+)	sample_characteristics_ch1	AGE: (\d+)	1	50
GSE47162	GPL10558	Age	sample_characteristics_ch1	age: (\d+)		(Age: (\d+)|age: (\d+))	0.0166667	59
GSE47197	GPL16699	HCC_Non_Tumor	sample_characteristics_ch1	tissue subtype: non tumoral	sample_characteristics_ch1	non tumoral	1	124
GSE4732	GPL3706	Age	sample_characteristics_ch1	age: (\d+)		Age: (\d+)	1	303
GSE47353	GPL6244	Age	sample_characteristics_ch1	age: (\d+)		age: (\d+)	1	292
GSE474	GPL96	Obesity	sample_title	#NAME?		obese	0	24
GSE474	GPL96	Obesity_control	sample_title	NonObese		nono	1	24
GSE47404	GPL6480	Age	sample_characteristics_ch1	age: (\d+)		age: (\d+)	1	71
GSE47404	GPL6480	ESCC_Tumor	sample_title	Exp		ESCC		71
GSE47436	GPL570	Age	sample_characteristics_ch1	age: (\d+)		age: (\d+)		6
GSE47460	GPL14550	Age	sample_characteristics_ch1	age: (\d+)	sample_characteristics_ch1	age: (\d+)--	1	429
GSE47460	GPL14550	COPD	sample_characteristics_ch1	disease state: Chronic Obstructive Lung Disease	sample_title	COPD	0.994782	429
GSE47460	GPL6480	Age	sample_characteristics_ch1	age: (\d+)	sample_characteristics_ch1	age: (\d+)--	1	153
GSE47460	GPL6480	COPD	sample_characteristics_ch1	disease state: Chronic Obstructive Lung Disease	sample_title	COPD	1	153
GSE47726	GPL8234	Age	sample_characteristics_ch1	age: (\d+)		ge: (\d+)	1	11
GSE47874	GPL570	Age	sample_characteristics_ch1	age: (\d+)		age: (\d+)	1	52
GSE47881	GPL570	Age	sample_characteristics_ch1	age: (\d+)		ge: (\d+)	1	89
GSE47911	GPL6480	Age	sample_characteristics_ch1	age: (\d+)	sample_characteristics_ch1	age: (\d+)	1	16
GSE47911	GPL6480	GIST_Tissue	sample_title	GIST	sample_title	GIST	1	16
GSE48018	GPL6947	Male		gender: male		male		431
GSE48023	GPL10558	Female		gender: female		gender: female		417
GSE48024	GPL10558	Female		gender: female	sample_characteristics_ch1	female		417
GSE48047	GPL14550	Age	sample_characteristics_ch1	age: (\d+)		age: (\d+)	1	55
GSE48067	GPL6480	BTissue_control	sample_title	breast-normal		normal		35
GSE4824	GPL570	Age	sample_characteristics_ch1	age: (\d+)		Age: (\d+)	1	6
GSE4824	GPL96	Age	sample_characteristics_ch1	age: (\d+)		Age: (\d+)	1	78
GSE4824	GPL97	Age	sample_characteristics_ch1	age: (\d+)		Age: (\d+)	1	78
GSE4840	GPL96	Melanoma	sample_description	melanoma		melanoma	1	15
GSE4840	GPL96	Melanoma_control	sample_description	normal		melanoma	-0.470588	15
GSE4840	GPL97	Melanoma	sample_description	melanoma		melanoma	1	15
GSE4840	GPL97	Melanoma_control	sample_description	normal		normal	1	15
GSE48408	GPL15931	Age	sample_characteristics_ch1	age: (\d+)	sample_characteristics_ch1	age: (\d+)	1	164
GSE4841	GPL96	Age	sample_characteristics_ch1	age: (\d+)		Age: (\d+)	1	30
GSE4841	GPL96	Melanoma	sample_description	melanoma	sample_source_name_ch1	melanoma		30
GSE48424	GPL6480	Age	sample_characteristics_ch1	age: (\d+)	sample_characteristics_ch1	age: (\d+)	1	36
GSE4845	GPL570	Age	sample_characteristics_ch1	age: (\d+)		Age: (\d+)		45
GSE4845	GPL570	Melanoma	sample_description	melanoma		melanoma	0	45
GSE4845	GPL570	Melanoma_control	sample_description	normal		melanoma	0	45
GSE4845	GPL96	Age	sample_characteristics_ch1	age: (\d+)		Age: (\d+)	1	45
GSE4845	GPL96	Melanoma	sample_description	melanoma	sample_description	melanoma.	1	45
GSE4845	GPL97	Age	sample_characteristics_ch1	age: (\d+)		Age: (\d+)		15
GSE4845	GPL97	Melanoma	sample_description	melanoma	sample_source_name_ch1	melanoma	1	15
GSE4845	GPL97	Melanoma_control	sample_description	normal	sample_description	normal	1	15
GSE48452	GPL11532	Age	sample_characteristics_ch1	age: (\d+)	sample_characteristics_ch1	age: (\d+)	0.787337	73
GSE48452	GPL11532	Obesity	sample_source_name_ch1	Healthy obese		obese	1	73
GSE48452	GPL11532	Obesity_control	sample_source_name_ch1	Control	sample_source_name_ch1	Control	1	73
GSE48521	GPL570	Obesity	sample_source_name_ch1	obese mother		obese	1	16
GSE48521	GPL570	Obesity_control	sample_source_name_ch1	lean mother		lean	1	16
GSE48761	GPL6244	Age	sample_characteristics_ch1	age: (\d+)		ge: (\d+)	1	52
GSE48762	GPL6947	Age	sample_characteristics_ch1	age: (\d+)	sample_characteristics_ch1	age: (\d+)	1	621
GSE4882	GPL3730	LCC	sample_characteristics_ch1	Large cell carcinoma		Large cell	1	125
GSE4882	GPL3730	PAC	sample_characteristics_ch1	Adenocarcinoma		Adenocarcinoma	1	125
GSE4882	GPL3730	SCC	sample_characteristics_ch1	Squamous cell carcinoma		Squamous	1	125
GSE48838	GPL4133	Age	sample_characteristics_ch1	age: (\d+)		age: (\d+)	1	8
GSE48838	GPL4133	Melanoma	sample_characteristics_ch1	melanoma		melanoma		8
GSE48964	GPL6244	Obesity	sample_source_name_ch1	obese		obese	0	6
GSE48964	GPL6244	Obesity_control	sample_source_name_ch1	non-obese		lean	1	6
GSE49243	GPL570	Age	sample_characteristics_ch1	age: (\d+)		age: (\d+)	0.872798	73
GSE49243	GPL570	MB_Gender	sample_characteristics_ch1	(M|F)		gender	0	73
GSE49243	GPL570	MB_Histology	sample_characteristics_ch1	(classic|desmoplastic|LCA|mben|NOS)		histology: medulloblastoma	0.00208848	73
GSE49243	GPL570	MB_YN	sample_source_name_ch1	medulloblastoma		medulloblastoma	0	73
GSE49278	GPL16686	ACC_Tumor	sample_title	ACC		Adrenocortical		44
GSE49355	GPL96	Age	sample_characteristics_ch1	age: (\d+)		age: (\d+)	1	57
GSE49376	GPL10904	Age	sample_characteristics_ch1	age: (\d+)		age: (\d+)	1	48
GSE49454	GPL10558	Age	sample_characteristics_ch1	age: (\d+)		ge: (\d+)	1	177
GSE49531	GPL5175	Age		age \(yrs\): (\d+)		: (\d+)	1	883
GSE49531	GPL5175	Male		gender: male		gender: male	1	883
GSE49604	GPL10558	RA	sample_characteristics_ch1	No treatment.*RA		RA	0.5	12
GSE49604	GPL10558	RA_control	sample_characteristics_ch1	healthy		osteoarthritis	0	12
GSE49604	GPL8432	RA	sample_characteristics_ch1	No treatment.*RA		RA	1	8
GSE49604	GPL8432	RA_control	sample_characteristics_ch1	healthy		osteoarthritis		8
GSE49641	GPL6244	Age	sample_characteristics_ch1	age: (\d+)		ge: (\d+)	1	36
GSE49710	GPL16876	NB_highrisk		high risk: 1		high risk: 1	1	498
GSE49822	GPL570	Age	sample_characteristics_ch1	age: (\d+)		ge: (\d+)	1	22
GSE49839	GPL6104	Age	sample_characteristics_ch1	age: (\d+)	sample_characteristics_ch1	age: (\d+)	1	22
GSE49901	GPL6480	RCC_Control	sample_characteristics_ch1	non-tumor tissue	sample_description	non-tumor	1	2
GSE49972	GPL10558	Age	sample_characteristics_ch1	age: (\d+)		age: (\d+)	0.0442055	32
GSE49997	GPL2986	Age	sample_characteristics_ch1	age: (\d+)		age: (\d+)	1	204
GSE50081	GPL570	Age	sample_characteristics_ch1	age: (\d+)		-age: (\d+)	0.0157634	181
GSE50081	GPL570	LCC	sample_characteristics_ch1	large cell carcinoma		large	1	181
GSE50081	GPL570	PAC	sample_characteristics_ch1	adenocarcinoma		adenocarcinoma	1	181
GSE50081	GPL570	SCC	sample_characteristics_ch1	squamous cell carcinoma		squamous	1	181
GSE50161	GPL570	MB_Cerebellum_Control	sample_title	NORMAL.*Cerebellum		normal	0.246575	130
GSE50161	GPL570	MB_YN	sample_title	MED		medulloblastoma	1	130
GSE50161	GPL570	ODG_controls		normal brain	sample_characteristics_ch1	normal	1	130
GSE50195	GPL17629	Age	sample_characteristics_ch1	age: (\d+)		ge: (\d+)	1	16
GSE50395	GPL4133	SLE	sample_title	SLE		Lupu	-0.333333	12
GSE50395	GPL4133	SLE_control	sample_title	control	sample_characteristics_ch1	Healthy	1	12
GSE50397	GPL6244	Age	sample_characteristics_ch1	age: (\d+)		ge: (\d+)	1	89
GSE50397	GPL6244	T2D	sample_characteristics_ch1	hba1c		panc	0	89
GSE50509	GPL10558	Melanoma	sample_characteristics_ch1	none		melanoma	0	61
GSE5056	GPL80	Age	sample_characteristics_ch1	age: (\d+)		Age: (\d+)	1	44
GSE5056	GPL80	Nonsmoker	sample_characteristics_ch1	Smoking Status: non-smoker		non-smoker	0	44
GSE5056	GPL80	Smoker	sample_characteristics_ch1	Smoking Status: smoker		pack	1	44
GSE50567	GPL570	Age	sample_characteristics_ch1	age: (\d+)		ge: (\d+)	1	41
GSE5057	GPL96	Age	sample_characteristics_ch1	age: (\d+)		ge: (\d+)	1	11
GSE5057	GPL96	Nonsmoker	sample_characteristics_ch1	Smoking Status: non-smoker		non	1	11
GSE5057	GPL96	Smoker	sample_characteristics_ch1	Smoking Status: smoker		pack	1	11
GSE5058	GPL570	Age	sample_characteristics_ch1	age: (\d+)		(Age: (\d+)|age: (\d+))	0	39
GSE5058	GPL570	COPD	sample_characteristics_ch1	COPD		COPD	1	39
GSE5058	GPL570	Nonsmoker	sample_characteristics_ch1	non-smoker	sample_characteristics_ch1	non-smoker	1	39
GSE5058	GPL570	Smoker	sample_characteristics_ch1	pack		pack	1	39
GSE5059	GPL570	Age	sample_characteristics_ch1	age: (\d+)		Age: (\d+)	1	9
GSE5059	GPL570	Nonsmoker	sample_characteristics_ch1	Smoking Status: non-smoker		non-smoker	1	9
GSE5059	GPL570	Smoker	sample_characteristics_ch1	pack		pack	1	9
GSE5060	GPL570	Age	sample_characteristics_ch1	age: (\d+)	sample_characteristics_ch1	(\d+)	1	48
GSE5060	GPL570	COPD	sample_characteristics_ch1	COPD		COPD	1	48
GSE5060	GPL570	Nonsmoker	sample_description	non-smoker		non-s	1	48
GSE5060	GPL570	Smoker	sample_characteristics_ch1	pack		pack	1	48
GSE5060	GPL80	Age	sample_characteristics_ch1	age: (\d+)	sample_characteristics_ch1	(\d+)	1	54
GSE5060	GPL80	Nonsmoker	sample_description	non-smoker		non-smoker	1	54
GSE5060	GPL80	Smoker	sample_characteristics_ch1	pack		pack	0.815825	54
GSE5060	GPL96	Age	sample_characteristics_ch1	age: (\d+)	sample_characteristics_ch1	(\d+)	0.468132	22
GSE5060	GPL96	Nonsmoker	sample_description	non-smoker		non-smoker	1	22
GSE5060	GPL96	Smoker	sample_characteristics_ch1	pack		pack	1	22
GSE50635	GPL6244	Age	sample_characteristics_ch1	age: (\d+)		age: (\d+)	1	49
GSE50635	GPL6244	SLE	sample_description	RBP		Contro	-0.78513	49
GSE50635	GPL6244	SLE_control	sample_description	Controls	sample_description	Control	1	49
GSE50746	GPL13497	Age	sample_characteristics_ch1	age: (\d+)		age: (\d+)	1	28
GSE5081	GPL570	Age	sample_characteristics_ch1	age: (\d+)		Age: (\d+)	1	32
GSE50948	GPL570	Age	sample_characteristics_ch1	age: (\d+)		ge: (\d+)	1	156
GSE50999	GPL6244	ALL_Cells	sample_title	ALL		ALL		24
GSE51010	GPL201	Age	sample_characteristics_ch1	age: (\d+)		age: (\d+)	1	48
GSE51010	GPL570	Age	sample_characteristics_ch1	age: (\d+)		age: (\d+)	1	8
GSE51020	GPL6244	MB_YN	sample_characteristics_ch1	medulloblastoma		medulloblastoma		10
GSE5109	GPL570	Obesity	sample_description	before gastric bypass		obese	0	6
GSE51186	GPL16699	Age	sample_characteristics_ch1	age: (\d+)		age: (\d+)		34
GSE51216	GPL6480	Age	sample_characteristics_ch1	age: (\d+)		age: (\d+)	1	32
GSE5122	GPL96	Age	sample_characteristics_ch1	age: (\d+)	sample_characteristics_ch1	Age: (\d+)	1	58
GSE51260	GPL15314	Age	sample_characteristics_ch1	age: (\d+)		age: (\d+)	1	12
GSE51404	GPL10558	Age	sample_characteristics_ch1	age: (\d+)		ge: (\d+)	1	53
GSE51405	GPL6947	Age	sample_characteristics_ch1	age: (\d+)		ge: (\d+)	1	83
GSE51406	GPL10558	Age	sample_characteristics_ch1	age: (\d+)		age: (\d+)	1	53
GSE51406	GPL6947	Age	sample_characteristics_ch1	age: (\d+)		age: (\d+)	1	83
GSE5145	GPL570	Age	sample_characteristics_ch1	age: (\d+)		age:		6
GSE51575	GPL13607	Age	sample_characteristics_ch1	age: (\d+)	sample_characteristics_ch1	age: (\d+)	1	52
GSE51588	GPL13497	Age	sample_characteristics_ch1	age: (\d+)		age: (\d+)	1	50
GSE51699	GPL13667	Age	sample_characteristics_ch1	age: (\d+)		age: (\d+)		40
GSE51699	GPL16686	Age	sample_characteristics_ch1	age: (\d+)		age: (\d+)	1	25
GSE51739	GPL570	Age	sample_characteristics_ch1	age: (\d+)		ge: (\d+)	1	91
GSE51835	GPL570	Age	sample_characteristics_ch1	age: (\d+)		age: (\d+)		24
GSE51843	GPL10558	Age	sample_characteristics_ch1	age: (\d+)		ge: (\d+)	1	11
GSE51852	GPL6480	LCC	sample_title	Large cell carcinoma		AS	-0.135287	53
GSE51852	GPL6480	SCC	sample_title	Squamous cell carcinoma		Squamous	1	53
GSE51997	GPL570	SLE	sample_description	SLE	sample_characteristics_ch1	SLE	1	36
GSE51997	GPL570	SLE_control	sample_description	healthy.*before		Healthy	0.4375	36
GSE51999	GPL4133	Age	sample_characteristics_ch1	age: (\d+)		age: (\d+)	1	41
GSE5207	GPL3966	Age	sample_characteristics_ch1	age: (\d+)	sample_characteristics_ch2	Age: (\d+)	1	48
GSE5207	GPL3967	Age	sample_characteristics_ch1	age: (\d+)	sample_characteristics_ch2	Age: (\d+)	1	48
GSE52519	GPL6884	Age	sample_characteristics_ch1	age: (\d+)		ge: (\d+)	1	12
GSE52561	GPL10558	Age	sample_characteristics_ch1	age: (\d+)		age: (\d+)	1	8
GSE52562	GPL10558	Age	sample_characteristics_ch1	age: (\d+)		age: (\d+)	1	26
GSE52563	GPL10558	Age	sample_characteristics_ch1	age: (\d+)		ge: (\d+)	1	6
GSE52601	GPL10558	Age	sample_characteristics_ch1	age: (\d+)		age: (\d+)	1	24
GSE52746	GPL17996	Age	sample_characteristics_ch1	age: (\d+)		ge: (\d+)	1	39
GSE52746	GPL17996	CD	sample_title	without		CD	0.420792	39
GSE52746	GPL17996	CD_control	sample_title	control		control	1	39
GSE53000	GPL6244	Age	sample_characteristics_ch1	age: (\d+)		ge: (\d+)	1	62
GSE53000	GPL6244	RCC_Control	sample_characteristics_ch1	normal adult kidney		tissue: normal	1	62
GSE53127	GPL8432	Age	sample_characteristics_ch1	age: (\d+)		age: (\d+)	1	18
GSE5314	GPL3999	ALL_Cells	sample_title	ALL		ALL		54
GSE53195	GPL10558	Female	sample_characteristics_ch1	gender: F		gender: F	1	862
GSE53195	GPL10558	Male	sample_characteristics_ch1	gender: M		gender: M	1	862
GSE53351	GPL14550	Age	sample_characteristics_ch1	age: (\d+)		ge: (\d+)	1	301
GSE53399	GPL13158	Age	sample_characteristics_ch1	age: (\d+)		age: (\d+)	1	120
GSE53424	GPL10558	Age	sample_characteristics_ch1	age: (\d+)		ge: (\d+)	1	5
GSE53431	GPL10558	Age	sample_characteristics_ch1	age: (\d+)	sample_characteristics_ch1	age: (\d+)	1	47
GSE5364	GPL96	BC	sample_title	Breast tumor sample		breast cancer	0.922908	341
GSE53702	GPL5188	Age	sample_characteristics_ch1	age: (\d+)		age: (\d+)	1	13
GSE5372	GPL570	Age	sample_characteristics_ch1	age: (\d+)		ge: (\d+)	1	22
GSE53757	GPL570	RCC_Control	sample_characteristics_ch1	normal kidney	sample_characteristics_ch1	clear cell renal cell carcinoma	-1	144
GSE5377	GPL201	Age	sample_characteristics_ch1	age: (\d+)		Age: (\d+)	1	20
GSE53786	GPL570	Age	sample_characteristics_ch1	age: (\d+)	sample_characteristics_ch1	Age: (\d+)	0.95695	119
GSE53873	GPL15496	Age	sample_characteristics_ch1	age: (\d+)		age: (\d+)	1	24
GSE5388	GPL96	Age		Age \(years\): (\d+)		(\d+)	1	61
GSE5388	GPL96	Onset_Age		Age of onset \(years\): (\d+)		: (\d+)	-0.00458963	61
GSE5388	GPL96	bipolar_disorder		Disease_status: Bipolar disorder	sample_source_name_ch1	bipolar	1	61
GSE5388	GPL96	bipolar_disorder_control		Disease_status: Healthy control		Bipolar disorder	-0.999463	61
GSE5389	GPL96	Age		Age \(years\): (\d+)		Age \(years\): (\d+)	1	21
GSE5389	GPL96	bipolar_disorder		Disease_status: Bipolar disorder		bipolar	1	21
GSE5389	GPL96	bipolar_disorder_control		Disease_status: Healthy control		Healthy	1	21
GSE5392	GPL96	Onset_Age		Age of onset \(years\): (\d+)		Age \(years\): (\d+)	-0.0032826	82
GSE5392	GPL96	bipolar_disorder		Disease_status: Bipolar disorder		bipolar disorder	1	82
GSE53922	GPL6884	Age	sample_characteristics_ch1	age: (\d+)		age: (\d+)	1	112
GSE53987	GPL570	Age	sample_characteristics_ch1	age: (\d+)	sample_characteristics_ch1	age: (\d+)	1	205
GSE53987	GPL570	Psychiatric_Control		disease state: control		control	1	205
GSE53987	GPL570	Schizophrenia		disease state: schizophrenia	sample_source_name_ch1	schizophrenia	1	205
GSE53987	GPL570	bipolar_disorder		bipolar disorder		bipolar disorder	1	205
GSE53987	GPL570	pH		ph: (\d+.\d+)		ph: (\d+)	0	205
GSE54004	GPL18281	Age	sample_characteristics_ch1	age: (\d+)		age: (\d+)	1	144
GSE54083	GPL4133	Age	sample_characteristics_ch1	age: (\d+)		ge: (\d+)	1	23
GSE54083	GPL4133	Ruptured	sample_characteristics_ch1	Ruptured		Ruptured	1	23
GSE54083	GPL4133	Unruptured	sample_characteristics_ch1	Unruptured		Unruptured	1	23
GSE54236	GPL6480	HCC_Non_Tumor	sample_characteristics_ch1	tissue type: Biopsy of cirrhotic non-malignant tissue		non-malignant	0	161
GSE54236	GPL6480	HCC_Tumor	sample_characteristics_ch1	tissue type: Biopsy of tumor tissue	sample_description	f tumor liver	1	161
GSE54279	GPL6244	T2D	sample_characteristics_ch1	hba1c: 6		is	0	128
GSE54280	GPL6244	Age	sample_characteristics_ch1	age: (\d+)		age: (\d+)	1	12
GSE54325	GPL10332	Age	sample_characteristics_ch1	age: (\d+)	sample_characteristics_ch1	age: (\d+)	1	7
GSE54467	GPL6884	Melanoma	sample_title	melanoma		melanoma		79
GSE54475	GPL6244	Age	sample_characteristics_ch1	age: (\d+)		ge: (\d+)		10
GSE54638	GPL6480	Age	sample_characteristics_ch1	age: (\d+)		age: (\d+)	1	26
GSE54837	GPL570	Age	sample_characteristics_ch1	age: (\d+)		ge: (\d+)	1	226
GSE55034	GPL570	Age	sample_characteristics_ch1	age: (\d+)		ge: (\d+)		4
GSE55098	GPL570	T1D	sample_title	diabetes	sample_characteristics_ch1	diab	1	22
GSE55098	GPL570	T1D_control	sample_title	Normal		control	1	22
GSE55205	GPL10558	Obesity	sample_characteristics_ch1	obese		Obese	1	23
GSE55205	GPL10558	Obesity_control	sample_characteristics_ch1	normal		Normal	1	23
GSE55231	GPL10558	Age	sample_characteristics_ch1	age: (\d+)		age: (\d+)	1	129
GSE55235	GPL96	RA	sample_characteristics_ch1	rheumatoid		rhe	1	30
GSE55235	GPL96	RA_control	sample_title	healthy		healthy	1	30
GSE55258	GPL13607	Age	sample_characteristics_ch1	age: (\d+)		age: (\d+)	1	21
GSE55267	GPL570	Age	sample_characteristics_ch1	age: (\d+)		age: (\d+)	1	69
GSE55410	GPL6244	Age	sample_characteristics_ch1	age: (\d+)		age: (\d+)	0	26
GSE55457	GPL96	Age	sample_characteristics_ch1	age: (\d+)	sample_characteristics_ch1	age: (\d+)	1	33
GSE55457	GPL96	RA	sample_title	Rheumatoid		age: (\d+)	0	33
GSE55457	GPL96	RA_control	sample_title	Normal		norma	1	33
GSE55584	GPL96	Age	sample_characteristics_ch1	age: (\d+)		age: (\d+)	1	16
GSE55594	GPL17811	Age	sample_characteristics_ch1	age: (\d+)		age: (\d+)	1	10
GSE55664	GPL10558	Leishmaniasis	sample_source_name_ch1	Leishmania		Leishmania	1	35
GSE55664	GPL10558	Leishmaniasis_control	sample_title	Norm		normal	1	35
GSE55851	GPL10332	Age	sample_characteristics_ch1	age: (\d+)		age: (\d+)	1	21
GSE56033	GPL6244	Age	sample_characteristics_ch1	age: (\d+)		: (\d+)---g|age: (\d+)	-0.00346577	499
GSE56035	GPL6244	Age	sample_characteristics_ch1	age: (\d+)	sample_characteristics_ch1	(\d+)	0.0448055	984
GSE56116	GPL4133	Age	sample_characteristics_ch1	age: (\d+)		age: (\d+)	1	13
GSE56341	GPL6244	Age	sample_characteristics_ch1	age: (\d+)	sample_characteristics_ch1	age: (\d+)	1	22
GSE56341	GPL6244	COPD	sample_title	COPD		small	0	22
GSE56386	GPL13607	Age	sample_characteristics_ch1	age: (\d+)		age: (\d+)	1	8
GSE56500	GPL5188	ALS	sample_title	mtC9ORF72|sALS		ALS	1	12
GSE56500	GPL5188	ALS_control	sample_title	control		healt	1	12
GSE56808	GPL570	ALS	sample_title	ALS		ALS	1	18
GSE56808	GPL570	ALS_control	sample_title	Control		control	1	18
GSE5720	GPL96	Age	sample_characteristics_ch1	age: (\d+)	sample_characteristics_ch1	age: (\d+)	1	60
GSE5720	GPL97	Age	sample_characteristics_ch1	age: (\d+)	sample_characteristics_ch1	age: (\d+)	1	60
GSE57273	GPL4133	Age	sample_characteristics_ch1	age: (\d+)		ge: (\d+)	1	6
GSE57297	GPL17077	BC	sample_title	BreastCancer	sample_characteristics_ch1	breast cancer	1	32
GSE57297	GPL17077	BTissue_control	sample_title	NormalControl		Control	1	32
GSE57542	GPL18032	Age	sample_characteristics_ch1	age \(years\): (\d+)		\(years\): (\d+)	1	2441
GSE57611	GPL96	Age	sample_characteristics_ch1	age: (\d+)		: (\d+)	0.661538	148
GSE57775	GPL17586	Age	sample_characteristics_ch1	age: (\d+)		age: (\d+)	1	11
GSE58015	GPL571	Age	sample_characteristics_ch1	age: (\d+)		age: (\d+)	1	9
GSE58240	GPL10558	Age	sample_characteristics_ch1	age: (\d+)		age: (\d+)	1	32
GSE58349	GPL10558	Age	sample_characteristics_ch1	age: (\d+)		ge: (\d+)	1	12
GSE58350	GPL10558	Age	sample_characteristics_ch1	age: (\d+)		age: (\d+)	1	36
GSE58364	GPL10558	Age	sample_characteristics_ch1	age: (\d+)		ge: (\d+)	1	12
GSE5839	GPL96	MS	sample_title	Multiple	sample_description	Human Multiple Sclerosis brain tissue	0.5	4
GSE5839	GPL96	MS_control	sample_title	Control		control	1	4
GSE5843	GPL3877	PAC	sample_title	Primary Lung Adenocarcinoma		adenocarcinoma		48
GSE58558	GPL570	Age	sample_characteristics_ch1	age: (\d+)	sample_characteristics_ch1	age: (\d+)	1	109
GSE59446	GPL18887	Age	sample_characteristics_ch1	age: (\d+)		age: (\d+)	1	200
GSE5949	GPL91	Age	sample_characteristics_ch1	age: (\d+)	sample_characteristics_ch1	Age: (\d+)	1	60
GSE5949	GPL92	Age	sample_characteristics_ch1	age: (\d+)	sample_characteristics_ch1	Age: (\d+)	1	60
GSE5949	GPL93	Age	sample_characteristics_ch1	age: (\d+)	sample_characteristics_ch1	Age: (\d+)	1	60
GSE5949	GPL94	Age	sample_characteristics_ch1	age: (\d+)	sample_characteristics_ch1	Age: (\d+)	1	60
GSE5949	GPL95	Age	sample_characteristics_ch1	age: (\d+)	sample_characteristics_ch1	Age: (\d+)	1	60
GSE60083	GPL6884	CD	sample_title	CD.*Unstimulated		Crohn	1	100
GSE60083	GPL6884	CD_control	sample_title	HC		Heal	1	100
GSE60190	GPL6947	Age	sample_characteristics_ch1	age: (\d+)		ge: (\d+)	0.00729432	133
GSE60350	GPL13667	Age	sample_characteristics_ch1	age: (\d+)		age: (\d+)	1	8
GSE60403	GPL570	Obesity	sample_characteristics_ch1	obese		obese	1	16
GSE60403	GPL570	Obesity_control	sample_characteristics_ch1	lean		lean	1	16
GSE6044	GPL201	Age	sample_characteristics_ch1	age: (\d+)		age: (\d+)	1	47
GSE60464	GPL14951	Melanoma	sample_characteristics_ch1	melanoma	sample_source_name_ch1	metastatic melanoma		42
GSE6059	GPL3345	BE_Tissue	sample_title	Barrett's		Barrett	0.571429	6
GSE6059	GPL3345	EAC_Non_Tumor	sample_title	Normal		Adeno	-0.285714	6
GSE6059	GPL3345	EAC_Tumor	sample_title	AdenoCa		AdenoCa	1	6
GSE6059	GPL4459	BE_Tissue	sample_title	Barrett's		Barrett	0.484848	17
GSE6059	GPL4459	EAC_Non_Tumor	sample_title	Normal		Adeno		17
GSE6059	GPL4459	EAC_Tumor	sample_title	AdenoCa		AdenoCa		17
GSE6059	GPL4460	BE_Tissue	sample_title	Barrett's		Barrett	0	9
GSE6059	GPL4460	EAC_Non_Tumor	sample_title	Normal		Adeno	-0.615385	9
GSE6059	GPL4460	EAC_Tumor	sample_title	AdenoCa		AdenoCa	1	9
GSE6059	GPL4461	BE_Tissue	sample_title	Barrett's		Barrett	0	16
GSE6059	GPL4461	EAC_Non_Tumor	sample_title	Normal		Adeno		16
GSE6059	GPL4461	EAC_Tumor	sample_title	AdenoCa		AdenoCa		16
GSE6128	GPL1390	Age	sample_characteristics_ch2	age: (\d+)	sample_characteristics_ch2	age: (\d+)	0.957466	190
GSE6128	GPL887	Age	sample_characteristics_ch2	age: (\d+)	sample_characteristics_ch2	age: (\d+)		1
GSE6130	GPL1390	Age	sample_characteristics_ch2	age: (\d+)	sample_characteristics_ch2	age: (\d+)	0.988627	96
GSE6130	GPL1390	BC	sample_source_name_ch2	Breast Tumor	sample_source_name_ch2	Breast Tumor	1	96
GSE6130	GPL885	Age	sample_characteristics_ch2	age: (\d+)	sample_characteristics_ch2	age: (\d+)	1	10
GSE6130	GPL885	BC	sample_source_name_ch2	Breast Tumor	sample_source_name_ch2	Breast	0.285714	10
GSE6130	GPL887	Age	sample_characteristics_ch2	age: (\d+)	sample_characteristics_ch2	age: (\d+)	1	53
GSE6130	GPL887	BC	sample_source_name_ch2	Breast Tumor	sample_source_name_ch2	Breast Tumor	1	53
GSE6130	GPL887	BTissue_control	sample_source_name_ch2	Normal		Normal bre	1	53
GSE6344	GPL96	RCC	sample_characteristics_ch1	Tumor		Tumor HRE	0.9	20
GSE6344	GPL96	RCC_Control	sample_characteristics_ch1	ormal	sample_characteristics_ch1	Normal	1	20
GSE6344	GPL97	RCC	sample_characteristics_ch1	Tumor	sample_description	Tumor	0.9	20
GSE6344	GPL97	RCC_Control	sample_characteristics_ch1	ormal	sample_description	Normal	0.9	20
GSE6377	GPL201	Age	sample_characteristics_ch1	age: (\d+)	sample_characteristics_ch1	Age: (\d+)	1	99
GSE6532	GPL570	Age	sample_characteristics_ch1	age: (\d+)		age: (\d+)	1	87
GSE6532	GPL96	Age	sample_characteristics_ch1	age: (\d+)		age: (\d+)	1	327
GSE6532	GPL97	Age	sample_characteristics_ch1	age: (\d+)		age: (\d+)	1	327
GSE65737	GPL16956	GDM		disease state: GDM macrosomia		disease state: GDM	1	6
GSE6604	GPL8300	Age	sample_characteristics_ch1	age: (\d+)	sample_characteristics_ch1	Age: (\d+)	1	18
GSE6604	GPL92	Age	sample_characteristics_ch1	age: (\d+)	sample_characteristics_ch1	Age: (\d+)	1	17
GSE6604	GPL93	Age	sample_characteristics_ch1	age: (\d+)	sample_characteristics_ch1	Age: (\d+)	1	17
GSE6613	GPL96	PD_control	sample_characteristics_ch1	healthy control		healthy	1	105
GSE6631	GPL8300	HNSCC_Non_Tumor	sample_title	Normal		Cancer	-1	44
GSE6631	GPL8300	HNSCC_Tumor	sample_title	Cancer		Cancer	1	44
GSE6731	GPL8300	CD	sample_title	CD		Crohn's	1	36
GSE6731	GPL8300	CD_control	sample_title	N.*s	sample_characteristics_ch1	normal	1	36
GSE674	GPL96	Age	sample_source_name_ch1	(\d+)	sample_source_name_ch1	(\d+)	1	15
GSE674	GPL97	Age	sample_source_name_ch1	(\d+)	sample_source_name_ch1	(\d+)	1	15
GSE6791	GPL570	Age	sample_characteristics_ch1	age: (\d+)	sample_characteristics_ch1	age: (\d+)	1	84
GSE6798	GPL570	T2D	sample_title	Muscle P		PCOS	1	29
GSE6798	GPL570	T2D_control	sample_title	Muscle control		co	1	29
GSE686	GPL503	HNSCC_Non_Tumor	sample_description	normal		HNSCC	-0.0798722	78
GSE68950	GPL3921	astrocytoma		astrocytoma		astrocytoma	1	798
GSE6919	GPL8300	Age	sample_characteristics_ch1	age: (\d+)	sample_characteristics_ch1	Age: (\d+)	1	171
GSE6919	GPL92	Age	sample_characteristics_ch1	age: (\d+)	sample_characteristics_ch1	Age: (\d+)	1	168
GSE6919	GPL93	Age	sample_characteristics_ch1	age: (\d+)	sample_characteristics_ch1	Age: (\d+)	1	165
GSE703	GPL80	PHT_Control	sample_title	NOR		NOR	1	20
GSE7036	GPL570	Female		Sex: Female		Sex: Female	1	6
GSE7036	GPL570	Onset_Age		Age of Onset:(\d+)		Onset:(\d+)	1	6
GSE7036	GPL570	bipolar_disorder		Clinical Status:BD1 with psychotic features	sample_source_name_ch1	Bipolar	1	6
GSE7036	GPL570	bipolar_disorder_control		Clinical Status:Control		Unaff	1	6
GSE7047	GPL570	Chagas_control	sample_source_name_ch1	un		control	0.72	7
GSE7152	GPL570	Melanoma	sample_characteristics_ch1	Melanoma	sample_source_name_ch1	Melanoma	0	35
GSE7186	GPL4861	ALL_Cells	sample_title	ALL		ALL	1	127
GSE7186	GPL4861	AML_Tissue	sample_title	AML		AML	1	127
GSE7339	GPL1293	Age	sample_characteristics_ch1	age: (\d+)	sample_characteristics_ch1	Age:(\d+)	1	100
GSE7339	GPL1293	LCC	sample_characteristics_ch1	Large cell carcinoma		Large cell c	1	100
GSE7339	GPL1293	PAC	sample_characteristics_ch1	Adenocarcinoma		Type:Adenocarcinoma	1	100
GSE7339	GPL1293	SCC	sample_characteristics_ch1	Squamous cell carcinoma		Squamous	1	100
GSE7339	GPL1293	SCLC	sample_characteristics_ch1	Small cell carcinoma		Small	1	100
GSE7349	GPL5020	Age	sample_characteristics_ch1	age: (\d+)		Age: (\d+)	1	3
GSE7367	GPL3985	RCC	sample_characteristics_ch1	Renal tumor tissue	sample_characteristics_ch1	tumor tissue	1	48
GSE7378	GPL4685	Age	sample_characteristics_ch1	age: (\d+)		age:(\d+)	1	54
GSE7390	GPL96	Age	sample_characteristics_ch1	age: (\d+)	sample_characteristics_ch1	age: (\d+)	1	198
GSE7524	GPL96	RA	sample_title	pre-treatment		RA	0.4	6
GSE7524	GPL96	RA_control	sample_title	Normal		RA	-0.8	6
GSE7547	GPL5104	Age	sample_characteristics_ch1	age: (\d+)	sample_characteristics_ch1	age: (\d+)	1	189
GSE7553	GPL570	Melanoma	sample_characteristics_ch1	Melanoma	sample_source_name_ch1	Melanoma Tumor Tissue	0.198441	87
GSE7553	GPL570	Melanoma_control	sample_characteristics_ch1	Normal Skin		Normal	1	87
GSE7586	GPL570	Malaria_control	sample_description	without		without malaria	1	20
GSE7621	GPL570	PD_control	sample_characteristics_ch1	Control		normal	1	25
GSE7638	GPL571	Age	sample_characteristics_ch1	age: (\d+)		ge:(\d+)	1	160
GSE7638	GPL571	CAD	sample_title	\bCAD_replicate		with cor	1	160
GSE7638	GPL571	CAD_control	sample_title	NoCAD_replicate		without co	1	160
GSE7670	GPL96	PAC	sample_characteristics_ch1	Tumor		Tumor	1	66
GSE7670	GPL96	Tissue_normal_lung	sample_characteristics_ch1	Adjacent		Normal lung	-0.0599572	66
GSE7696	GPL570	Age	sample_characteristics_ch1	age: (\d+)	sample_characteristics_ch1	age: (\d+)	0.0754128	84
GSE781	GPL96	RCC	sample_source_name_ch1	Trizol isolation of total RNA from Renal Clear Cell Carcinoma tissue		Renal Clear Cell Carcinoma	0.638298	17
GSE781	GPL97	RCC	sample_source_name_ch1	Trizol isolation of total RNA from Renal Clear Cell Carcinoma tissue	sample_title	Renal Clear Cell Carcinoma	0.638298	17
[truncated: 86 more rows]
