# Supplementary material for: Precision annotation of digital samples in NCBI’s gene expression omnibus
Source: Sci Data. 2017 Sep 19;4:170125. doi: 10.1038/sdata.2017.125 (PMC5604135; doi:10.1038/sdata.2017.125)
Supplement: Supplementary File 3 [file sdata2017125-s3.xlsx]

## Sheet: scores
S3 File: Gene level estimates in breast cancer with STAR vs TCGA. The table lists 19,725 measures of differential gene expression of STAR data (by random and fixed meta-analysis) and TCGA (FPKM and DESeq2).
Gene	TCGA FPKM				TCGA DSEQ				STAR Random				STAR Fixed
	fc	p	score	rank	fc	p	score	rank	fc	p	score	rank	fc	p	score	rank
A1BG	0.917185	2.08469e-23	20.8026	18664	1.58726	1.34196e-41	64.8748	18525	0.0607403	9.30613e-07	0.366339	17571	0.0475569	2.22507e-308	14.631	17804
A1BG-AS1	0.174642	1.62885e-07	1.18549	15060	0.493699	1.70818e-11	5.31589	14022	0.014764	0.039516	0.0207173	13203	0.00749986	0.0631216	0.0089985	11292
A1CF	-0.00134783	0.869099	-8.21243e-05	9122	0.23125	0.19301	0.165209	9608	-0.0426678	0.000482395	-0.141512	2970	-0.00326024	0.320818	-0.00160971	7349
A2M	-1.45354	9.74054e-51	-72.6937	806	-1.11036	2.3081e-30	-32.9075	1491	-0.138273	2.75682e-10	-1.32184	647	-0.10252	2.22507e-308	-31.5407	531
A2ML1	0.41819	0.00107375	1.24165	15127	3.19411	7.71406e-35	108.96	19027	0.0377072	0.00342097	0.0929803	15337	0.00227192	0.494368	0.000695093	9560
A4GALT	-0.340101	0.000256724	-1.22114	5092	-0.195412	0.063685	-0.233705	6018	-0.0119926	0.241232	-0.0074062	6568	-0.00383547	0.326679	-0.00186358	7281
A4GNT	-0.0675451	1.02987e-12	-0.809678	5537	-1.17367	2.03935e-12	-13.7208	2270	-0.00176164	0.689409	-0.000284546	8658	-0.000342772	0.656578	-6.26292e-05	8308
AA06	0.000437432	0.904992	1.89651e-05	9364	-0.0245838	0.97251	-0.00029761	7675	0.00763231	0.201153	0.0053157	11708	0.0111413	0.00131188	0.0321104	12644
AAAS	0.163397	0.000139837	0.629793	14371	0.238464	2.946e-08	1.79582	12187	0.00526753	0.510514	0.00153808	10791	0.00721602	0.00580532	0.0161363	11868
AACS	-0.256403	6.93501e-05	-1.06637	5234	-0.447505	2.45307e-09	-3.85315	3569	-0.022135	0.0714536	-0.0253661	5130	-0.0134769	0.034827	-0.0196504	5616
AACSP1	0.0669367	0.0132878	0.12561	12790	1.93359	5.81578e-15	27.5254	17216	-0.00285954	0.700891	-0.000441369	8493	-0.00564777	0.0887709	-0.00593992	6566
AADAC	-1.21852	1.47576e-74	-89.9646	683	-3.72504	1.454e-37	-137.221	528	-0.149001	5.33254e-10	-1.3817	603	-0.0623452	2.22507e-308	-19.1807	1261
AADACL2	-0.120899	6.15991e-06	-0.629933	5784	-1.21039	0.0019757	-3.27323	3725	-0.0305923	0.000283132	-0.108542	3294	-0.017662	2.98355e-08	-0.132911	3862
AADACL3	-0.062719	2.32065e-19	-1.16873	5139	-2.85256	1.88744e-17	-47.7065	1215	0.0022202	0.969724	2.9644e-05	9576	0.0252499	0.419383	0.00952905	11340
AADACL4	-0.012805	0.000774282	-0.0398375	7706	-1.74382	1.44024e-15	-25.8811	1680	-0.102969	0.000271093	-0.36728	1855	-0.0642124	1.00606e-07	-0.449318	2734
AADAT	-0.290149	0.000517493	-0.953456	5359	0.0836704	0.55751	0.0212311	8556	0.0143906	0.314829	0.00722303	12004	0.0155173	0.0265859	0.0244452	12315
AAGAB	0.677768	2.75822e-35	23.4232	18783	0.793269	1.74516e-52	41.0581	17902	0.121764	3.57492e-14	1.63733	19310	0.104398	2.22507e-308	32.1183	19349
AAK1	-0.197186	9.34922e-07	-1.18888	5118	-0.193748	0.000794853	-0.600564	5365	-0.000717457	0.957725	-1.34588e-05	9198	-0.00530008	0.102303	-0.00524766	6653
AAMP	0.296368	1.6739e-08	2.30464	15873	0.339367	9.27743e-12	3.74409	13404	-0.0126048	0.174991	-0.00954162	6288	-0.00564561	0.112629	-0.00535401	6642
AANAT	0.0417724	0.00105624	0.124325	12779	0.894	7.80325e-09	7.2483	14624	-0.00115989	0.828283	-9.49033e-05	8964	-0.000741162	0.647454	-0.000139925	8175
AARS	0.177076	0.00509821	0.405962	13872	0.340458	5.26791e-07	2.13752	12457	0.00461202	0.686297	0.000754009	10403	0.000181012	0.956405	3.50403e-06	8657
AARS2	0.215982	2.22815e-06	1.22074	15109	0.317642	1.32855e-09	2.81959	12917	0.0207332	0.0652099	0.0245831	13411	0.00788644	0.0421355	0.0108466	11469
AARSD1	0.0675877	0.194803	0.0480146	12016	0.126363	0.0427392	0.173012	9643	0.00142209	0.855977	9.60444e-05	9744	0.000820756	0.627794	0.000165943	9093
AASDH	-0.339465	2.24136e-13	-4.29406	3629	-0.3263	2.16623e-10	-3.15346	3770	0.0299543	0.0750207	0.0336931	13852	0.00269218	0.58324	0.000630381	9524
AASDHPPT	0.0042323	0.936874	0.000119853	9520	0.104906	0.0576815	0.129975	9466	0.0143401	0.141462	0.0121799	12562	0.00469187	0.136105	0.00406375	10600
AASS	-1.38832	5.9123e-90	-123.877	509	-1.6818	3.93418e-71	-118.407	598	-0.209744	8.61533e-14	-2.74025	275	-0.156593	2.22507e-308	-48.1763	168
AATF	0.469205	1.75513e-17	7.86186	17515	0.609037	1.37219e-23	13.9242	15932	0.0146987	0.0657832	0.0173722	12999	0.0145612	1.51335e-05	0.070186	13637
AATK	0.169002	0.0055147	0.381687	13801	0.743087	6.08016e-09	6.10526	14315	0.00532649	0.679093	0.000895226	10477	0.00346362	0.367855	0.00150433	9955
AATK-AS1	0.00508193	0.60088	0.00112418	10067	0.0786364	0.694526	0.012449	8411	-0.0550324	0.0796555	-0.0604688	4054	-0.0673153	8.86006e-06	-0.340115	2993
ABAT	0.541957	0.000150625	2.07142	15743	1.26051	3.12119e-18	22.0661	16806	0.0927469	3.38339e-05	0.414639	17765	0.0669727	2.22507e-308	20.6043	18647
ABCA1	-1.01755	1.09133e-39	-39.6458	1307	-1.28117	1.39777e-43	-54.9038	1105	-0.0529198	0.00960577	-0.106764	3313	-0.053678	2.22507e-308	-16.5142	1508
ABCA10	-1.65791	5.29876e-231	-381.777	95	-3.32843	8.7235e-110	-362.996	152	-0.254822	5.11381e-07	-1.60315	502	-0.132768	2.22507e-308	-40.8465	279
ABCA11P	-0.267454	2.96482e-08	-2.01339	4515	-0.24247	1.93298e-05	-1.14295	4793	-0.0869375	1.64798e-08	-0.676639	1226	-0.070964	2.22507e-308	-21.8323	1038
ABCA12	0.566734	6.41256e-06	2.94303	16187	1.22162	7.64346e-09	9.91556	15261	0.109425	4.83862e-06	0.581625	18299	0.101026	2.22507e-308	31.0809	19317
ABCA13	-0.0174834	0.656789	-0.00319203	8605	0.372183	0.153619	0.302791	10098	-0.0273985	0.00915295	-0.0558501	4175	-0.00245085	0.331575	-0.00117498	7480
ABCA17P	0.194117	6.31792e-12	2.17399	15805	1.21187	3.45837e-30	35.7032	17665	0.0254917	0.0637761	0.0304713	13703	0.0298064	1.12335e-05	0.147526	14682
ABCA2	-0.0926006	0.193752	-0.0660014	7431	0.0679388	0.371963	0.0291798	8678	0.0140541	0.0983761	0.014154	12735	0.0101708	0.000294319	0.0359149	12789
ABCA3	0.620354	8.5456e-10	5.62553	17041	0.978692	1.02138e-21	20.5435	16666	0.056635	0.000338818	0.196525	16597	0.0450498	3.99094e-11	0.468469	16312
ABCA4	-0.0648197	0.325096	-0.0316312	7821	0.372487	0.0298008	0.568329	10748	0.00203581	0.711104	0.000301436	10043	-0.000315178	0.151809	-0.000258037	8006
ABCA5	-1.29472	3.03522e-85	-109.427	584	-1.51676	8.97925e-62	-92.5935	757	-0.211473	4.21885e-15	-3.03988	239	-0.16713	2.22507e-308	-51.4178	143
ABCA6	-1.9647	2.30092e-139	-272.382	180	-2.69076	7.19087e-97	-258.699	227	-0.290426	3.25406e-12	-3.33629	209	-0.149198	2.22507e-308	-45.9013	195
ABCA7	0.164542	0.00628541	0.362267	13741	0.376416	2.5039e-06	2.10845	12430	0.0139061	0.317619	0.00692652	11957	0.0132525	0.0144813	0.0243739	12307
ABCA8	-3.05049	8.01303e-178	-540.231	37	-3.89206	4.23283e-113	-437.364	113	-0.389733	2.22045e-16	-6.1007	132	-0.0129137	4.44089e-16	-0.198257	3490
ABCA9	-2.45101	2.0812e-201	-491.872	45	-3.60126	8.08039e-136	-486.503	92	-0.200945	8.53458e-08	-1.42045	577	-0.138117	2.22507e-308	-42.4921	246
ABCB1	-1.44711	2.21678e-99	-142.763	425	-2.03178	1.03556e-64	-130.003	550	-0.187909	5.61087e-10	-1.73834	458	-0.092181	2.22507e-308	-28.3597	684
ABCB10	0.273656	1.4396e-08	2.14595	15786	0.398774	3.64288e-13	4.96017	13920	0.0735388	0.000122469	0.287682	17213	0.0625334	2.22507e-308	19.2386	18486
ABCB11	-0.120351	9.10066e-17	-1.93053	4551	-1.97945	2.64161e-20	-38.7539	1362	0.00386911	0.565295	0.000958475	10514	0.00112171	0.693027	0.000178632	9113
ABCB4	0.106227	0.000249664	0.382697	13805	0.259039	0.00304646	0.651794	10901	0.00589611	0.812442	0.000531876	10250	-0.0317235	3.84439e-08	-0.235235	3333
ABCB5	-0.724209	5.34145e-174	-125.485	502	-3.50476	1.53644e-75	-262.204	223	-0.075219	2.73429e-06	-0.418455	1720	-0.06546	2.22507e-308	-20.1389	1176
ABCB6	-0.0298598	0.674757	-0.00510163	8483	0.115393	0.153041	0.094067	9267	-0.0189194	0.15246	-0.0154542	5727	-0.000679952	0.872674	-4.02177e-05	8364
ABCB7	-0.287408	6.22523e-13	-3.50805	3878	-0.263203	2.14581e-10	-2.54475	3996	-0.0180783	0.0929886	-0.0186491	5507	-0.0146628	4.65334e-05	-0.0635226	4576
ABCB8	0.787141	8.01399e-47	36.2842	19168	0.986359	2.3579e-62	60.7868	18451	0.0366246	0.0110974	0.071593	14947	0.00493547	0.133745	0.00431223	10651
ABCB9	0.531289	3.54789e-15	7.67714	17480	0.990171	6.25227e-27	25.9464	17104	0.0234647	0.0744979	0.0264648	13507	0.0199014	6.09523e-06	0.103786	14160
ABCC1	0.229019	4.24414e-05	1.00132	14875	0.339113	2.12169e-08	2.60213	12770	0.0629581	5.98531e-07	0.391783	17671	0.0473861	2.22507e-308	14.5785	17794
ABCC10	0.212882	1.26355e-06	1.25567	15141	0.348712	4.19812e-11	3.61857	13343	0.0464304	0.000118887	0.182233	16463	0.0306185	2.22045e-16	0.479288	16329
ABCC11	0.365851	0.0556542	0.458961	13992	0.601825	0.00808563	1.25919	11715	0.112746	2.01741e-06	0.642113	18418	0.0537314	2.34968e-12	0.624842	16584
ABCC12	0.167724	0.00477493	0.389292	13827	1.85987	6.12535e-12	20.8545	16696	0.027151	0.0233866	0.0442842	14221	0.00636499	0.146582	0.00530788	10810
ABCC13	0.369333	4.34883e-07	2.34956	15895	4.95293	8.61252e-61	297.497	19499	0.0375685	0.00689788	0.0811963	15156	0.0156256	6.21127e-05	0.0657341	13550
ABCC2	-0.17892	0.00178482	-0.491745	6004	0.000346787	0.998332	2.51378e-07	7795	-0.0167921	0.215433	-0.0111951	6102	-0.00148658	0.792592	-0.000150071	8155
ABCC3	-0.212142	0.0491004	-0.277676	6488	0.271536	0.0523616	0.347835	10248	0.0701045	5.84618e-05	0.296761	17254	0.0230793	6.54332e-07	0.142727	14627
ABCC4	0.0671099	0.408317	0.0261059	11620	0.496955	0.00020719	1.8306	12212	0.083827	3.84499e-06	0.453932	17908	0.026179	2.08094e-11	0.279638	15575
ABCC5	0.72675	4.89971e-15	10.3997	17840	1.15583	6.15881e-32	36.0741	17682	0.159054	1.11022e-15	2.37858	19483	0.09612	2.22507e-308	29.5716	19263
ABCC6	-0.851375	3.90566e-34	-28.443	1627	-1.49875	8.40037e-24	-34.5847	1451	-0.0791144	0.0010442	-0.235857	2338	-0.0497935	2.22507e-308	-15.3191	1635
ABCC6P1	-0.291458	7.85033e-27	-7.60854	2967	-1.37219	1.05814e-16	-21.9213	1827	-0.00654739	0.408199	-0.00254777	7492	-0.00758497	0.0745842	-0.00855093	6291
ABCC6P2	-0.0499643	0.339533	-0.0234392	7973	0.173586	0.309105	0.0885108	9225	-0.0408758	0.6855	-0.00670332	6667	-0.0271053	0.375114	-0.0115424	6047
ABCC8	0.186465	0.0996782	0.186726	13126	0.815956	5.53724e-05	3.47329	13273	-0.00668446	0.605449	-0.00145669	7897	0.00407481	0.374067	0.00174015	10051
ABCC9	-1.43098	4.41282e-90	-127.866	489	-2.34782	1.68663e-100	-234.249	266	-0.0657921	5.05282e-05	-0.282673	2121	-0.0334031	2.22507e-308	-10.2766	2143
ABCD1	0.40581	3.24345e-08	3.03911	16224	0.515721	1.17873e-08	4.08894	13560	0.0562107	4.22622e-07	0.35829	17531	0.0335154	2.22507e-308	10.3111	17011
ABCD2	-1.54138	4.58731e-164	-251.767	198	-4.11544	1.037e-158	-650.175	45	-0.0913773	1.18901e-05	-0.450017	1639	-0.0306339	7.34316e-09	-0.24918	3278
ABCD3	0.328555	4.14812e-05	1.43978	15300	0.538666	4.75246e-12	6.09936	14312	0.0919528	1.83222e-07	0.619488	18375	0.081567	2.22507e-308	25.0943	19016
ABCD4	-0.588219	7.69602e-33	-18.8899	2015	-0.563597	1.50634e-28	-15.6804	2147	-0.0501054	6.37687e-10	-0.460739	1609	-0.0333478	2.22507e-308	-10.2595	2145
ABCE1	0.140279	0.00314556	0.351019	13714	0.233153	6.26128e-06	1.21318	11669	0.0114485	0.369003	0.00495684	11654	0.00754765	0.065619	0.00892865	11281
ABCF1	0.281818	2.05288e-13	3.5756	16413	0.42098	4.5932e-18	7.2989	14639	0.0280945	0.0196558	0.0479435	14333	0.0275313	1.28786e-14	0.382413	16027
ABCF2	0.310145	7.94855e-15	4.37296	16714	0.39706	4.17549e-19	7.29768	14637	0.00759512	0.685202	0.00124697	10659	0.0129818	0.00105207	0.0386593	12871
ABCF3	0.429072	1.26005e-24	10.2547	17820	0.491906	3.47139e-29	13.9994	15940	0.0535754	2.01039e-07	0.358779	17534	0.0326173	2.22507e-308	10.0348	16976
ABCG1	0.579966	4.31511e-11	6.01135	17140	0.847642	4.16051e-22	18.1233	16408	0.0926519	8.16965e-08	0.656698	18455	0.0804605	2.22507e-308	24.7539	18993
ABCG2	-0.990819	6.35713e-63	-61.6257	940	-1.4694	3.0299e-36	-52.1911	1142	-0.130934	6.21333e-06	-0.681729	1218	-0.103869	2.22507e-308	-31.9556	517
ABCG4	0.00216559	0.794709	0.000216109	9631	0.0860141	0.404543	0.0338066	8735	-0.00660181	0.337968	-0.00311028	7350	0.00148036	0.587412	0.000342047	9294
ABCG5	-0.00213683	0.829889	-0.000173041	9065	-0.060338	0.602703	-0.0132681	7243	-0.0669823	2.7145e-07	-0.439826	1664	-0.0075843	0.000194516	-0.0281457	5299
ABCG8	-0.0700292	2.70577e-10	-0.670019	5738	-1.52416	7.6052e-15	-21.5194	1850	-0.00245787	0.658656	-0.000445715	8488	0.00167371	0.354195	0.000754436	9589
ABHD1	-0.326625	1.64617e-10	-3.19554	3993	-0.537137	3.90549e-07	-3.44215	3668	-0.0161418	0.205502	-0.0110924	6118	0.00938149	0.00230405	0.0247438	12330
ABHD10	-0.0131641	0.776722	-0.00144456	8765	0.077258	0.123149	0.0702714	9093	-0.00263293	0.837208	-0.000203174	8760	-0.00699821	0.102661	-0.00691838	6464
ABHD11	1.1309	1.40764e-39	43.9372	19278	1.34399	6.72774e-56	74.1505	18676	0.097504	3.58045e-07	0.628517	18394	0.0595049	2.22507e-308	18.3068	18355
ABHD11-AS1	0.454064	3.20159e-06	2.49492	15974	1.42308	2.95653e-20	27.7917	17232	-0.0316026	0.785526	-0.0033132	7299	0.0134314	0.748243	0.00169179	10036
ABHD12	0.907509	2.27668e-44	39.6061	19222	1.09206	2.59477e-57	61.7952	18469	0.0783847	6.4435e-06	0.406886	17739	0.0575234	2.22507e-308	17.6972	18267
ABHD12B	-0.00243926	0.978409	-2.31228e-05	9197	0.803206	0.000136278	3.10485	13095	0.00187283	0.814524	0.000166862	9881	0.00435352	0.0851895	0.00465658	10710
ABHD13	-0.329786	2.61783e-14	-4.47917	3572	-0.335506	2.97717e-11	-3.5316	3636	-0.0202422	0.349591	-0.00923934	6318	-0.0113429	0.0462063	-0.0151461	5832
ABHD14A	-0.215422	0.00332023	-0.533994	5927	-0.0790371	0.349942	-0.0360412	6944	-0.0526746	0.00229601	-0.13901	2986	-0.0222367	2.89684e-06	-0.123149	3936
ABHD14B	-0.817572	2.04175e-32	-25.9088	1722	-0.730084	3.60827e-27	-19.3054	1948	-0.0730749	5.64593e-07	-0.456591	1621	-0.062488	2.22507e-308	-19.2246	1256
ABHD15	-0.568464	7.96498e-19	-10.2885	2652	-0.829271	2.05646e-28	-22.9599	1784	-0.0233546	0.225755	-0.0150955	5752	-0.00984634	0.132245	-0.00865119	6278
ABHD16A	0.446363	1.53598e-31	13.7541	18185	0.65204	5.04531e-45	28.8835	17312	0.0650893	2.91497e-08	0.490472	18035	0.0447785	2.22507e-308	13.7762	17646
ABHD16B	0.381912	3.98708e-08	2.8259	16131	0.780519	1.71187e-15	11.5256	15565	-0.00405428	0.445958	-0.00142186	7911	0.000147114	0.0688469	0.000170963	9100
ABHD2	0.425109	8.66312e-06	2.15204	15790	0.838925	1.09946e-16	13.3882	15855	0.130576	5.6427e-07	0.815908	18705	0.091153	2.22507e-308	28.0435	19190
ABHD3	0.573504	3.28033e-12	6.58617	17277	0.84233	1.37329e-21	17.5729	16351	0.103471	4.77281e-06	0.550591	18211	0.0545567	1.33227e-15	0.811553	16684
ABHD4	-0.203154	0.000369403	-0.697326	5685	-0.132396	0.0254107	-0.211169	6074	-0.00447299	0.680409	-0.000748018	8261	-0.00378615	0.247848	-0.00229371	7172
ABHD5	-0.627303	4.76261e-39	-24.0396	1778	-0.776062	6.2122e-47	-35.8593	1423	-0.0720717	0.000520885	-0.23663	2331	-0.0468386	2.22507e-308	-14.41	1734
ABHD6	-0.975259	5.44689e-57	-54.8718	1033	-1.19403	1.77964e-49	-58.2085	1063	-0.0908056	5.30372e-07	-0.569843	1402	-0.058812	2.22507e-308	-18.0937	1367
ABHD8	0.376327	1.87235e-09	3.28444	16321	0.556233	4.58118e-15	7.97584	14816	0.0064861	0.496356	0.00197312	10952	0.0030265	0.407582	0.00117968	9817
ABI1	0.00994949	0.818574	0.000865032	9975	0.0860815	0.0542656	0.108934	9359	0.0410614	0.00197041	0.111089	15648	0.0196455	2.97896e-08	0.147851	14684
ABI2	-0.265156	2.18876e-07	-1.76588	4643	-0.251626	6.78499e-07	-1.55214	4513	0.0272959	0.235308	0.0171517	12989	0.0360955	1.55431e-14	0.498424	16376
ABI3	0.0746954	0.267388	0.0427899	11932	0.22301	0.0059553	0.496219	10592	0.0190965	0.0164952	0.0340423	13867	0.0211133	1.34033e-11	0.22956	15292
ABI3BP	-1.96757	4.53307e-60	-116.763	539	-1.99321	5.72961e-46	-90.1766	774	-0.117115	5.37107e-05	-0.500074	1516	-0.0625593	2.22507e-308	-19.2465	1253
ABL1	-0.313716	1.70546e-12	-3.69186	3822	-0.282354	2.64058e-11	-2.98682	3825	-0.0597809	4.90161e-07	-0.377197	1828	-0.0677966	2.22507e-308	-20.8578	1118
ABL2	0.223975	3.01542e-06	1.23649	15123	0.340135	2.38195e-09	2.93301	12982	0.0691007	8.06795e-07	0.421047	17787	0.0421121	2.22507e-308	12.9559	17480
ABLIM1	-1.54731	3.48217e-76	-116.757	540	-1.45319	2.25065e-74	-107.024	669	-0.167814	2.22507e-308	-51.6284	89	-0.135034	2.22507e-308	-41.5437	264
ABLIM2	-0.0397673	0.400534	-0.015802	8136	0.102556	0.273835	0.0576889	8986	0.00292126	0.800483	0.000282333	10024	0.00427007	0.10629	0.00415694	10617
ABLIM3	-1.65403	1.42252e-39	-64.2542	912	-1.5034	1.34143e-30	-44.9101	1263	-0.193943	5.7665e-13	-2.37368	327	-0.155382	2.22507e-308	-47.8037	172
ABO	-0.818342	7.19846e-18	-14.0286	2322	-0.613607	0.00118134	-1.79641	4356	0.015355	0.0785407	0.0169659	12963	0.0165794	2.09186e-09	0.1439	14641
ABR	-0.295224	1.16893e-08	-2.34178	4341	-0.221234	1.05412e-05	-1.10111	4835	-0.013294	0.15093	-0.0109174	6139	-0.0054235	0.0516887	-0.00697789	6457
ABRA	-0.0977226	1.57739e-05	-0.46927	6052	-1.76171	6.41249e-19	-32.0507	1513	-0.0121346	0.137658	-0.0104503	6179	-0.00268982	0.16331	-0.00211686	7214
ABT1	0.213667	1.30352e-06	1.25741	15142	0.311545	1.71629e-10	3.04236	13052	0.00874164	0.416071	0.0033291	11342	0.0136545	0.000151918	0.0521381	13255
ABTB1	-0.623831	3.12122e-17	-10.2968	2649	-0.553601	5.44831e-13	-6.78922	3013	-0.0620624	1.37799e-05	-0.30167	2051	-0.0493798	2.22507e-308	-15.1918	1650
ABTB2	0.074245	0.367111	0.0323116	11752	0.50718	7.51995e-05	2.0915	12413	0.0339653	0.021232	0.0568243	14576	0.0381401	2.51354e-13	0.480554	16334
ACAA1	-0.0545046	0.397955	-0.0218109	8011	0.0250478	0.70966	0.00373086	8154	-0.00548717	0.580649	-0.00129545	7969	-0.00789602	0.017197	-0.0139329	5889
ACAA2	-1.10532	7.01881e-54	-58.7517	974	-1.22426	2.62857e-66	-80.2876	837	-0.110205	8.48822e-07	-0.669074	1235	-0.0669534	2.22507e-308	-20.5984	1140
ACACA	-0.165375	0.0297674	-0.252405	6557	-0.142424	0.0914548	-0.147949	6289	0.0395163	0.0107891	0.0777292	15087	0.019206	0.000118917	0.0753787	13738
ACACB	-2.84586	1.3374e-148	-420.828	77	-3.66624	1.54092e-203	-743.558	30	-0.297599	7.96052e-12	-3.30307	211	-0.205239	2.22507e-308	-63.1422	65
ACAD10	-0.0340096	0.451296	-0.0117516	8240	0.0454615	0.36411	0.019947	8541	0.00193383	0.893551	9.45268e-05	9741	0.000586387	0.878187	3.30799e-05	8828
ACAD11	-0.317883	6.5156e-36	-11.1851	2552	-0.88794	2.13795e-26	-22.7934	1788	-0.0780985	1.34521e-08	-0.61473	1315	-0.076726	2.22507e-308	-23.605	929
ACAD8	-0.452729	1.04759e-15	-6.78179	3091	-0.364181	3.71642e-09	-3.07	3797	-0.0441457	0.00288775	-0.112105	3250	-0.0265277	3.29853e-07	-0.171944	3623
ACAD9	0.00132709	0.973507	1.54754e-05	9357	0.0329153	0.467793	0.0108603	8364	-0.0116723	0.236728	-0.00730397	6579	-0.00132968	0.651825	-0.000247146	8021
ACADL	-1.75976	1.54715e-128	-224.916	250	-3.30934	3.29117e-47	-153.827	472	-0.217418	1.50178e-09	-1.91837	413	-0.0878196	2.22507e-308	-27.0179	743
ACADM	-0.656235	3.02456e-24	-15.4342	2231	-0.74578	7.11085e-31	-22.4838	1799	-0.0563446	0.000626633	-0.180471	2650	-0.0462917	2.22045e-16	-0.72463	2454
ACADS	-1.3176	1.14226e-40	-52.6278	1069	-1.37862	7.06034e-40	-53.9746	1115	-0.107393	9.27322e-09	-0.862665	1009	-0.0549338	2.22507e-308	-16.9005	1481
ACADSB	-0.43672	0.000694548	-1.37929	4954	0.0120997	0.923347	0.000419075	7920	-0.03433	0.200982	-0.0239226	5204	-0.0331738	0.000104252	-0.132095	3869
ACADVL	-0.791492	2.53928e-31	-24.2159	1772	-0.723824	1.52825e-26	-18.6861	1985	-0.117054	1.42258e-09	-1.03557	831	-0.0605443	2.22507e-308	-18.6266	1312
ACAN	0.518887	5.99729e-12	5.82297	17085	3.08244	8.41317e-77	234.497	19437	0.0712995	6.63556e-06	0.369197	17584	0.0542298	2.22507e-308	16.6839	18135
ACAP1	0.0817672	0.395071	0.0329787	11767	0.54028	1.78233e-05	2.5658	12745	0.0110627	0.474274	0.00358398	11397	0.00363563	0.412642	0.00139764	9911
ACAP2	-0.254371	5.26765e-06	-1.34267	4981	-0.198443	0.000846285	-0.609712	5350	0.0091344	0.495839	0.00278288	11199	0.0110556	0.0228399	0.0181455	11998
ACAP3	0.464829	4.86065e-12	5.25875	16961	0.692479	3.25329e-20	13.4948	15872	-0.00719898	0.618269	-0.00150331	7874	0.0150447	0.000416997	0.050849	13216
ACAT1	-0.760643	5.50077e-27	-19.9742	1955	-0.929241	2.41895e-34	-31.2377	1528	-0.0997884	1.68481e-10	-0.975277	881	-0.043811	2.22507e-308	-13.4786	1837
ACAT2	0.443097	2.12313e-09	3.84299	16534	0.667169	2.61666e-17	11.0632	15472	0.0253875	0.0790415	0.0279806	13584	0.0226208	5.55986e-06	0.118871	14349
ACBD3	0.59895	3.65334e-27	15.8346	18356	0.72264	4.51933e-41	29.1548	17326	0.109712	4.84057e-14	1.46083	19234	0.0705735	2.22507e-308	21.7121	18761
ACBD4	-0.447367	6.99164e-09	-3.64847	3832	-0.299501	0.00123938	-0.870587	5051	-0.0452564	8.68737e-08	-0.319561	1997	-0.0384567	2.22507e-308	-11.8313	1997
ACBD5	0.0769328	0.186657	0.0560806	12120	0.178501	0.00451448	0.418655	10407	0.0961782	1.19929e-06	0.569478	18271	0.0551328	2.22507e-308	16.9618	18167
ACBD6	0.688116	2.16943e-46	31.4219	19057	0.808929	5.49188e-59	47.1284	18103	0.0630714	1.4981e-08	0.493499	18047	0.0523326	2.22507e-308	16.1003	18046
ACBD7	0.247176	0.00105741	0.735536	14535	0.898296	6.6411e-10	8.24434	14883	-0.0977138	0.240567	-0.0604617	4055	-0.106147	0.00198523	-0.286829	3138
ACCS	-0.845665	4.01948e-33	-27.396	1663	-0.8253	5.17351e-23	-18.3928	2001	-0.0872174	4.78869e-08	-0.638412	1282	-0.0738059	2.22507e-308	-22.7066	977
ACCSL	0.00292968	0.431459	0.00106951	10052	0.398094	0.1877	0.289229	10053	0.06055	0.573239	0.0146328	12779	-0.0626093	2.19205e-06	-0.354316	2943
ACD	0.00930738	0.869191	0.000566679	9846	0.127775	0.0459171	0.170966	9631	-0.029667	0.00369348	-0.0721668	3813	-0.0177959	1.53014e-07	-0.121284	3954
ACE	-0.32339	3.33542e-05	-1.44777	4893	-0.211207	0.0222306	-0.349135	5755	-0.00210629	0.854022	-0.000144346	8854	0.00525966	0.175638	0.00397305	10582
ACE2	-0.241885	0.00232952	-0.636819	5777	0.0752289	0.75109	0.00935156	8336	-0.0103808	0.531798	-0.00284696	7416	0.00580141	0.373379	0.00248213	10275
ACER1	-0.0525577	0.103187	-0.0518416	7552	0.0456015	0.807087	0.00424457	8177	-0.00895465	0.17649	-0.00674537	6662	-0.00729735	6.45807e-07	-0.0451699	4889
ACER2	-0.659648	4.00062e-18	-11.4765	2527	-0.74996	1.3199e-10	-7.4092	2919	0.0265778	0.289662	0.0143017	12751	0.0254467	0.172084	0.0194479	12071
ACER3	-0.396741	2.37963e-07	-2.62781	4224	-0.379275	0.000103733	-1.51106	4534	0.0588638	0.0255017	0.0937953	15351	0.0123726	0.0192028	0.0212392	12165
ACHE	-0.0626488	0.312487	-0.0316482	7820	0.357905	0.0186734	0.618739	10843	0.0104577	0.232307	0.00662955	11917	0.0114499	3.56475e-05	0.0509289	13219
ACIN1	0.101503	0.00686199	0.219607	13291	0.148629	1.63172e-05	0.711541	11009	0.000387616	0.96716	5.62105e-06	9456	-0.011945	0.000498073	-0.039451	5004
ACLY	0.371394	8.02775e-10	3.37798	16357	0.353339	1.28574e-08	2.78814	12893	0.0565148	3.74728e-07	0.36318	17550	0.0512208	2.22507e-308	15.7582	17994
ACMSD	0.208885	0.0114258	0.405679	13870	1.89075	3.14618e-16	29.3109	17337	0.00429241	0.476291	0.0013827	10732	-0.00185227	0.502265	-0.000553954	7767
ACN9	-0.306133	0.000149599	-1.17098	5133	-0.0864613	0.393164	-0.0350537	6953	-0.042477	0.00439379	-0.100125	3402	-0.0365021	5.3407e-07	-0.228956	3361
ACO1	-1.51939	1.66767e-98	-148.563	412	-2.04554	9.46096e-182	-370.291	147	-0.11911	2.47921e-05	-0.548581	1444	-0.0734821	2.22507e-308	-22.607	985
ACO2	-0.176521	0.00254921	-0.457823	6074	-0.276495	9.91001e-06	-1.38356	4630	-0.00520042	0.704683	-0.000790494	8238	0.0106881	0.000694389	0.0337573	12705
ACOT1	-0.456775	2.26138e-08	-3.49233	3887	-0.58696	3.74582e-09	-4.94599	3301	-0.0783383	0.00617299	-0.173089	2698	-0.0394	1.83243e-07	-0.265437	3216
ACOT11	0.130133	0.00830563	0.270758	13479	0.506103	2.37279e-05	2.3406	12603	-0.00308907	0.790607	-0.000315207	8614	-0.00863846	0.0288693	-0.0132995	5921
ACOT12	-0.00313071	0.573394	-0.000756213	8879	-0.0756365	0.701216	-0.0116592	7272	-0.00501256	0.557093	-0.00127355	7981	-0.00235374	0.346386	-0.00108375	7513
ACOT13	0.142574	0.00140393	0.406714	13873	0.223652	4.1777e-05	0.979386	11399	0.0644264	0.00230828	0.169874	16350	0.0438839	1.21014e-13	0.566855	16505
ACOT2	-0.370924	2.41898e-08	-2.8251	4150	-0.538352	1.92039e-13	-6.84601	3005	-0.0708177	0.0131592	-0.133192	3048	-0.0430902	0.00016524	-0.162962	3684
ACOT4	0.568524	1.84362e-09	4.96568	16890	0.85168	1.15344e-16	13.5741	15883	0.108835	5.41315e-06	0.573186	18279	0.0658592	2.22507e-308	20.2618	18609
ACOT6	-0.269201	3.64497e-10	-2.5408	4258	-0.952943	1.05345e-10	-9.50789	2663	-0.00499565	0.396881	-0.00200495	7664	-0.00544093	0.00482336	-0.0126047	5969
ACOT7	1.03198	2.52994e-37	37.7671	19194	1.37013	2.41442e-57	77.5727	18718	0.102483	2.79671e-07	0.671607	18490	0.0514738	2.22507e-308	15.8361	18002
ACOT8	0.584393	8.45517e-27	15.2368	18315	0.73756	2.86656e-33	24.0021	16965	0.0563872	8.46019e-05	0.229643	16853	0.0291858	1.11022e-15	0.436461	16208
ACOT9	-0.337267	1.90709e-06	-1.92904	4552	-0.199236	0.0102733	-0.396138	5666	0.00857672	0.498637	0.00259202	11151	-0.0075702	0.141009	-0.00644038	6510
ACOX1	-0.490269	8.89065e-21	-9.83041	2696	-0.567606	2.86926e-21	-11.6599	2447	0.0056434	0.748948	0.00070852	10376	-0.00348059	0.404572	-0.00136789	7423
ACOX2	-0.392638	0.00959303	-0.79236	5560	0.536187	0.00144186	1.52335	11967	-0.0201745	0.379734	-0.00848381	6414	-0.0196976	0.0222994	-0.0325347	5160
ACOX3	0.0848768	0.238221	0.05288	12077	0.260473	0.000545052	0.850069	11218	0.0148503	0.346337	0.00683856	11947	0.0130946	0.0211439	0.0219311	12195
ACOXL	0.154172	7.58099e-06	0.789404	14598	1.27733	2.18745e-18	22.5578	16849	0.0228295	0.00730724	0.0487695	14364	0.0170111	1.48944e-06	0.0991234	14109
ACP1	0.457007	4.55101e-25	11.1244	17927	0.545004	5.00518e-34	18.1489	16414	0.0653251	1.74629e-05	0.310809	17325	0.066599	2.22507e-308	20.4894	18634
ACP2	0.437786	1.20815e-15	6.53083	17262	0.531746	2.68604e-21	10.9385	15453	0.068785	7.64098e-08	0.489533	18032	0.0623962	2.22507e-308	19.1963	18481
ACP5	0.719191	8.56251e-11	7.24038	17411	0.863698	1.07683e-13	11.2003	15503	0.137682	3.03028e-07	0.897484	18814	0.0647284	2.22507e-308	19.9139	18568
ACP6	0.212589	0.00356806	0.520326	14142	0.35326	1.32784e-05	1.7228	12128	0.0435811	0.000385909	0.148765	16118	0.0266687	4.06309e-07	0.170443	14881
ACPP	0.005435	0.91059	0.00022108	9636	0.293638	0.0223504	0.484712	10567	0.0195386	0.00430027	0.0462383	14286	-0.00135982	0.441367	-0.000483007	7820
ACPT	0.00554072	0.775905	0.000610541	9864	0.278149	0.0774741	0.30898	10121	-0.00996106	0.228417	-0.00638774	6726	0.00234024	0.413692	0.000897071	9677
ACR	-0.195366	2.31836e-13	-2.46842	4286	-0.735451	1.68479e-08	-5.717	3174	-0.0114626	0.31118	-0.00581141	6811	0.00146939	0.628236	0.000296636	9249
ACRBP	0.17997	1.40779e-05	0.873116	14706	0.41178	1.90604e-07	2.76711	12879	-0.00701658	0.511255	-0.00204437	7651	0.00344733	0.0196748	0.00588146	10891
ACRC	-0.145341	1.95277e-09	-1.26582	5050	-0.436553	1.24237e-07	-3.01473	3814	-0.0145431	0.268686	-0.00830055	6438	-0.0132676	0.00434447	-0.0313388	5197
ACRV1	0.136522	2.3839e-09	1.17719	15053	1.63861	6.32124e-26	41.2918	17911	-0.00388823	0.630251	-0.000779537	8244	-0.00295062	0.24411	-0.00180701	7297
ACSBG1	-0.312614	1.77559e-22	-6.79956	3084	-1.32651	1.10503e-32	-42.3907	1295	-0.0195925	0.0402644	-0.0273331	5036	-0.00815221	0.0194919	-0.0139415	5888
ACSBG2	-0.0662148	0.000165861	-0.250309	6561	-0.271589	0.00188754	-0.739835	5186	-0.0171271	0.0629926	-0.0205647	5393	-0.0101577	0.0024131	-0.0265869	5354
ACSF2	-0.394608	0.00011744	-1.55088	4814	-0.0663828	0.534299	-0.0180704	7167	-0.0101291	0.411737	-0.00390356	7146	-0.00595477	0.232697	-0.00377062	6878
ACSF3	-0.039725	0.432111	-0.014476	8168	0.0404208	0.530075	0.0111425	8373	-0.0559184	0.000294234	-0.197465	2544	-0.00381092	0.25881	-0.00223708	7182
ACSL1	-2.31254	1.34704e-80	-184.704	316	-2.81126	1.61377e-133	-373.313	143	-0.11552	0.00074501	-0.361328	1875	-0.109185	2.22507e-308	-33.5912	472
ACSL3	0.112462	0.142862	0.0950392	12537	0.0599649	0.459237	0.020266	8547	0.0435775	0.0367201	0.0625379	14714	0.0469888	2.22045e-15	0.688553	16633
ACSL4	-1.249	6.718e-49	-60.168	966	-1.20807	1.34542e-38	-45.7508	1248	-0.145178	1.0465e-12	-1.73928	457	-0.114529	2.22507e-308	-35.235	419
ACSL5	-1.12107	4.79753e-32	-35.1106	1430	-0.894604	9.41517e-18	-15.2317	2175	-0.143524	4.77396e-13	-1.76838	452	-0.0770446	2.22507e-308	-23.703	923
ACSL6	0.133344	0.00917041	0.271704	13482	1.12598	2.67153e-11	11.9052	15633	0.0268947	0.0228268	0.0441491	14214	0.0297912	8.43769e-15	0.419274	16153
ACSM1	-0.518026	7.87706e-06	-2.64381	4220	-1.32236	3.25381e-15	-19.1578	1957	-0.0171215	0.136704	-0.0147967	5779	-0.00872656	0.0194741	-0.0149271	5842
ACSM2A	-0.0951291	1.07041e-12	-1.13874	5162	-2.56755	6.65118e-23	-56.9408	1081	-0.0638812	5.11575e-05	-0.27412	2145	-0.0160167	4.8233e-06	-0.0851551	4307
ACSM2B	-0.0741541	5.67197e-11	-0.759803	5602	-2.76294	9.38317e-30	-80.2017	838	-0.0518807	4.19037e-05	-0.22712	2384	-0.0117364	1.9934e-06	-0.0669021	4530
ACSM3	-0.941223	1.54445e-44	-41.2361	1276	-1.93815	5.94508e-63	-120.603	589	-0.114459	1.54881e-05	-0.550547	1440	-0.0405296	4.3836e-12	-0.460342	2712
ACSM4	-0.0780344	0.00877143	-0.160511	6894	-0.187588	0.270391	-0.106551	6463	-0.0171803	0.728551	-0.00236298	7557	-0.0171803	0.728551	-0.00236298	7153
ACSM5	-1.99821	6.48652e-176	-350.063	117	-3.78879	4.19514e-191	-721.3	32	-0.208615	2.37536e-10	-2.00776	391	-0.115544	2.22507e-308	-35.5473	410
ACSS1	0.244007	0.0118685	0.46986	14017	0.535321	4.16551e-08	3.95084	13503	0.0105296	0.323574	0.0051598	11678	0.0142159	5.03895e-06	0.0753108	13736
ACSS2	-1.46315	4.69998e-115	-167.279	367	-1.72091	1.68956e-147	-252.581	233	-0.115727	2.44037e-07	-0.765252	1107	-0.0680553	2.22507e-308	-20.9374	1110
ACSS3	-1.21252	1.65521e-27	-32.4728	1488	-1.2932	7.15395e-23	-28.6385	1599	-0.107811	7.80005e-05	-0.442876	1655	-0.0549911	2.91929e-11	-0.579316	2553
ACTA1	0.132619	0.262272	0.0770844	12368	1.00317	1.70435e-09	8.79627	15023	0.0436561	0.0747396	0.0491764	14377	0.000345398	0.965036	5.33863e-06	8679
ACTA2	-1.77097	1.04005e-51	-90.2892	681	-1.56702	4.40015e-52	-80.4767	834	-0.172082	8.86721e-09	-1.38564	599	-0.0791743	2.22507e-308	-24.3582	888
ACTB	0.33892	2.20956e-09	2.93359	16186	0.427261	1.56472e-13	5.47131	14099	0.00334867	0.730846	0.000456002	10181	0.0159102	7.10543e-15	0.225104	15267
ACTBL2	-0.0639658	0.00113709	-0.188328	6794	-0.435018	0.0208661	-0.731073	5192	-0.125339	5.71019e-07	-0.782535	1091	-0.128106	2.22507e-308	-39.4121	309
ACTC1	-0.308474	7.98723e-07	-1.88095	4578	-0.402652	0.0288339	-0.620124	5336	-0.0162961	0.168795	-0.012591	5966	-0.00777628	0.126691	-0.00697729	6458
ACTG1	0.589702	8.80859e-30	17.1339	18456	0.648338	5.50548e-37	23.5082	16933	0.0322738	1.77152e-08	0.250175	17000	0.0179454	2.22507e-308	5.52096	16771
ACTG2	-3.419	5.50967e-61	-206.025	283	-1.90633	3.56401e-19	-35.1681	1437	-0.214912	2.40918e-13	-2.71179	279	-0.00357694	0.0667657	-0.0042045	6814
ACTL10	0.502179	6.74698e-17	8.12068	17561	1.20502	4.5463e-29	34.1531	17600	0.0674517	8.72105e-05	0.273815	17132	0.0333619	6.98599e-10	0.305454	15719
ACTL6A	0.74344	5.08033e-38	27.7259	18951	0.89601	2.47571e-54	48.0318	18135	0.0895613	1.46214e-11	0.970398	18901	0.0780459	2.22507e-308	24.011	18956
ACTL6B	0.0868648	0.0971794	0.0879442	12472	2.0773	1.09827e-10	20.6885	16684	-0.000415045	0.958782	-7.587e-06	9233	0.010668	0.000131111	0.0414168	12962
ACTL7A	0.00166358	0.465524	0.000552406	9837	0.224015	0.41017	0.086702	9209	0.00290834	0.689472	0.000469648	10200	0.00977109	4.0549e-06	0.0526859	13267
ACTL7B	0.00362682	0.205824	0.00248983	10402	0.284193	0.0519945	0.364916	10286	-0.0010073	0.841398	-7.55458e-05	9005	0.00227213	0.36659	0.000990239	9732
ACTL8	0.64335	1.26451e-07	4.43788	16728	6.5791	3.32793e-94	615	19679	0.042835	0.00012537	0.167134	16321	0.0392943	2.02349e-10	0.380915	16019
ACTL9	0.0054157	0.011306	0.0105427	11122	0.654239	0.00447711	1.53681	11984	-0.0104462	0.23837	-0.00650534	6705	0.00215698	0.39029	0.00088137	9669
ACTN1	-0.443978	2.88034e-10	-4.2358	3646	-0.32172	3.69243e-06	-1.74781	4389	-0.00811421	0.621882	-0.00167389	7794	-0.00156548	0.706916	-0.000235811	8037
ACTN2	0.15867	0.0258255	0.25196	13407	2.43746	4.98452e-28	66.5485	18549	0.0521991	0.00167157	0.14495	16069	0.0382597	3.25658e-10	0.362979	15954
ACTN3	-0.0863019	0.00696215	-0.186175	6802	-0.161416	0.04154	-0.223001	6045	-0.00190614	0.832373	-0.000151885	8842	0.009353	0.0168919	0.0165765	11905
ACTN4	-0.00878105	0.877273	-0.000499338	8941	0.0797328	0.173409	0.0606709	9016	0.0195702	0.109311	0.0188135	13101	0.008995	0.0135243	0.0168106	11924
ACTR10	-0.177166	3.13415e-06	-0.975101	5329	-0.135587	0.000465132	-0.451834	5563	-0.0123825	0.225181	-0.00801729	6476	-0.0129649	7.89775e-06	-0.0661535	4540
ACTR1A	0.111957	0.00247822	0.291743	13544	0.122621	0.00298638	0.309599	10124	0.0339099	0.00622315	0.074805	15012	0.0301807	2.22507e-308	9.28516	16899
ACTR1B	-0.172858	0.000113311	-0.682051	5715	-0.129155	0.00449901	-0.303112	5858	-0.0394238	8.61144e-05	-0.160255	2793	-0.0263959	2.22507e-308	-8.12077	2281
ACTR2	0.39406	2.38705e-15	5.762	17070	0.460449	1.81466e-21	9.55027	15188	0.123283	2.92086e-11	1.29872	19152	0.0606071	2.22507e-308	18.646	18401
ACTR3	0.486343	4.6132e-21	9.89027	17786	0.585478	2.61461e-29	16.7345	16268	0.122019	6.0906e-09	1.00243	18928	0.043324	2.22507e-308	13.3288	17549
ACTR3B	0.190401	0.0127504	0.360711	13736	0.461075	1.89772e-06	2.63816	12789	-0.0169041	0.455176	-0.00577818	6822	0.0179953	0.0168471	0.0319141	12638
ACTR3BP2	0.0048492	0.0716593	0.00555101	10787	1.72737	0.000118602	6.7815	14514	0.0107871	0.197743	0.00759303	12044	-0.00245315	0.21645	-0.00163047	7343
ACTR3BP5	-0.000603416	0.685036	-9.9133e-05	9110	-0.26309	0.559424	-0.0663667	6700	0.0318343	0.621219	0.00658191	11907	0.0227616	0.533961	0.00620232	10930
ACTR3C	0.0742553	0.105089	0.0726547	12321	0.245745	0.000676221	0.778989	11127	0.0515609	0.000107669	0.204589	16667	0.044277	9.22817e-13	0.532868	16452
ACTR5	0.28454	2.03316e-11	3.04225	16226	0.436164	7.83766e-18	7.46094	14686	0.033804	0.00908735	0.069013	14874	0.0191817	5.76068e-07	0.119685	14360
ACTR6	0.0521824	0.288786	0.0281484	11660	0.136782	0.00545692	0.309545	10123	0.0270219	0.0615133	0.0327244	13801	0.0243042	4.11257e-06	0.1309	14486
ACTR8	-0.0686081	0.0816921	-0.0746332	7354	-0.00743897	0.861709	-0.000480851	7644	0.0273585	0.00253521	0.0710222	14935	0.0248225	2.22045e-16	0.388561	16046
ACTRT1	0.00284849	0.301009	0.00148526	10181	0.838399	0.0609527	1.01866	11451	-0.0288586	0.0509685	-0.0373055	4649	-0.0443181	1.26565e-13	-0.5716	2564
ACTRT2	0.0019145	0.385316	0.000792955	9939	0.288805	0.272795	0.162933	9596	0.00541601	0.374976	0.0023072	11059	0.00915065	2.17906e-06	0.0518085	13248
ACVR1	-0.486032	1.0861e-20	-9.7032	2713	-0.418317	5.33552e-15	-5.97056	3137	-0.0126987	0.348344	-0.00581588	6809	-0.0236178	1.33513e-07	-0.16236	3686
ACVR1B	0.0980437	0.0901467	0.102461	12605	0.225603	8.05045e-05	0.92366	11320	0.00398341	0.740434	0.000519888	10241	0.00459789	0.178902	0.00343639	10486
ACVR1C	-2.16779	8.04897e-197	-425.092	75	-4.70349	4.90366e-220	-1031.52	11	-0.294808	1.09286e-09	-2.6419	283	-0.0641019	2.22507e-308	-19.7211	1205
ACVR2A	-0.791251	2.026e-49	-38.5287	1327	-0.861944	5.68078e-38	-32.1036	1511	-0.0921252	1.82057e-06	-0.528779	1476	-0.0685216	2.22507e-308	-21.0809	1096
ACVR2B	-0.00464248	0.924495	-0.000158287	9072	0.0817323	0.265667	0.0470502	8875	-0.0218716	0.090798	-0.0227885	5269	-0.0140376	8.74779e-05	-0.0569659	4660
ACVRL1	-0.948071	5.90876e-50	-46.6721	1181	-1.11245	6.77977e-53	-58.0354	1068	-0.0664691	0.000289525	-0.235189	2342	-0.0472095	2.22507e-308	-14.5241	1719
ACY1	0.0814867	0.0600176	0.0995541	12583	0.221718	0.00518875	0.506612	10619	-0.0041615	0.595192	-0.000937764	8141	0.00835541	0.000102448	0.0333339	12688
ACY3	-0.177537	0.0304686	-0.269173	6510	0.118115	0.532625	0.0323137	8715	0.00646429	0.520533	0.00183296	10900	0.00876269	0.00315508	0.0219154	12193
ACYP1	0.270426	1.56873e-05	1.29925	15174	0.458818	7.35024e-11	4.64953	13810	0.0159311	0.258715	0.00935443	12247	0.0150776	0.00675262	0.0327263	12671
ACYP2	-0.625516	6.81136e-24	-14.4912	2294	-0.66003	1.05353e-19	-12.5256	2368	-0.0666818	0.000247023	-0.240539	2305	-0.0392202	2.22045e-16	-0.613935	2521
ADA	0.277639	0.000127343	1.08141	14971	0.407775	4.07376e-06	2.19791	12501	-0.0182255	0.265689	-0.0104911	6175	0.0055233	0.211223	0.00372965	10542
ADAD1	0.00652898	0.250159	0.00392904	10611	1.22846	0.00189272	3.34499	13215	-0.00285205	0.692075	-0.00045589	8477	-0.00673723	0.000450366	-0.0225457	5496
ADAD2	-0.282761	1.91404e-36	-10.0997	2666	-1.56621	2.61211e-27	-41.6345	1303	-0.0332801	0.00236825	-0.0873794	3568	0.000783217	0.803184	7.45503e-05	8939
ADAL	-0.222305	2.91e-07	-1.45301	4887	-0.270424	5.91358e-06	-1.41382	4606	-0.0347363	0.0205711	-0.0585911	4094	-0.010811	0.0146137	-0.0198408	5610
ADAM10	-0.248725	0.0010906	-0.736808	5631	-0.117153	0.0985019	-0.117921	6409	0.0700323	0.000491346	0.23171	16872	0.0169264	0.000361587	0.0582569	13384
ADAM11	-0.0499295	0.0698988	-0.0576951	7497	-0.0314886	0.805241	-0.00296225	7481	-0.0014516	0.867591	-8.95419e-05	8976	0.00194508	0.38374	0.000809083	9619
ADAM12	0.875148	8.37475e-13	10.5692	17861	1.16659	1.98254e-19	21.8184	16787	0.166014	4.10596e-11	1.72432	19346	0.0264403	2.22045e-16	0.413884	16131
ADAM15	0.595149	1.83708e-14	8.17489	17571	0.78507	1.80998e-23	17.8543	16377	0.0554468	1.72073e-06	0.319611	17368	0.0521543	2.22507e-308	16.0454	18033
ADAM17	-0.164162	0.00764281	-0.347489	6302	-0.0532735	0.401795	-0.0210961	7121	0.0149626	0.247375	0.009077	12214	0.00186105	0.63152	0.000371491	9313
ADAM18	0.0211289	0.150574	0.0173733	11397	2.81147	3.1247e-11	29.5351	17354	0.0116705	0.080794	0.0127514	12612	0.00307188	0.132815	0.00269328	10328
ADAM19	1.03301	2.02226e-39	39.9713	19227	1.66987	1.54806e-63	104.885	18999	0.11012	2.83951e-12	1.27152	19134	0.0296118	2.22507e-308	9.11013	16883
ADAM2	0.0239051	0.54189	0.00636088	10876	1.46689	0.000979681	4.41375	13707	0.00307847	0.719451	0.000440217	10163	0.000680623	0.801716	6.53258e-05	8914
ADAM20	0.00787341	0.766584	0.00090891	9990	0.099632	0.56563	0.0246557	8613	-0.00589741	0.401107	-0.00233973	7566	0.00164314	0.294943	0.000871294	9659
ADAM21	0.0856581	0.00121415	0.249756	13398	0.90792	2.73785e-10	8.68207	14996	-0.00440727	0.60761	-0.000953623	8131	0.00169259	0.53877	0.000454623	9391
ADAM21P1	0.0134489	0.0951698	0.0137381	11265	0.530771	0.00636756	1.16559	11621	0.00662817	0.316585	0.00331083	11339	0.00180679	0.387951	0.000742993	9583
ADAM22	-0.433661	4.59836e-16	-6.65124	3113	-0.669353	3.67379e-10	-6.31527	3081	-0.0493816	0.00221233	-0.131116	3074	-0.0317675	1.00564e-09	-0.28583	3141
ADAM23	-0.228953	6.03739e-07	-1.42389	4916	-0.420476	0.00030926	-1.47573	4561	-0.0518522	0.00012067	-0.203178	2515	-0.0132797	2.58227e-05	-0.0609272	4604
ADAM28	0.106167	0.160474	0.0843594	12426	0.415019	0.000203387	1.53212	11980	0.0894162	6.77075e-06	0.462225	17929	0.00358966	0.246401	0.00218379	10197
ADAM29	0.0227433	0.60469	0.00496867	10735	1.04404	0.000394266	3.55412	13315	0.00758195	0.342556	0.00352764	11380	0.00380038	0.204417	0.00262029	10311
ADAM30	0.00182568	0.385967	0.000754828	9920	0.803037	0.0388057	1.13317	11585	-0.0083201	0.391099	-0.00339222	7275	-0.0024122	0.562133	-0.000603439	7730
ADAM32	-0.271438	4.25247e-05	-1.18655	5120	-0.136636	0.356909	-0.0611368	6734	-0.0263019	0.156974	-0.0211513	5356	-0.0107674	0.101169	-0.0107131	6117
ADAM33	-2.25121	4.65086e-140	-313.666	140	-2.6928	6.36345e-76	-202.489	330	-0.126939	1.59306e-10	-1.24372	685	-0.110579	2.22507e-308	-34.02	456
ADAM3A	0.0061838	0.197645	0.0043541	10669	2.0613	3.6254e-05	9.15348	15110	0.0129925	0.0167536	0.0230733	13325	0.0113743	1.85022e-08	0.0879553	13955
ADAM6	0.00160184	0.246562	0.000974038	10019	1.15027	0.0398505	1.60988	12046	-0.00560193	0.373814	-0.00239396	7549	-0.000451356	0.826218	-3.74198e-05	8371
ADAM7	0.0106638	0.385329	0.00441663	10676	1.20792	0.00492303	2.78759	12892	0.00115822	0.877276	6.58611e-05	9685	0.00624149	0.00885016	0.0128141	11652
ADAM8	1.51649	4.0736e-53	79.4488	19518	2.26244	9.09859e-98	219.55	19413	0.263242	4.44089e-16	4.04143	19597	0.117638	2.22507e-308	36.1916	19453
ADAM9	-0.021208	0.832429	-0.00168927	8732	0.359892	0.000613499	1.15604	11610	0.095027	0.000129757	0.369358	17586	0.065189	2.22045e-16	1.02044	16733
ADAMDEC1	1.18502	2.25837e-20	23.2812	18774	3.05028	4.44261e-63	190.192	19363	0.265187	2.05216e-11	2.83426	19535	0.209413	2.22507e-308	64.4263	19668
ADAMTS1	-2.41705	1.21985e-84	-202.824	286	-2.24133	3.3082e-72	-160.211	454	-0.213131	2.22507e-308	-65.5704	72	-0.190661	2.22507e-308	-58.6572	88
ADAMTS10	-0.25049	0.000128705	-0.974508	5331	-0.258843	0.0109743	-0.507235	5481	0.00339861	0.73781	0.000448806	10172	0.0116726	0.000233232	0.0423975	12991
ADAMTS12	0.243234	0.0146878	0.445858	13963	0.501332	0.000125086	1.95659	12311	0.0340984	0.0018631	0.0930805	15338	0.0273738	2.22507e-308	8.42164	16833
ADAMTS13	0.120926	0.0136763	0.22541	13314	0.432179	1.40308e-05	2.09733	12417	-0.0084205	0.531366	-0.00231232	7573	0.0109579	0.007782	0.0231091	12248
ADAMTS14	0.955181	1.19314e-49	46.7306	19315	3.05384	1.71121e-135	411.555	19587	0.0524495	9.45006e-06	0.263536	17081	0.032441	2.22507e-308	9.98057	16968
ADAMTS15	-0.452941	0.00487899	-1.04705	5251	0.300988	0.0717476	0.344388	10239	-0.0495956	0.000370591	-0.170168	2719	-0.00371499	0.102904	-0.0036688	6893
ADAMTS16	0.0199329	0.842753	0.00148101	10178	0.346289	0.0419223	0.477032	10549	0.0208498	0.117352	0.019401	13140	0.00298009	0.554218	0.000763856	9599
ADAMTS17	0.196997	0.000261326	0.705803	14490	0.821291	1.01834e-10	8.20643	14873	0.049675	0.00323917	0.123669	15828	0.0247397	3.60277e-07	0.159407	14784
ADAMTS18	-0.778862	3.28446e-39	-29.9734	1565	-1.61213	1.33501e-18	-28.816	1593	-0.076635	2.54206e-06	-0.428759	1693	-0.0372958	2.22507e-308	-11.4741	2042
ADAMTS19	0.288377	2.2335e-06	1.62962	15436	2.27715	1.62342e-24	54.1725	18289	-0.00353488	0.796453	-0.000349386	8580	0.00979969	0.0101038	0.0195554	12078
ADAMTS2	0.276722	0.00799018	0.580409	14283	0.492322	5.53353e-06	2.58814	12763	0.00149483	0.95244	3.16344e-05	9582	-0.00268385	0.648804	-0.000504259	7806
ADAMTS20	0.0523136	0.000237473	0.189605	13140	4.17379	1.27103e-41	170.691	19315	0.00154606	0.787457	0.000160439	9871	-0.0014359	0.578913	-0.000340865	7924
ADAMTS3	-0.597985	2.23637e-38	-22.5144	1832	-1.19226	2.70808e-18	-20.9449	1871	-0.0996238	8.65516e-09	-0.80324	1067	-0.0870736	2.22507e-308	-26.7884	757
ADAMTS4	0.887128	7.5783e-19	16.0751	18383	0.719478	3.62078e-10	6.79274	14518	0.0475879	4.4813e-05	0.206941	16686	0.0181653	6.05531e-10	0.167445	14855
ADAMTS5	-2.57485	2.48102e-209	-537.128	38	-3.0389	1.06812e-151	-458.787	107	-0.387688	2.22507e-308	-119.273	23	-0.243749	2.22507e-308	-74.99	32
ADAMTS6	0.308298	9.15209e-16	4.63634	16797	1.24226	3.3848e-30	36.6099	17708	0.16428	5.68434e-14	2.17594	19457	0.0506332	2.22507e-308	15.5774	17971
ADAMTS7	0.513311	4.96655e-18	8.88231	17674	0.981517	6.879e-24	22.7344	16865	-0.0357981	0.0115534	-0.0693513	3866	-0.00100782	0.720885	-0.000143245	8173
ADAMTS8	-0.583945	1.14282e-19	-11.0611	2563	-1.15475	2.37573e-11	-12.2683	2398	-0.105558	1.98486e-10	-1.02416	840	-0.0355903	2.22507e-308	-10.9494	2096
ADAMTS9	-1.1208	7.8549e-47	-51.6741	1091	-1.10115	1.92439e-20	-21.7099	1839	-0.10762	1.44076e-07	-0.73627	1143	-0.0218971	2.22507e-308	-6.7367	2320
ADAMTS9-AS2	-1.36143	2.62155e-223	-303.028	152	-3.23382	1.62985e-106	-342.099	165	-0.169889	1.86571e-08	-1.3131	654	-0.137343	2.22507e-308	-42.2541	249
ADAMTSL1	-0.543238	5.53094e-27	-14.2639	2310	-0.9907	3.4513e-21	-20.2717	1900	-0.0315432	0.0359975	-0.0455399	4400	-0.026925	1.35722e-10	-0.265679	3215
ADAMTSL2	0.868088	1.68149e-35	30.1872	19027	1.62903	3.50613e-59	95.2251	18918	0.0311744	0.0205278	0.0526118	14462	0.0147238	7.63982e-08	0.104788	14171
ADAMTSL3	-0.558685	1.96693e-18	-9.8922	2691	-0.93615	4.13548e-14	-12.5289	2367	-0.0515053	0.0015759	-0.144342	2947	-0.00493026	0.0650576	-0.00585075	6581
ADAMTSL4	-1.57337	1.40741e-71	-111.476	573	-1.83211	7.90747e-54	-97.2887	723	-0.0835281	0.00036501	-0.287144	2098	-0.0466166	5.63993e-14	-0.617611	2518
ADAMTSL5	0.224868	0.00186437	0.613769	14343	0.632679	9.95442e-07	3.79733	13433	-0.0112148	0.210061	-0.00759978	6534	0.00389798	0.130835	0.00344299	10487
ADAP1	0.679332	3.56009e-14	9.13602	17705	1.14495	3.56972e-27	30.2809	17391	0.0232369	0.0117836	0.0448175	14247	0.0279431	2.22507e-308	8.59678	16846
ADAP2	0.0984205	0.113621	0.0929622	12517	0.113749	0.123867	0.103176	9320	0.0734063	3.48967e-05	0.327187	17399	0.0350729	6.94385e-10	0.321212	15781
ADAR	0.785562	4.90872e-39	30.0941	19023	0.90584	5.38696e-60	53.6879	18274	0.0931235	3.21965e-14	1.25644	19122	0.0721504	2.22507e-308	22.1973	18802
ADARB1	-0.514006	1.94795e-24	-12.1873	2472	-0.528851	1.81496e-17	-8.85357	2729	-0.0429853	0.0184026	-0.0745847	3773	-0.0201451	1.22495e-05	-0.0989503	4171
ADARB2	-0.0326372	0.170261	-0.0250942	7940	-0.19215	0.304025	-0.0993593	6496	-0.0294644	0.00321332	-0.0734562	3798	-0.00353322	0.262823	-0.00205046	7235
ADARB2-AS1	0.103665	0.073132	0.117752	12726	1.82675	6.60898e-05	7.63556	14732	0.00908701	0.29839	0.00477265	11618	0.00889657	0.0143185	0.0164062	11891
ADAT1	-0.116482	0.070144	-0.134421	7012	0.0123746	0.866323	0.000771187	7978	0.0249701	0.109362	0.0239996	13376	0.0197307	0.000860934	0.0604752	13440
ADAT2	-0.251367	1.05802e-10	-2.50752	4270	-0.365272	5.69668e-06	-1.91562	4298	-0.0442827	0.000741787	-0.138592	2988	-0.0197932	9.89722e-05	-0.0792614	4376
ADAT3	0.496715	1.30532e-14	6.89653	17354	1.10887	3.56281e-25	27.1098	17184	0.0480709	9.80735e-06	0.24076	16939	0.0376971	2.22507e-308	11.5976	17213
ADCK1	0.0464794	0.291872	0.0248575	11595	0.145331	0.0110717	0.284236	10036	0.00624922	0.515289	0.00179946	10885	0.00603144	0.127076	0.00540379	10825
ADCK2	0.481528	4.69885e-21	9.7885	17775	0.583852	8.30576e-30	16.9788	16284	0.0518715	5.24344e-06	0.273901	17133	0.0439739	2.22507e-308	13.5287	17593
ADCK3	-1.01147	3.36471e-42	-41.9488	1262	-1.35779	6.49783e-67	-89.8681	776	-0.139684	1.7415e-12	-1.64255	491	-0.0934659	2.22507e-308	-28.755	667
ADCK4	0.406006	1.33099e-13	5.22767	16951	0.529811	8.09169e-20	10.1151	15293	0.0351439	6.88689e-05	0.146268	16084	0.023662	8.49321e-13	0.285623	15603
ADCK5	0.868602	3.52355e-28	23.8457	18800	1.32605	4.64683e-45	58.7875	18397	0.0842885	1.32038e-06	0.495557	18051	0.0559818	2.22507e-308	17.2229	18203
ADCY1	0.121595	0.362012	0.053657	12087	0.95092	3.46437e-07	6.1433	14327	0.0155111	0.164033	0.0121773	12561	0.0155686	3.05311e-13	0.194845	15073
ADCY10	0.0127625	0.567819	0.00313689	10513	0.477948	0.0014561	1.35585	11818	0.000910412	0.905308	3.93332e-05	9613	0.0019806	0.380233	0.000831754	9629
ADCY2	-0.0333363	0.709215	-0.00497452	8494	0.674997	0.000103458	2.69002	12830	0.0277557	0.00424853	0.06583	14797	0.000292205	0.888905	1.49447e-05	8752
ADCY3	-0.637373	1.66427e-21	-13.2438	2383	-0.545751	2.16644e-13	-6.91153	2993	-0.0481133	0.00277101	-0.123043	3150	-0.025682	1.3344e-07	-0.176556	3599
ADCY4	-1.54363	4.58347e-86	-131.732	471	-1.75199	2.62412e-73	-127.161	559	-0.101334	4.42177e-07	-0.643919	1274	-0.0780528	2.22507e-308	-24.0132	905
ADCY5	-1.5612	3.76046e-37	-56.8664	1005	-1.25912	4.36842e-13	-15.5623	2155	-0.0647111	2.56799e-05	-0.29705	2065	-0.0340993	3.87652e-10	-0.320927	3034
ADCY6	-0.645435	2.03405e-20	-12.7097	2426	-0.652522	1.43584e-21	-13.6004	2275	-0.029326	0.0516699	-0.0377356	4630	-0.0188028	1.15688e-06	-0.111627	4051
ADCY7	0.05942	0.408962	0.0230738	11554	0.152095	0.0719713	0.17382	9646	0.0288756	2.20618e-05	0.134455	15951	0.00286372	0.0243349	0.00462139	10707
ADCY8	-0.0476352	0.0950387	-0.0486879	7594	-0.66898	0.0147833	-1.22439	4733	-0.0287978	0.0176548	-0.0504865	4281	0.00460777	0.103026	0.00454812	10695
ADCY9	0.110016	0.154495	0.0892329	12482	0.330928	0.000104182	1.31782	11779	0.00409539	0.770292	0.000464191	10191	0.0229811	1.91029e-07	0.154408	14748
ADCYAP1	-0.0446287	0.542612	-0.0118494	8236	0.368023	0.101723	0.365292	10288	0.0208712	0.0239219	0.0338365	13859	0.0207741	0.000205741	0.0765874	13761
ADCYAP1R1	-1.30036	1.54801e-164	-213.012	274	-2.62891	7.0365e-75	-194.941	343	-0.125946	1.43716e-11	-1.36557	615	-0.0876354	2.22507e-308	-26.9613	747
ADD1	-0.527982	6.26273e-34	-17.5307	2093	-0.498618	1.03077e-36	-17.9437	2022	-0.0737767	1.15816e-09	-0.659285	1249	-0.057375	2.22507e-308	-17.6516	1405
ADD2	-0.145168	0.0131308	-0.273164	6501	0.127813	0.424293	0.0475892	8879	-0.0234979	0.0672894	-0.0275408	5027	-0.0134853	0.00011309	-0.0532208	4718
ADD3	-1.55504	1.6712e-56	-86.7352	708	-1.39049	8.86904e-48	-65.4254	973	-0.184527	2.22507e-308	-56.7701	85	-0.135421	2.22507e-308	-41.6627	262
ADGB	0.0317506	0.00798149	0.0666101	12254	1.80324	1.70749e-14	24.8264	17024	-0.00315971	0.539661	-0.00084642	8201	-0.00177715	0.494202	-0.000543979	7775
ADH1A	-2.81674	2.52697e-200	-562.214	31	-5.18791	8.02478e-110	-565.978	63	-0.165691	7.88891e-11	-1.67398	481	-0.047005	2.22507e-308	-14.4612	1727
ADH1B	-5.47416	2.45613e-118	-643.814	20	-5.10336	6.97376e-94	-475.412	97	-0.39784	1.4866e-09	-3.51205	198	-0.187172	2.22507e-308	-57.584	99
ADH1C	-3.00285	1.10649e-174	-522.363	41	-3.70928	4.5772e-70	-257.199	228	-0.394676	2.22045e-15	-5.78341	135	-0.207524	2.22507e-308	-63.8454	60
ADH4	-0.733566	7.87582e-110	-80.0347	755	-2.92639	4.67645e-73	-211.666	311	-0.121969	2.01099e-07	-0.816777	1057	-0.054514	2.22507e-308	-16.7714	1493
ADH5	-0.922464	1.01866e-102	-94.084	662	-0.952797	4.28102e-123	-116.592	607	-0.12054	2.22507e-308	-37.0844	108	-0.0889467	2.22507e-308	-27.3647	725
ADH6	-0.140035	2.67453e-22	-3.02094	4071	-1.17405	7.65585e-18	-20.095	1912	-0.0131757	0.0950778	-0.0134646	5894	-0.00608318	0.00619605	-0.013431	5916
ADH7	-0.615741	1.16639e-42	-25.82	1725	-2.23381	1.61037e-10	-21.8759	1831	-0.0139944	0.15591	-0.0112953	6086	-0.00471701	0.147394	-0.00392229	6860
ADHFE1	-1.6193	1.05994e-82	-132.742	467	-2.00587	5.14055e-74	-147.008	495	-0.115335	1.27081e-09	-1.02601	837	-0.07455	2.22507e-308	-22.9355	962
ADI1	-0.445428	2.22206e-10	-4.29983	3628	-0.32731	4.40705e-06	-1.75303	4384	-0.0397768	0.00275056	-0.101852	3367	-0.0372345	2.22507e-308	-11.4553	2047
ADIG	-0.0124247	0.0123648	-0.023704	7970	-0.757185	0.00403964	-1.81244	4349	0.000816968	0.914238	3.18133e-05	9584	0.00172005	0.672973	0.000295853	9248
ADIPOQ	-5.03892	6.62846e-116	-580.375	29	-5.23602	2.6151e-93	-484.764	93	-0.451043	2.44245e-11	-4.78654	149	-0.189675	2.22507e-308	-58.3541	92
ADIPOR1	0.752065	2.1591e-45	33.5916	19111	0.872559	7.18661e-61	52.4787	18244	0.106134	2.7689e-13	1.33279	19175	0.0739758	2.22507e-308	22.7589	18852
ADIPOR2	-0.0106462	0.897573	-0.00049963	8940	0.146833	0.103428	0.144684	9533	-0.00486216	0.7195	-0.000695138	8305	-0.00821497	0.0654103	-0.00972944	6197
ADK	-0.00872957	0.859165	-0.000575484	8918	0.0775421	0.159615	0.0617954	9026	0.0214588	0.204643	0.0147852	12798	0.0146204	0.00159417	0.0409	12946
ADM	-1.69782	8.59864e-39	-64.6285	903	-1.40439	4.61389e-20	-27.1551	1641	-0.142099	2.25289e-06	-0.802469	1068	-0.0947283	2.22507e-308	-29.1434	649
ADM2	1.1735	1.20484e-43	50.3657	19352	2.15804	6.23364e-83	177.402	19327	0.012384	0.122643	0.0112863	12466	0.0140473	2.28279e-07	0.0932954	14037
ADNP	0.327385	5.30115e-08	2.38194	15916	0.437008	7.61158e-16	6.60692	14462	0.0452346	0.000136277	0.174858	16393	0.0373764	2.22507e-308	11.4989	17191
ADNP2	0.0529735	0.286916	0.0287246	11674	0.152374	0.00434023	0.359982	10274	0.0301815	0.0199324	0.0513219	14438	0.0130717	0.00110846	0.0386305	12870
ADO	0.0257919	0.513861	0.00745783	10956	0.0989315	0.0277882	0.153951	9574	-0.0115603	0.343836	-0.00535991	6900	-0.0044851	0.246806	-0.00272535	7063
ADORA1	-0.516408	4.17344e-05	-2.26161	4370	0.0331525	0.828193	0.00271415	8116	-0.0265772	0.0713887	-0.0304674	4898	-0.0273101	4.56091e-06	-0.145862	3775
ADORA2A	1.23773	9.84296e-26	30.9518	19042	2.42351	1.76681e-66	159.353	19284	0.089096	7.26441e-06	0.457846	17918	0.0658224	2.22507e-308	20.2504	18606
ADORA2B	-0.467648	3.34628e-10	-4.43117	3586	-0.410995	0.00160175	-1.1489	4786	-0.0594634	0.000185088	-0.221955	2407	-0.0290221	1.28218e-06	-0.171	3632
ADORA3	0.360319	3.81884e-08	2.67287	16060	0.590096	1.28999e-10	5.83571	14232	0.110002	4.83684e-11	1.13472	19040	0.0909787	2.22507e-308	27.9898	19185
ADPGK	0.245952	2.91079e-10	2.3454	15892	0.329139	2.53474e-16	5.13328	13964	0.0349443	0.000448007	0.117018	15736	0.0273133	2.22507e-308	8.40302	16831
ADPRH	-0.725417	1.2858e-42	-30.3883	1550	-0.79357	1.10005e-36	-28.5356	1602	-0.00338114	0.730549	-0.000461021	8474	0.0111807	0.00124978	0.0324594	12660
ADPRHL1	0.323738	4.1892e-06	1.74102	15524	0.702871	1.45229e-14	9.72629	15218	0.0358192	0.000522558	0.117554	15744	0.0283962	2.22507e-308	8.73616	16853
ADPRHL2	0.438765	2.22974e-16	6.86743	17341	0.537355	3.50633e-22	11.529	15566	0.0140391	0.0991092	0.0140936	12730	0.0147222	1.59694e-06	0.0853406	13913
ADRA1A	-0.949092	8.81055e-174	-164.245	376	-4.4129	1.07319e-127	-560.303	67	-0.0183239	0.0339906	-0.0269113	5055	-0.0111963	1.56323e-06	-0.0650054	4559
ADRA1B	-0.364107	7.34351e-10	-3.32579	3950	-0.691823	1.0569e-05	-3.44249	3667	-0.0241959	0.000852129	-0.0742692	3782	-0.00171415	0.0558075	-0.00214836	7204
ADRA1D	-0.0459433	0.139559	-0.0392927	7719	-0.202222	0.180469	-0.150372	6278	-0.0130115	0.112451	-0.0123485	5981	-0.000892804	0.741373	-0.000116032	8211
ADRA2A	-1.52039	5.67832e-39	-58.1487	983	-1.44244	2.52163e-27	-38.3664	1372	-0.152144	5.24749e-07	-0.955473	913	-0.0985698	2.22507e-308	-30.3252	587
ADRA2B	-0.387293	2.88783e-22	-8.34208	2869	-1.14144	3.96478e-18	-19.8631	1922	-0.0211636	0.0220541	-0.0350577	4722	-0.00275536	0.264799	-0.00159008	7355
ADRA2C	-0.306036	0.00229027	-0.807971	5542	-0.00477596	0.977163	-4.79175e-05	7751	-0.0423661	0.000947064	-0.128099	3101	-0.00335242	0.315601	-0.0016791	7332
ADRB1	-0.733148	1.22621e-25	-18.2638	2048	-1.36558	5.59845e-10	-12.6343	2353	-0.124937	1.23611e-06	-0.738122	1141	-0.0305539	7.38298e-13	-0.370673	2906
ADRB2	-2.17448	3.11923e-164	-355.541	112	-2.82029	1.66602e-118	-332.169	173	-0.212807	2.22045e-16	-3.33119	210	-0.14119	2.22507e-308	-43.4374	229
ADRB3	-0.145429	3.87263e-20	-2.82307	4153	-2.71676	3.30666e-41	-109.976	648	-0.00135113	0.874184	-7.89021e-05	9000	0.00445588	0.0390434	0.0062759	10936
ADRBK1	0.472977	4.28487e-15	6.79577	17319	0.604394	2.92264e-23	13.6195	15888	0.0390581	0.00175827	0.107602	15591	0.00961385	0.00176998	0.0264576	12412
ADRBK2	-1.31981	1.1802e-83	-109.449	582	-1.74815	5.23925e-113	-196.284	337	-0.141677	1.30278e-06	-0.83379	1039	-0.137915	2.22507e-308	-42.4298	247
ADRM1	0.807271	1.62948e-27	21.6251	18710	0.927977	4.79514e-34	30.9194	17429	0.0670682	4.31039e-09	0.561058	18243	0.0591234	2.22507e-308	18.1895	18333
ADSL	-0.0270719	0.562708	-0.00676032	8412	-0.0109338	0.836766	-0.000846236	7608	-0.0205507	0.0648604	-0.0244147	5177	-0.00891341	0.0131871	-0.0167559	5747
ADSS	0.736335	3.01546e-36	26.1551	18894	0.845507	1.09507e-54	45.624	18056	0.171651	5.973e-14	2.26988	19467	0.104614	2.22507e-308	32.1849	19351
ADSSL1	-0.42452	4.95361e-08	-3.10115	4036	-0.379607	0.000205339	-1.39981	4616	-0.050503	0.00103703	-0.150711	2888	-0.0104972	0.0199826	-0.0178384	5701
ADTRP	-0.698717	1.12798e-16	-11.1429	2558	-0.507018	0.00232274	-1.33549	4666	-0.0414442	0.0345833	-0.0605556	4048	-0.0189735	0.00319776	-0.0473418	4837
AEBP1	0.856781	2.96772e-12	9.87661	17784	1.12967	4.56522e-25	27.4969	17212	0.120034	1.34972e-08	0.944639	18879	0.0711296	2.22507e-308	21.8832	18775
AEBP2	-0.338063	2.70532e-12	-3.91064	3744	-0.309345	2.19077e-08	-2.3694	4070	-0.0346985	0.000353561	-0.119763	3190	-0.0366666	4.44089e-16	-0.562925	2572
AEN	0.300354	1.03165e-08	2.39877	15929	0.402208	6.80367e-12	4.49156	13740	0.0149181	0.173438	0.0113505	12480	0.00607878	0.0788398	0.00670645	11003
AES	0.0958101	0.125059	0.0865053	12454	0.199921	0.00175253	0.551049	10712	-0.0661413	0.000106785	-0.262679	2204	-0.0456046	2.22507e-308	-14.0304	1775
AFAP1	-0.201409	0.000392057	-0.68613	5707	-0.111671	0.0643534	-0.133049	6348	0.0218661	0.148699	0.0180984	13047	0.00951412	0.0650323	0.011292	11510
AFAP1-AS1	0.306681	0.000691017	0.969268	14842	4.12704	1.7812e-56	230.08	19428	0.059285	0.000555929	0.192971	16558	0.0468297	4.84746e-12	0.529854	16442
AFAP1L1	-1.12286	7.03388e-72	-79.895	759	-1.58913	9.02495e-91	-143.092	508	-0.0986342	1.47549e-05	-0.476508	1569	-0.0185901	2.60246e-05	-0.0852282	4306
AFAP1L2	-1.02651	2.91635e-26	-26.212	1709	-0.736909	5.20528e-11	-7.57805	2893	-0.109799	9.45803e-05	-0.441853	1658	-0.0506795	6.83897e-14	-0.667196	2474
AFF1	-0.67169	5.12639e-22	-14.3004	2307	-0.642834	3.1687e-20	-12.5347	2366	-0.039637	9.73332e-05	-0.159013	2799	-0.045883	2.22507e-308	-14.116	1766
AFF2	-0.205663	6.84897e-13	-2.50176	4274	-0.950116	1.95962e-09	-8.27344	2802	0.00106563	0.902768	4.73393e-05	9638	-0.00175737	0.542512	-0.000466742	7830
AFF3	-0.00560858	0.974266	-6.35032e-05	9142	0.767512	8.53785e-06	3.89025	13465	-0.024939	0.0882403	-0.0262941	5084	-0.00582342	0.0900471	-0.00608857	6542
AFF4	-0.168403	0.0217391	-0.280014	6480	-0.044387	0.535065	-0.0120552	7266	0.034524	0.0190137	0.0594136	14636	0.0300552	4.12959e-12	0.342151	15883
AFG3L1P	-0.078252	0.120589	-0.0718894	7379	0.00747147	0.904075	0.000327218	7910	-0.0166663	0.353383	-0.00752908	6546	-0.00678426	0.160425	-0.00539164	6635
AFG3L2	-0.018397	0.69002	-0.00296445	8620	0.0532021	0.295162	0.0281939	8657	0.0243475	0.0179211	0.0425262	14161	0.0238623	8.65152e-12	0.263986	15495
AFM	-0.000264332	0.974945	-2.91296e-06	9237	-0.311592	0.422152	-0.116701	6417	-0.000317051	0.955459	-6.27376e-06	9252	-4.59197e-05	0.86396	-2.91619e-06	8517
AFMID	0.155916	0.0395578	0.218713	13286	0.14694	0.0969176	0.148938	9552	0.0199122	0.0374545	0.0284047	13613	0.0227156	1.70159e-05	0.108334	14214
AFP	-0.951976	1.1317e-21	-19.9403	1958	-1.51962	2.90604e-08	-11.4529	2465	-0.0802656	0.00125811	-0.232793	2357	-0.0162692	0.0166518	-0.0289353	5276
AFTPH	0.315281	1.05616e-09	2.83004	16133	0.392907	3.8895e-16	6.05474	14297	0.0610827	3.46261e-09	0.516796	18109	0.0365862	2.22507e-308	11.2558	17152
AGA	0.123409	0.0300965	0.187765	13132	0.246245	3.4291e-05	1.09944	11545	0.0312921	0.0198642	0.0532569	14479	0.0324521	4.44137e-08	0.238604	15348
AGAP1	-0.273708	2.55263e-07	-1.80456	4626	-0.217188	0.000363428	-0.747036	5175	-0.0511415	0.00411936	-0.121981	3165	-0.022056	3.5486e-07	-0.14226	3799
AGAP11	-1.3221	1.20973e-128	-169.12	359	-2.25423	4.4809e-99	-221.7	288	-0.0554897	1.18327e-05	-0.273393	2151	-0.0539531	1.9984e-15	-0.793074	2435
AGAP2	0.12085	0.0132964	0.226747	13321	0.450406	7.83097e-06	2.29986	12572	-0.00258699	0.7491	-0.000324564	8606	0.00164963	0.0226952	0.0027121	10331
AGAP3	0.0597042	0.315268	0.0299309	11698	0.155544	0.0126637	0.295135	10073	-0.0309007	0.00912502	-0.0630302	3991	-0.0188369	6.67138e-10	-0.172843	3616
AGAP4	-0.0857751	0.0327828	-0.127321	7051	-0.0438763	0.551673	-0.011334	7276	-0.0259849	0.0761571	-0.0290587	4951	-0.023654	2.89355e-06	-0.131009	3874
AGAP5	-0.0459227	0.098387	-0.046247	7621	-0.0536362	0.442701	-0.0189813	7153	-9.66143e-05	0.995051	-2.08176e-07	9330	-0.0217686	4.06422e-05	-0.0955863	4205
AGAP9	-0.151432	7.58365e-07	-0.92678	5390	-0.30452	0.000131043	-1.18232	4755	-0.149714	0.00077558	-0.465667	1598	-0.138312	2.22507e-308	-42.5521	244
AGBL1	-0.0293746	0.0260154	-0.0465519	7617	1.27682	1.04759e-05	6.35831	14395	-0.0045936	0.595495	-0.00103412	8090	-0.00302101	0.33278	-0.00144357	7401
AGBL2	0.159932	2.8952e-05	0.725824	14519	0.748138	6.08958e-11	7.64254	14733	0.0548338	0.000102438	0.218762	16768	0.031121	1.13889e-08	0.24721	15403
AGBL3	-0.0541629	0.0228377	-0.0889001	7250	-0.104025	0.246895	-0.0631941	6723	-0.0272327	0.00144746	-0.0773244	3724	-0.0137271	6.95827e-08	-0.0982519	4177
AGBL4	0.101953	0.00113026	0.300438	13575	0.579576	2.64307e-06	3.23281	13162	-0.0071007	0.346413	-0.0032692	7314	0.000781494	0.707077	0.000117641	9026
AGBL5	-0.109158	0.037488	-0.155672	6926	-0.0016309	0.977037	-1.64539e-05	7765	-0.016015	0.277727	-0.00891046	6355	-0.0121162	0.00567561	-0.0272127	5336
AGER	-0.0147195	0.512151	-0.00427753	8534	0.0385567	0.698595	0.00600615	8240	-0.0120571	0.191914	-0.00864362	6388	-0.00522612	0.0295957	-0.00798954	6347
AGFG1	-0.275304	1.90527e-08	-2.12536	4453	-0.245924	7.47963e-06	-1.26064	4705	0.0370274	0.108456	0.035722	13915	0.00561716	0.231918	0.00356502	10513
AGFG2	-0.373152	2.59134e-12	-4.32351	3620	-0.312144	1.95458e-06	-1.78202	4364	-0.0262041	0.010197	-0.0521863	4250	0.00783845	0.000653085	0.0249657	12343
AGGF1	0.0600022	0.182479	0.0443288	11960	0.142119	0.00184916	0.388416	10346	0.0380792	0.0119242	0.0732481	14979	0.0240885	9.86427e-09	0.192851	15056
AGK	0.172234	3.36571e-05	0.770387	14575	0.272507	6.25559e-10	2.50808	12713	0.0116989	0.320595	0.00577975	11786	0.0142999	0.000328449	0.0498141	13192
AGL	-0.116189	0.260621	-0.0678535	7413	0.411326	0.000522415	1.34996	11813	0.00566624	0.720535	0.00080656	10427	0.00100809	0.884405	5.37808e-05	8891
AGMAT	0.504146	2.76689e-26	12.885	18099	1.49191	5.62817e-59	86.9032	18837	0.0150668	0.273456	0.0084843	12160	0.00953759	0.0147322	0.0174703	11964
AGMO	-0.661531	2.73824e-69	-45.3562	1210	-2.00688	1.37982e-30	-59.9257	1039	-0.137514	0.000718168	-0.432312	1686	-0.06072	3.15083e-08	-0.455495	2724
AGPAT1	0.0698272	0.0621882	0.084232	12424	0.146635	0.00112003	0.432686	10444	0.0250002	0.0136332	0.0466355	14294	0.0201282	8.66559e-09	0.162278	14811
AGPAT2	-1.15572	3.74625e-31	-35.1643	1429	-1.73286	1.27607e-68	-117.651	600	-0.0701294	0.0305993	-0.106196	3321	-0.071107	2.22507e-308	-21.8763	1035
AGPAT3	0.245225	3.65688e-08	1.82371	15598	0.293957	3.31688e-10	2.7865	12891	0.0386397	0.0135083	0.072233	14961	0.0232728	2.17704e-08	0.17832	14946
AGPAT4	-0.413295	1.13344e-14	-5.76364	3255	-0.449249	4.77699e-06	-2.39039	4060	-0.0251402	0.126019	-0.0226152	5281	-0.0306331	6.11355e-12	-0.343511	2980
AGPAT4-IT1	-0.152914	9.81668e-09	-1.22454	5087	-0.622361	4.80199e-05	-2.68771	3929	-0.0326323	0.0103078	-0.064835	3945	-0.0159307	0.00125067	-0.0462445	4864
AGPAT5	0.150491	0.0180865	0.262252	13444	0.311588	1.69529e-05	1.48651	11935	0.0518035	0.0130257	0.0976599	15422	0.0324546	5.08482e-09	0.269169	15520
AGPAT6	0.34264	5.38185e-06	1.80539	15580	0.670098	3.09266e-14	9.0528	15083	0.0236459	0.0652736	0.0280266	13586	0.0169393	4.45762e-05	0.0737011	13695
AGPAT9	-1.11605	9.41527e-48	-52.4836	1074	-1.75643	3.84178e-45	-78.0126	849	-0.137731	5.40232e-09	-1.13868	753	-0.110673	2.22507e-308	-34.0489	455
AGPS	-0.289928	0.00022594	-1.05708	5241	-0.139135	0.11123	-0.132704	6349	-0.0650296	0.00212224	-0.173838	2696	-0.0855301	2.22507e-308	-26.3136	784
AGR2	1.66861	1.14607e-08	13.2501	18135	2.35118	1.82429e-32	74.6238	18681	0.194305	5.0089e-06	1.02986	18957	0.0643437	2.22507e-308	19.7955	18556
AGR3	1.35974	4.32238e-06	7.29403	17421	2.31678	6.7865e-27	60.6264	18444	0.0755758	0.235226	0.0475006	14322	0.0880135	7.54128e-07	0.538868	16462
AGRN	0.622433	5.93187e-13	7.61037	17467	0.666565	7.61572e-16	10.0773	15286	0.0979351	1.85923e-10	0.952974	18888	0.0467374	2.22507e-308	14.3789	17757
AGRP	0.086539	1.14439e-06	0.514165	14136	1.17526	9.3122e-16	17.6653	16360	0.0184321	0.0225058	0.0303707	13698	0.00042216	0.694275	6.68992e-05	8918
AGT	0.533374	0.000419615	1.80128	15572	1.45131	3.24373e-14	19.5767	16554	0.0754083	0.0126096	0.143223	16056	0.0292697	0.00157864	0.0820055	13858
AGTPBP1	-0.394762	3.25125e-11	-4.14024	3673	-0.3389	7.13387e-06	-1.74421	4393	-0.0460862	3.43554e-05	-0.205729	2500	-0.0262609	1.15907e-13	-0.339708	2995
AGTR1	-1.32971	1.68796e-12	-15.6542	2218	0.326394	0.174809	0.247222	9912	-0.197438	6.53365e-08	-1.41856	578	-0.0744757	8.88178e-16	-1.12097	2386
AGTR2	-0.0184535	0.0562056	-0.0230709	7984	-0.919502	0.00918046	-1.87315	4319	0.00588963	0.44725	0.00205813	10979	-0.000446925	0.381322	-0.000187131	8102
AGTRAP	0.665771	3.87393e-22	14.2554	18242	0.79577	2.7688e-29	22.7254	16861	0.0605386	2.74364e-08	0.457773	17917	0.0548157	2.22507e-308	16.8642	18153
AGXT	-0.172834	3.84065e-05	-0.763166	5595	-1.25741	3.51959e-06	-6.85731	3001	-0.0195691	0.0628038	-0.0235224	5229	-0.00113842	0.718974	-0.00016312	8137
AGXT2	0.0670892	0.00153374	0.188806	13138	1.22124	1.97053e-10	11.8526	15627	0.00597745	0.414876	0.00228388	11052	0.00525117	0.0570514	0.00653105	10969
AHCTF1	0.266799	8.45773e-07	1.6202	15428	0.39573	1.16044e-11	4.32745	13673	0.0538803	8.06359e-05	0.220557	16788	0.0400658	2.22507e-308	12.3263	17349
AHCY	0.717517	1.16236e-27	19.3261	18585	0.807407	3.25674e-33	26.2304	17125	0.061306	0.00112834	0.180703	16449	0.0482136	2.22507e-308	14.833	17829
AHCYL1	-0.176121	0.000977595	-0.530096	5935	-0.094482	0.0726877	-0.107571	6455	-0.0026664	0.765949	-0.000308769	8622	-0.00384385	0.1406	-0.00327501	6965
AHCYL2	-0.0664263	0.286751	-0.036036	7757	0.0482587	0.499836	0.0145342	8449	0.0428137	0.000494132	0.141549	16037	0.0369152	2.22507e-308	11.3571	17171
AHDC1	-0.374171	1.334e-10	-3.69488	3820	-0.3804	2.61372e-09	-3.26488	3730	-0.0248135	0.0539547	-0.0314628	4857	-0.00029732	0.919796	-1.07953e-05	8460
AHI1	-0.114348	0.0385871	-0.161638	6890	0.00781198	0.912165	0.000311906	7906	-0.000319221	0.985593	-2.0119e-06	9290	-0.00270066	0.592399	-0.000614091	7726
AHNAK	-1.67043	7.84411e-63	-103.743	605	-1.55697	3.39707e-73	-112.832	630	-0.177668	2.22045e-15	-2.60347	292	-0.0183097	2.22507e-308	-5.63301	2335
AHNAK2	-0.165576	0.0767345	-0.184619	6807	0.150025	0.241963	0.0924528	9252	0.0114428	0.594964	0.00258045	11147	-0.00766558	0.270129	-0.00435733	6797
AHR	-0.798203	1.87573e-18	-14.1496	2314	-0.621187	5.48213e-12	-6.99521	2984	-0.0378131	0.000543402	-0.123455	3141	-0.0373063	1.61937e-12	-0.439865	2752
AHRR	0.192763	1.55059e-06	1.11986	15004	0.903542	1.83729e-14	12.4109	15723	0.0250426	0.0559422	0.0313599	13741	0.016282	0.000365135	0.0559702	13340
AHSA1	0.428219	2.58851e-16	6.67463	17297	0.536551	8.3692e-22	11.3091	15523	0.0301567	0.00886162	0.0618962	14697	0.0163449	2.78113e-06	0.0908086	14000
AHSA2	-0.356012	1.49025e-05	-1.71838	4685	-0.217251	0.0118143	-0.418771	5628	-0.0331659	0.119387	-0.0306135	4892	-0.0274669	2.24261e-05	-0.127701	3894
AHSG	0.0231066	0.298485	0.0121327	11200	1.45865	8.09486e-05	5.96851	14271	-0.0294439	0.00973276	-0.0592342	4078	-0.00942615	0.000928783	-0.0285809	5283
AHSP	-0.0690377	3.4452e-06	-0.377138	6233	-1.06011	5.79518e-07	-6.61183	3039	-0.0223616	0.035412	-0.0324433	4826	0.000879578	0.800286	8.51033e-05	8961
AICDA	0.0166973	0.506658	0.00493045	10731	0.773528	0.000358458	2.66524	12816	0.0211838	0.0535898	0.0269228	13528	0.0155991	1.64627e-06	0.0902175	13987
AIDA	-0.136857	0.00339521	-0.337919	6333	-0.212277	5.17394e-05	-0.909857	5010	0.0272551	0.104974	0.0266805	13519	-0.00287983	0.425302	-0.00106929	7518
AIF1	-0.13019	0.0337685	-0.191574	6779	-0.118062	0.193552	-0.0842025	6594	0.000484387	0.967946	6.8535e-06	9462	0.00659891	0.0537132	0.00838009	11220
AIF1L	-1.49223	1.92359e-28	-41.3584	1274	-0.8608	3.99587e-10	-8.09014	2828	-0.154683	2.39502e-05	-0.714743	1171	-0.0770217	2.22507e-308	-23.6959	924
AIFM1	0.530631	1.57442e-26	13.6918	18178	0.615448	6.81147e-29	17.3352	16322	0.0755538	6.42016e-06	0.39231	17673	0.0612581	2.22507e-308	18.8462	18436
AIFM2	-1.32371	7.0895e-68	-88.8864	691	-1.81145	1.73621e-103	-186.145	376	-0.0934444	0.00116424	-0.274162	2144	-0.0846846	2.22507e-308	-26.0534	798
AIFM3	0.38232	8.90207e-15	5.37179	16992	1.28571	1.16645e-31	39.771	17855	0.038878	0.000389422	0.132558	15929	0.0297535	4.88498e-15	0.425806	16178
AIG1	-0.397143	3.32739e-08	-2.9698	4084	-0.261277	0.000422234	-0.881665	5040	-0.0580007	8.47248e-05	-0.236178	2335	-0.0427695	6.10179e-13	-0.52241	2620
AIM1	-0.840605	8.81001e-15	-11.8147	2500	-0.429863	0.000229607	-1.56428	4503	-0.0548939	0.000900095	-0.167191	2735	-0.0539006	8.88178e-16	-0.811284	2430
AIM1L	0.535387	1.97243e-24	12.6913	18082	3.17267	1.06275e-105	333.047	19543	0.0674022	1.97351e-05	0.317111	17358	0.0170058	2.81704e-08	0.128397	14466
AIM2	0.550908	8.0083e-10	5.01131	16902	1.98062	3.10165e-31	60.4255	18439	0.157683	3.68967e-10	1.48742	19245	0.08547	2.22507e-308	26.2951	19089
AIMP1	0.102996	0.0137189	0.191849	13147	0.165714	6.33049e-05	0.695759	10987	0.0179995	0.198555	0.0126378	12596	0.0334055	2.22507e-308	10.2773	17007
AIMP2	0.711003	5.61206e-50	35.0175	19137	0.791603	6.51773e-54	42.1021	17950	0.0679399	4.19578e-09	0.569145	18270	0.0553933	2.22507e-308	17.0419	18176
AIP	0.186092	0.00727505	0.397895	13852	0.298788	3.45782e-05	1.33295	11792	-0.018464	0.0153306	-0.0335018	4783	-0.0145721	0.000106319	-0.0579008	4647
AIPL1	0.00827478	0.496996	0.00251261	10406	0.463668	0.0606405	0.564394	10736	0.00152942	0.833715	0.000120797	9798	0.00956548	9.74181e-06	0.047936	13141
AIRE	0.00795899	0.0572182	0.00988877	11094	0.475611	0.00413906	1.13343	11586	-0.000698251	0.91535	-2.68218e-05	9136	0.00524216	0.0296658	0.00800868	11169
AJAP1	-0.144206	0.000128583	-0.56108	5896	-0.340704	0.0151477	-0.619964	5337	-0.0175891	0.0781843	-0.019469	5454	0.00849014	0.00223364	0.0225073	12220
AJUBA	-0.333011	9.3367e-06	-1.67498	4718	-0.283479	0.000868556	-0.867785	5057	0.0104178	0.528061	0.00288901	11241	0.0129718	0.000786032	0.0402717	12921
AK1	0.141805	0.0386982	0.200273	13203	0.253553	0.000841228	0.779698	11130	0.0116042	0.279252	0.00642878	11878	0.00898274	0.0114329	0.0174431	11961
AK2	0.0755987	0.0711121	0.0867916	12457	0.169707	0.00030391	0.596902	10800	0.00869037	0.638554	0.00169291	10840	0.0303965	2.44249e-14	0.413763	16130
AK3	-0.908358	4.40715e-63	-56.6414	1008	-0.991888	5.90713e-73	-71.6427	901	-0.0578442	0.000247009	-0.208661	2480	-0.0352165	2.22507e-308	-10.8344	2100
AK4	-1.30485	8.98835e-36	-45.7301	1204	-1.06211	9.52792e-19	-19.1403	1962	-0.109206	1.33041e-05	-0.532489	1467	-0.0890225	2.22507e-308	-27.388	723
AK5	-2.3796	2.26562e-69	-163.347	377	-2.36846	9.42875e-40	-92.4304	761	-0.3672	5.76428e-13	-4.49425	157	-0.144284	2.22507e-308	-44.3892	219
AK7	-0.19394	0.000121719	-0.759205	5603	-0.188881	0.159072	-0.150804	6277	0.000252085	0.976438	2.61038e-06	9425	0.010531	4.0909e-05	0.0462121	13098
AK8	0.616745	2.7606e-17	10.2127	17818	1.22282	6.47324e-33	39.361	17831	0.0642242	4.825e-09	0.534121	18158	0.0377044	2.22507e-308	11.5999	17216
AKAP1	-0.597586	3.69531e-18	-10.4173	2634	-0.492599	2.4798e-12	-5.7169	3175	-0.105517	6.01263e-10	-0.972965	887	-0.0621079	2.22507e-308	-19.1077	1269
AKAP10	-0.335858	2.60824e-07	-2.21117	4394	-0.221884	0.00126358	-0.643108	5298	-0.0108729	0.433179	-0.00395049	7130	-0.0183285	2.06646e-05	-0.0858649	4304
AKAP11	-0.629079	3.18343e-20	-12.2652	2465	-0.601993	1.63709e-16	-9.50302	2666	-0.0733866	3.49578e-07	-0.473817	1579	-0.0617101	2.22507e-308	-18.9853	1275
AKAP12	-2.28845	2.04962e-108	-246.439	210	-2.69445	4.78498e-116	-310.724	189	-0.289504	3.9853e-11	-3.0107	243	-0.14854	2.22507e-308	-45.6986	198
AKAP13	-0.551154	2.31817e-20	-10.8218	2593	-0.470107	1.94343e-13	-5.97573	3133	-0.0272912	0.136135	-0.0236351	5224	-0.0125492	0.00124899	-0.036436	5074
AKAP14	0.0775327	0.0681044	0.090467	12496	0.792258	1.4117e-06	4.63491	13803	0.0139513	0.10292	0.013777	12706	-0.000765295	0.790739	-7.80347e-05	8286
AKAP17A	0.0411426	0.245741	0.0250773	11600	0.133424	0.0246028	0.214682	9815	-0.0145812	0.217188	-0.0096697	6269	-0.0157386	2.46612e-06	-0.0882617	4272
AKAP2	-0.144716	2.43844e-87	-12.5342	2445	-1.81521	5.15887e-46	-82.2061	822	-0.105722	0.538606	-0.0284105	4974	-0.0432886	0.395272	-0.0174498	5722
AKAP3	-0.325762	4.71358e-16	-4.99284	3427	-0.669097	9.60929e-09	-5.36436	3225	-0.0172186	0.0312556	-0.0259153	5098	-0.0112556	0.000368485	-0.038647	5023
AKAP4	-0.000323446	0.817908	-2.82354e-05	9187	-0.276057	0.356566	-0.123635	6393	-0.00216003	0.696	-0.000339968	8587	6.28077e-05	0.975472	6.77405e-07	8617
AKAP5	0.515573	4.86493e-11	5.31706	16977	1.41078	2.1045e-27	37.635	17758	0.0384961	0.00230508	0.101526	15492	0.0330275	2.22045e-16	0.516999	16421
AKAP6	-0.789941	5.01958e-89	-69.7513	840	-1.70132	2.51458e-44	-74.1766	878	-0.0108649	0.266327	-0.00624281	6749	0.00386492	0.0825816	0.00418616	10624
AKAP7	-0.730191	3.49891e-49	-35.3822	1419	-0.908499	3.56945e-37	-33.1124	1485	-0.102889	5.44928e-08	-0.747349	1133	-0.0582558	2.22507e-308	-17.9225	1381
AKAP8	0.0754969	0.0491078	0.0988141	12575	0.127523	0.00103294	0.380773	10329	0.0468667	2.61432e-06	0.26164	17071	0.0382118	2.22507e-308	11.756	17247
AKAP8L	0.455224	1.34834e-14	6.31404	17208	0.575148	1.21611e-21	12.0292	15652	0.0610464	1.40037e-05	0.296305	17252	0.0445743	2.22507e-308	13.7134	17634
AKAP9	-0.0179992	0.830844	-0.00144858	8763	0.193728	0.0290219	0.297813	10080	0.0294726	0.04296	0.0402872	14088	0.0173757	5.69346e-06	0.0911292	14008
AKIP1	0.281961	3.79282e-10	2.65637	16054	0.392869	1.24597e-14	5.46265	14094	0.051997	4.7935e-05	0.224593	16819	0.0294245	2.22507e-308	9.05254	16880
AKIRIN1	-0.177557	0.000331836	-0.617736	5804	-0.117825	0.0192344	-0.202178	6100	0.0169447	0.175029	0.0128253	12622	-0.00805233	0.0387295	-0.0113696	6059
AKIRIN2	-0.286428	2.50589e-10	-2.75001	4175	-0.255616	1.40276e-07	-1.75174	4385	-0.0100368	0.464139	-0.00334578	7285	-0.00816673	0.0255032	-0.0130129	5939
AKNA	-0.270331	0.00015592	-1.02918	5266	-0.132326	0.114837	-0.124376	6388	-0.0256388	0.0261539	-0.0405725	4536	-0.0117857	0.00226902	-0.0311633	5201
AKNAD1	-0.0417803	0.00253399	-0.10847	7140	-0.298904	0.0120665	-0.573424	5399	-0.00713693	0.467972	-0.00235362	7563	0.00318055	0.323957	0.00155692	9984
AKR1A1	0.483349	2.23561e-18	8.5314	17629	0.542997	5.22408e-21	11.0131	15465	0.0580683	5.85533e-07	0.361908	17547	0.0425699	2.22507e-308	13.0967	17509
AKR1B1	-0.591036	2.68215e-13	-7.43022	2996	-0.475025	4.58815e-08	-3.4859	3652	-0.0643336	5.5758e-06	-0.337989	1933	-0.0419952	2.22507e-308	-12.9199	1907
AKR1B10	-0.24614	0.0456176	-0.33004	6349	0.120966	0.654646	0.022257	8579	0.0427072	0.00451027	0.100182	15467	0.0401921	8.95208e-06	0.202893	15130
AKR1B15	-0.707797	1.01891e-09	-6.36442	3156	-0.900673	0.000340899	-3.12297	3782	-0.0236707	0.894346	-0.00114789	8031	-0.0236707	0.894346	-0.00114789	7487
AKR1C1	-3.66074	9.10102e-109	-395.51	87	-3.40636	9.6528e-68	-228.279	276	-0.298007	6.245e-12	-3.33901	207	-0.186165	2.22507e-308	-57.2741	103
AKR1C2	-3.20063	8.0594e-106	-336.366	124	-3.10119	1.77155e-48	-148.087	493	-0.380191	2.51855e-08	-2.88901	252	-0.123057	2.22507e-308	-37.8587	342
AKR1C3	-2.49071	1.25831e-80	-199.009	294	-2.43044	5.77517e-65	-156.128	462	-0.31077	4.66294e-13	-3.83221	177	-0.245782	2.22507e-308	-75.6154	30
AKR1C4	-0.193783	1.17135e-27	-5.21882	3382	-1.69662	8.72414e-23	-37.4262	1392	-0.0408122	2.76958e-05	-0.186005	2620	-0.0111547	5.03536e-05	-0.0479425	4827
AKR1D1	-0.212841	7.05317e-06	-1.09648	5205	-1.44432	6.97408e-09	-11.7806	2437	-0.0177169	0.0873414	-0.0187583	5497	-0.0112235	0.0726718	-0.0127794	5954
AKR1E2	-0.326492	8.57718e-05	-1.32773	4993	0.0184059	0.903183	0.000813988	7985	0.0383729	0.0411193	0.0531831	14475	0.0143783	0.0108333	0.0282567	12507
AKR7A2	0.161987	0.0050521	0.372008	13777	0.278904	8.28028e-06	1.41738	11872	-0.017126	0.144867	-0.0143692	5815	-0.0114178	0.00275253	-0.0292327	5265
AKR7A2P1	0.635075	3.18957e-10	6.03084	17144	1.08721	8.27216e-23	24.0081	16966	0.0321056	0.0130275	0.0605236	14656	0.0331477	0.00135436	0.0950764	14058
AKR7A3	1.33589	1.19141e-12	15.9291	18370	2.56051	1.49983e-40	101.97	18979	0.0628364	2.74986e-05	0.286577	17206	0.04896	2.22045e-16	0.766399	16660
AKR7L	0.540725	2.28573e-12	6.29457	17205	1.71152	6.46315e-33	55.0932	18313	0.0158798	0.544147	0.00419677	11521	-0.00471746	0.691364	-0.000756175	7654
AKT1	0.528136	9.97084e-21	10.5634	17859	0.634559	3.78693e-28	17.4007	16330	0.0432299	3.06523e-05	0.19512	16581	0.0375072	2.22045e-16	0.587121	16539
AKT1S1	0.444112	1.98495e-15	6.52945	17260	0.542149	5.70875e-20	10.4328	15361	0.0370056	0.0125937	0.070305	14919	0.0294407	9.35409e-09	0.23638	15337
AKT2	-0.0782898	0.13282	-0.0686396	7407	-0.0981548	0.0777222	-0.108898	6446	-0.0283581	0.0903887	-0.0296026	4930	-0.031549	1.65208e-11	-0.340161	2992
AKT3	-1.13643	8.31457e-33	-36.4567	1377	-0.921825	4.68962e-16	-14.1305	2240	-0.111725	4.6894e-06	-0.595368	1355	-0.0403386	2.22507e-308	-12.4103	1945
AKTIP	-0.210499	3.68528e-06	-1.14375	5158	-0.182648	0.000503532	-0.602369	5363	-0.0127807	0.43682	-0.00459718	7018	-0.00401478	0.403025	-0.0015845	7358
ALAD	-0.718879	3.11222e-32	-22.6497	1825	-0.72326	6.23533e-36	-25.4625	1698	-0.0261038	0.165874	-0.0203668	5404	-0.0369655	2.22507e-308	-11.3725	2053
ALAS1	-0.0150913	0.721257	-0.00214161	8681	-0.00985452	0.83207	-0.000786784	7613	0.00993462	0.411321	0.00383297	11436	0.0104298	0.0152959	0.0189346	12044
ALAS2	-0.28537	3.94906e-42	-11.8153	2499	-2.84143	1.77394e-82	-232.29	271	-0.089483	1.09816e-05	-0.443776	1651	-0.0159747	3.28475e-06	-0.0875975	4282
ALB	-2.17055	5.60688e-35	-74.344	795	-0.983872	0.000693821	-3.10781	3788	-0.0874114	9.05424e-08	-0.615652	1313	-0.00400903	0.153794	-0.00325959	6970
ALCAM	0.370288	0.00317627	0.92501	14774	0.589396	5.2064e-07	3.70345	13386	0.108854	5.01513e-05	0.468042	17958	0.0590408	2.22507e-308	18.1641	18332
ALDH16A1	0.446454	1.60241e-09	3.92666	16555	0.620787	7.26071e-15	8.77732	15020	0.0183603	0.111107	0.0175204	13010	0.021389	3.23176e-06	0.117437	14333
ALDH18A1	0.895723	6.65059e-66	58.3806	19411	1.01308	6.13944e-82	82.2745	18776	0.116196	4.44089e-16	1.78391	19369	0.0949697	2.22507e-308	29.2177	19244
ALDH1A1	-2.61955	1.8906e-99	-258.611	186	-2.53948	7.70418e-95	-238.999	254	-0.309369	1.0103e-13	-4.02042	167	-0.156589	2.22507e-308	-48.1751	169
ALDH1A2	-1.96523	5.96781e-168	-328.634	131	-2.79437	1.97597e-68	-189.191	363	-0.207084	2.22507e-308	-63.7101	76	-0.169338	2.22507e-308	-52.0972	135
ALDH1A3	-1.98774	6.62913e-58	-113.656	560	-1.71624	6.68133e-36	-60.3689	1032	-0.249475	3.28781e-12	-2.86475	258	-0.132151	2.22507e-308	-40.6566	282
ALDH1B1	0.514812	1.44294e-15	7.64019	17474	0.649922	1.28088e-19	12.2786	15700	0.0597113	0.0003397	0.207133	16691	0.0712004	2.22507e-308	21.905	18777
ALDH1L1	-2.94541	1.44608e-184	-541.484	36	-4.73909	2.20051e-138	-652.371	44	-0.19675	8.76082e-10	-1.78205	448	-0.12893	2.22507e-308	-39.6656	302
ALDH1L2	0.0966727	0.216991	0.064148	12221	0.395691	0.000422453	1.33515	11799	0.0479566	0.000163584	0.181576	16457	0.00635513	0.0102646	0.0126382	11633
ALDH2	-1.9578	1.24684e-56	-109.449	583	-2.31084	3.60641e-103	-236.729	260	-0.103923	1.71629e-05	-0.495237	1526	-0.0609689	2.22507e-308	-18.7572	1304
ALDH3A1	-1.01849	3.30171e-32	-32.0633	1499	-1.52916	3.55654e-10	-14.449	2226	-0.0470228	0.00311228	-0.117883	3202	-0.0240247	1.05083e-09	-0.215705	3414
ALDH3A2	-0.827476	6.72629e-21	-16.692	2155	-0.665275	2.66754e-13	-8.36509	2785	-0.115287	1.39178e-12	-1.36689	612	-0.093034	2.22507e-308	-28.6222	672
ALDH3B1	0.237485	0.00108893	0.703669	14487	0.442149	6.22298e-07	2.74398	12867	0.00509562	0.688749	0.000825181	10435	0.0172521	1.83576e-05	0.0817092	13854
ALDH3B2	0.43	0.0254448	0.685592	14458	0.511644	0.00407102	1.22298	11675	0.125154	6.17589e-05	0.52681	18134	0.0794237	6.49925e-13	0.967947	16724
ALDH4A1	-0.857398	4.72685e-21	-17.427	2101	-0.935922	1.65714e-21	-19.4491	1942	-0.0732708	0.000504817	-0.241564	2299	-0.0125126	0.00703991	-0.0269326	5345
ALDH5A1	-0.419591	1.47304e-07	-2.86656	4128	-0.333456	0.000371642	-1.14371	4792	-0.0659856	1.37796e-08	-0.518697	1491	-0.0310799	2.22507e-308	-9.56182	2202
ALDH6A1	-0.829329	6.08938e-21	-16.7652	2152	-0.919858	5.17291e-24	-21.4201	1853	-0.0851409	8.21716e-05	-0.347824	1900	-0.0307749	2.40827e-08	-0.234453	3338
ALDH7A1	-0.739289	7.20924e-44	-31.8945	1513	-0.792053	6.26634e-39	-30.2588	1557	-0.138576	4.64029e-09	-1.15481	743	-0.096083	2.22507e-308	-29.5602	636
ALDH8A1	-0.0223753	0.520115	-0.00635236	8425	0.1507	0.243846	0.0923616	9251	0.0063681	0.676523	0.00108078	10570	-0.00754731	0.157866	-0.00605077	6549
ALDH9A1	-0.375557	9.39296e-11	-3.76578	3794	-0.331528	1.40699e-08	-2.60307	3969	-0.0399459	0.000102968	-0.159276	2797	-0.0228381	5.41358e-11	-0.234467	3337
ALDOA	0.947762	1.98273e-32	30.0467	19021	1.17111	1.7895e-48	55.9173	18334	0.0459495	0.00494534	0.105951	15560	0.0404655	2.22507e-308	12.4493	17376
ALDOB	-0.119668	0.000370977	-0.410541	6181	-0.969432	1.50226e-10	-9.52298	2661	-0.0270616	0.000245066	-0.0977117	3443	-0.00487713	0.00484079	-0.011291	6068
ALDOC	-2.17045	4.48257e-59	-126.643	496	-1.90574	1.27304e-40	-76.0299	862	-0.186458	4.44089e-16	-2.8626	259	-0.121068	2.22507e-308	-37.2469	357
ALG1	0.646367	6.24172e-44	27.9261	18962	0.901929	2.8173e-66	59.1216	18404	0.0599947	4.29896e-06	0.32197	17377	0.0710044	2.22507e-308	21.8447	18774
ALG10	0.0547224	0.21848	0.036149	11838	0.206307	0.00348051	0.507177	10621	0.0590609	4.66294e-15	0.846421	18742	0.0571405	2.22507e-308	17.5794	18253
ALG10B	-0.108474	0.0214246	-0.181052	6823	-0.0578324	0.440664	-0.0205821	7129	-0.0100591	0.654238	-0.00185354	7726	-0.0178764	0.00619143	-0.0394749	5001
ALG11	-0.290465	2.00158e-07	-1.94572	4539	-0.259127	0.00064122	-0.82739	5092	0.0308888	0.390956	0.0125987	12594	0.0138399	0.336513	0.00654624	10975
ALG12	0.280669	5.78387e-08	2.03142	15723	0.397485	1.51232e-12	4.69842	13828	0.0260317	0.000328894	0.090667	15297	0.0191408	5.31865e-10	0.177515	14940
ALG13	-0.0899137	0.0403391	-0.125364	7059	-0.0143667	0.78498	-0.00151053	7562	-0.033903	0.164752	-0.0265518	5074	0.0137437	0.00842525	0.0285101	12517
ALG14	0.0272647	0.555696	0.00695695	10917	0.0756292	0.152762	0.0617123	9024	0.0392916	0.00284094	0.100058	15464	0.0254584	4.10068e-11	0.26444	15499
ALG1L	0.493356	2.76884e-08	3.72864	16486	1.69412	5.18017e-28	46.2252	18079	0.0792423	0.00153718	0.22293	16805	0.0843683	1.45439e-13	1.08306	16739
ALG1L2	0.0704959	0.000220762	0.257738	13429	0.951175	2.50674e-09	8.18095	14863	0.0477966	0.0259585	0.075792	15039	0.0477966	0.0259585	0.075792	13742
ALG2	0.0687025	0.110551	0.0657096	12241	0.147211	0.00116517	0.431859	10441	0.0366473	4.47179e-05	0.159398	16225	0.0337285	2.22507e-308	10.3767	17020
ALG3	0.90604	1.71951e-42	37.8404	19195	1.11075	3.36558e-57	62.7273	18489	0.0604486	9.72476e-07	0.363424	17551	0.0333905	2.22507e-308	10.2727	17006
ALG5	0.0252331	0.619448	0.00524836	10760	0.136281	0.0142976	0.251403	9930	-0.014301	0.112903	-0.0135473	5885	-0.00130641	0.594966	-0.000294607	7970
ALG6	0.421448	1.00854e-17	7.16307	17398	0.597133	1.62678e-27	15.9964	16178	0.045701	0.00326062	0.113645	15692	0.0493339	2.22507e-308	15.1777	17900
ALG8	0.505115	9.17964e-10	4.56481	16767	0.919727	1.08222e-19	17.4432	16338	0.0482115	8.45981e-06	0.24456	16964	0.0514402	2.22507e-308	15.8257	18000
ALG9	-0.324062	1.71255e-18	-5.75739	3257	-0.351228	1.68944e-14	-4.83721	3326	-0.0895014	1.95083e-09	-0.779537	1095	-0.0754341	2.22507e-308	-23.2075	945
ALK	-0.150441	3.11082e-12	-1.73114	4671	-1.04981	5.55466e-10	-9.71635	2644	-0.00623034	0.640976	-0.00120344	8009	0.00249628	0.556401	0.000635582	9529
ALKBH1	0.121985	0.00271068	0.313125	13619	0.21588	2.83989e-06	1.19742	11649	0.0134072	0.122817	0.0122105	12564	0.0234617	1.64491e-12	0.276469	15561
ALKBH2	0.276545	5.81654e-06	1.4478	15304	0.37855	9.73445e-09	3.03283	13041	-0.000251702	0.985968	-1.54469e-06	9299	-0.00492716	0.275068	-0.00276197	7058
ALKBH3	-0.376419	5.18077e-08	-2.74244	4180	-0.238809	0.00071705	-0.750922	5170	-0.0224661	0.0351491	-0.0326676	4813	-0.00900554	0.0336614	-0.013264	5924
ALKBH4	0.308974	6.36182e-11	3.15043	16271	0.426942	2.0812e-14	5.84128	14236	0.00430012	0.545013	0.00113348	10592	0.0134691	4.3093e-05	0.0588008	13399
ALKBH5	-0.0428379	0.286717	-0.0232416	7979	-0.00640443	0.88613	-0.000336249	7668	-0.0124264	0.121646	-0.0113689	6080	0.00367068	0.000667695	0.011656	11546
ALKBH6	0.652175	2.02059e-27	17.4095	18468	0.906824	6.0649e-39	34.6563	17623	0.0217179	0.204944	0.0149498	12808	0.00217121	0.544303	0.000573544	9474
ALKBH7	0.366222	1.64786e-05	1.75167	15537	0.552049	2.32521e-09	4.76613	13848	-0.0147565	0.253581	-0.00879319	6369	0.00971215	0.00277655	0.0248291	12334
ALKBH8	-0.260771	2.21846e-09	-2.2567	4374	-0.255596	5.5014e-06	-1.34432	4656	-0.0195841	0.0900843	-0.0204723	5400	-0.0229876	9.31799e-07	-0.138631	3818
ALLC	-0.0337537	3.43923e-05	-0.150661	6945	-0.931418	4.172e-05	-4.07929	3509	-0.00279849	0.663667	-0.00049827	8452	0.00413761	0.121016	0.00379483	10556
ALMS1	0.138129	0.0113233	0.268802	13470	0.315752	5.79064e-06	1.65368	12073	0.0772854	1.8976e-05	0.364926	17560	0.0358921	2.53575e-12	0.416201	16143
ALMS1P	0.0275335	0.357321	0.0123058	11206	0.287423	0.0142986	0.530212	10670	0.028997	0.00236123	0.0761711	15050	0.0109949	0.00114317	0.0323456	12654
ALOX12	-0.218178	2.47622e-06	-1.22315	5089	-0.230581	0.0250802	-0.369085	5711	-0.00257047	0.838145	-0.000197106	8770	0.00314069	0.429541	0.00115262	9798
ALOX12B	0.0115051	0.671168	0.00199232	10297	0.243277	0.164289	0.190825	9717	-0.00119984	0.85799	-7.98109e-05	8998	0.00201136	0.367938	0.00087338	9663
ALOX12P2	-0.0759296	0.190505	-0.0546764	7524	0.149659	0.425024	0.0556112	8960	0.0127095	0.0656186	0.015035	12819	0.015921	9.92618e-08	0.111498	14250
ALOX15	-0.252067	0.00460337	-0.589062	5858	-0.496176	0.0172954	-0.874296	5048	0.00533073	0.615855	0.00112223	10587	0.0172747	6.14172e-08	0.12458	14422
ALOX15B	-0.907879	5.24305e-06	-4.79398	3483	-0.373294	0.116909	-0.347966	5756	0.0182433	0.421281	0.00684905	11948	0.0282382	0.00865937	0.0582416	13383
ALOX5	-0.159925	0.0815732	-0.174071	6843	-0.0102254	0.916714	-0.000386175	7660	0.0190709	0.142187	0.0161557	12906	0.0269915	2.2511e-08	0.20642	15160
ALOX5AP	0.104314	0.250737	0.0626701	12191	0.263743	0.00471716	0.613551	10832	0.0586756	3.80593e-05	0.259319	17056	0.0587157	2.22507e-308	18.064	18324
ALOXE3	0.121062	0.00403467	0.289846	13538	0.990317	1.03053e-09	8.89992	15044	-0.00096599	0.895486	-4.63107e-05	9073	0.00155685	0.00388829	0.00375238	10547
ALPI	0.00991931	0.430097	0.00363477	10576	1.0799	0.000108814	4.27998	13651	-0.00437382	0.615082	-0.000923169	8146	0.00279961	0.289518	0.0015071	9957
ALPK1	-0.390649	5.49059e-12	-4.39886	3597	-0.349466	3.62171e-08	-2.6004	3972	-0.0207924	0.258347	-0.0122217	5990	-0.0167105	0.000458051	-0.0557977	4676
ALPK2	0.136678	0.000431413	0.459935	13994	0.828704	1.2104e-09	7.38961	14663	0.00570425	0.630181	0.0011439	10602	0.00615135	0.0415888	0.00849516	11236
ALPK3	-0.847459	2.07577e-58	-48.8838	1145	-2.5437	2.3021e-140	-355.196	156	-0.0364382	0.0469306	-0.0484097	4337	-0.00249485	0.628174	-0.000503759	7808
ALPL	-1.68887	6.28899e-45	-74.6504	791	-1.21379	1.18916e-16	-19.3292	1946	-0.0945909	2.10695e-07	-0.631521	1289	-0.0555954	2.22507e-308	-17.1041	1463
ALPP	0.0327256	0.0473409	0.0433537	11942	2.36754	4.67156e-15	33.9281	17583	0.00128009	0.864992	8.06302e-05	9713	0.00694811	0.000139772	0.0267821	12429
ALPPL2	0.0122931	0.0277196	0.0191429	11445	1.77119	3.07129e-07	11.5352	15570	-0.0254199	0.0235879	-0.0413661	4517	-0.00416485	0.202562	-0.00288808	7039
ALS2	-0.161298	3.82336e-05	-0.712541	5661	-0.147711	0.00102834	-0.44134	5584	0.000463604	0.975803	4.93177e-06	9450	0.00362513	0.366611	0.00157981	9992
ALS2CL	-0.808501	1.84241e-34	-27.2745	1666	-0.891643	1.08942e-18	-16.0164	2132	-0.0450868	0.00123043	-0.1312	3073	-0.028478	2.44249e-15	-0.416125	2807
ALS2CR11	-0.0868133	2.70876e-05	-0.396496	6202	-0.586122	0.000145121	-2.24969	4127	-0.0467475	0.000211039	-0.171827	2709	-0.0169483	1.67011e-07	-0.114863	4017
ALS2CR12	-0.0738951	0.00533277	-0.167967	6864	-0.252551	0.0320902	-0.377217	5696	0.00204669	0.850245	0.000144201	9846	-0.00395493	0.294195	-0.00210152	7219
ALX1	-0.112859	0.0018911	-0.307347	6406	-0.535482	0.0467061	-0.712527	5217	0.0148557	0.339753	0.0069649	11966	0.0166365	4.48444e-06	0.0889768	13973
ALX3	-0.307668	4.93204e-07	-1.94045	4542	-0.250921	0.00760896	-0.531619	5448	0.013107	0.0111433	0.0255978	13462	0.0113881	1.30171e-05	0.0556366	13335
ALX4	-1.29498	1.15577e-81	-104.812	602	-2.3133	4.06526e-35	-79.5565	843	-0.00672606	0.288677	-0.0036293	7214	0.0010313	0.594474	0.000232937	9185
ALYREF	1.0163	3.56879e-36	36.0254	19161	1.24124	1.98148e-51	62.9344	18491	0.140989	2.5757e-07	0.928991	18859	0.0703949	2.22507e-308	21.6572	18755
AMACR	0.3075	6.94547e-13	3.73868	16490	0.716475	1.12252e-18	12.8606	15790	0.0858344	8.43206e-09	0.693032	18538	0.0421416	2.22507e-308	12.965	17481
AMBN	-0.000280474	0.981084	-2.32622e-06	9240	-0.764968	0.00842302	-1.58695	4490	-0.00160058	0.815181	-0.000142045	8857	0.00685871	0.0110331	0.0134246	11684
AMBP	0.187457	0.0475197	0.248029	13392	1.00405	1.72586e-07	6.79036	14516	-0.0237875	0.0377714	-0.0338457	4763	0.00853258	0.0037113	0.0207382	12140
AMBRA1	0.0867832	0.0211612	0.145315	12914	0.133921	0.000350993	0.462658	10521	0.0178824	0.104266	0.017558	13015	0.0276361	2.22507e-308	8.50232	16843
AMD1	-0.252573	0.00108792	-0.748477	5613	-0.0213525	0.800343	-0.00206529	7536	-0.0229345	0.139316	-0.0196319	5447	-0.0266928	2.8049e-07	-0.174893	3604
AMDHD1	-0.000547217	0.993164	-1.6302e-06	9249	0.5386	0.00101895	1.61141	12048	-0.0387967	0.107527	-0.0375739	4639	-0.00020342	0.978994	-1.87549e-06	8537
AMDHD2	0.571741	2.59037e-15	8.33977	17597	0.805213	4.18667e-23	18.0192	16400	0.0335031	0.0160319	0.0601385	14652	0.0355412	1.7073e-12	0.418238	16152
AMELX	0.0249367	0.302717	0.0129412	11228	2.07795	9.14553e-05	8.39241	14929	-0.00600309	0.26783	-0.00343461	7261	0.00287395	0.141607	0.00243974	10263
AMELY	-0.00137483	0.760014	-0.00016385	9068	0.668584	0.174322	0.507219	10622	0.00141113	0.811535	0.000127979	9816	0.00670867	0.00620152	0.0148094	11785
AMFR	0.0677853	0.375983	0.0287974	11676	0.308964	9.09144e-05	1.24864	11704	0.028088	1.08457e-05	0.13945	16014	0.0251971	2.55405e-06	0.140922	14608
AMH	0.563464	7.21371e-14	7.40495	17438	2.59019	1.82324e-46	118.473	19089	0.0129344	0.357435	0.0057791	11785	0.0173031	8.12202e-05	0.0707755	13649
AMHR2	0.0277929	0.11917	0.025676	11612	0.634634	0.000169333	2.39337	12638	-0.0220965	0.0361822	-0.0318522	4842	0.000723244	0.796549	7.14474e-05	8933
AMICA1	-0.26981	0.00502955	-0.62015	5800	-0.0604437	0.636195	-0.0118717	7270	0.00821177	0.618562	0.00171311	10852	0.00409489	0.514785	0.00118086	9819
AMIGO1	-0.675539	8.77073e-28	-18.278	2047	-0.775161	1.94156e-18	-13.7295	2268	-0.0605642	5.82442e-09	-0.498731	1519	-0.0412472	2.22507e-308	-12.6898	1926
AMIGO2	-1.50898	2.10102e-28	-41.7649	1266	-0.994727	1.1718e-11	-10.8735	2514	-0.190459	4.2561e-07	-1.21341	700	-0.152754	2.22507e-308	-46.9953	184
AMIGO3	0.560616	5.25021e-26	14.1723	18229	1.09638	9.21886e-42	44.9904	18040	0.0158403	0.0611811	0.0192203	13128	0.0098849	0.000211811	0.0363176	12801
AMMECR1	0.599041	5.93394e-20	11.5176	17973	1.00355	3.83822e-35	34.5379	17619	0.110931	1.07634e-05	0.551112	18213	0.0986548	2.22507e-308	30.3514	19291
AMMECR1L	-0.137978	0.000183887	-0.515408	5957	-0.0996354	0.00784509	-0.209772	6082	-0.00946237	0.180817	-0.00702828	6622	-0.00840911	0.0115636	-0.0162877	5772
AMN	0.017345	0.651214	0.00323096	10522	0.72066	0.000194035	2.67518	12821	-0.0315871	0.00446368	-0.0742394	3783	0.00398521	0.0794956	0.00438236	10667
AMN1	0.0282017	0.646916	0.00533441	10770	0.171826	0.0131098	0.323445	10173	-0.00795302	0.514699	-0.00229402	7579	-0.00467056	0.492894	-0.00143502	7403
AMOT	-0.737004	1.32093e-17	-12.44	2454	-0.644313	2.46764e-10	-6.19037	3099	-0.025259	0.00127589	-0.0731042	3803	-0.011862	1.11149e-06	-0.0706277	4491
AMOTL1	-1.53473	1.32561e-65	-99.5696	627	-1.43989	1.46493e-47	-67.4358	941	-0.104115	1.59149e-06	-0.60368	1335	-0.058846	2.22507e-308	-18.1041	1365
AMOTL2	-1.50144	4.29517e-84	-125.171	504	-1.49341	1.39075e-94	-140.167	519	-0.164185	4.63023e-11	-1.69676	475	-0.110467	2.22507e-308	-33.9853	457
AMPD1	-0.730801	2.03011e-58	-42.1617	1258	-2.0206	2.20742e-26	-51.8406	1150	-0.143159	2.9563e-08	-1.07788	794	-0.0580682	3.3098e-12	-0.666635	2475
AMPD2	0.184067	0.000262936	0.658987	14413	0.304806	7.38811e-08	2.17372	12487	-0.0051459	0.652202	-0.00095517	8128	-0.00312192	0.435659	-0.00112655	7498
AMPD3	0.102678	0.0534078	0.130647	12824	0.231392	0.00124259	0.672351	10942	0.0936486	4.74662e-10	0.873144	18778	0.0522812	2.22507e-308	16.0845	18044
AMPH	-0.052228	0.609323	-0.011237	8257	0.145659	0.362575	0.0641777	9037	0.000746757	0.962583	1.23677e-05	9494	0.00998313	0.119996	0.0091928	11314
AMT	-0.944192	3.22473e-32	-29.734	1574	-0.965388	2.58971e-18	-16.978	2075	-0.131319	5.60647e-08	-0.952232	916	-0.0769253	2.22507e-308	-23.6663	926
AMTN	0.156824	0.0334321	0.231446	13332	1.63853	1.23921e-07	11.3171	15525	0.0529147	0.111015	0.0505133	14414	0.00338019	0.771101	0.000381586	9336
AMY1A	0.00268069	9.36292e-05	0.0107994	11139	1.17181	5.11026e-07	7.37253	14657	-1.36123	0.324325	-0.665668	1240	-0.113069	0.0564832	-0.141119	3803
AMY2A	-0.110016	3.86534e-05	-0.485479	6020	-0.711333	3.29848e-06	-3.8993	3556	-0.0596878	0.0782822	-0.0660348	3922	-0.0355275	0.00182913	-0.0972657	4186
AMY2B	-1.13325	5.39262e-43	-47.9003	1163	-1.13494	3.18094e-25	-27.8032	1615	-0.115983	2.12148e-07	-0.773993	1100	-0.0884396	2.22507e-308	-27.2087	731
AMZ1	0.557094	2.01339e-15	8.18709	17572	2.64156	3.26429e-56	146.57	19218	0.0280653	0.00152851	0.0790245	15108	0.0173863	1.32357e-09	0.15436	14746
AMZ2	0.353591	4.11972e-09	2.9649	16197	0.484107	8.13996e-14	6.33666	14387	0.0338933	0.000668876	0.1076	15590	0.0191461	1.7455e-07	0.129391	14478
AMZ2P1	-0.119114	0.0227844	-0.195628	6764	-0.0201823	0.765954	-0.00233706	7515	-0.00383145	0.821267	-0.000327649	8601	0.0097678	0.0763029	0.0109151	11473
ANAPC1	-0.125185	0.00584584	-0.279557	6483	-0.0672777	0.226496	-0.04339	6866	0.0259935	0.0638844	0.031052	13726	0.0198764	2.87218e-06	0.110151	14236
ANAPC10	-0.145447	8.27893e-06	-0.739166	5628	-0.142511	0.000656135	-0.453615	5560	0.000639397	0.968747	8.81716e-06	9477	0.00232343	0.643885	0.00044422	9386
ANAPC11	0.960039	3.11965e-31	29.2869	19010	1.15382	7.79515e-41	46.2778	18081	0.0747439	1.42933e-09	0.6611	18466	0.0498132	2.22507e-308	15.3252	17923
ANAPC13	0.0373337	0.429559	0.0137006	11261	0.103546	0.0357905	0.149752	9555	0.00267299	0.784955	0.00028108	10023	-0.00135912	0.677053	-0.000230204	8043
ANAPC16	-0.360605	2.85856e-16	-5.60519	3294	-0.308122	1.2343e-11	-3.36117	3699	-0.0851598	7.57341e-10	-0.776718	1098	-0.0654179	2.22507e-308	-20.126	1178
ANAPC2	0.239588	5.82643e-05	1.01456	14886	0.330361	4.58419e-08	2.42443	12656	0.0196618	0.0379592	0.0279332	13582	0.0173436	7.29899e-05	0.071746	13659
ANAPC4	-0.404715	5.06055e-27	-10.6423	2610	-0.393466	3.88029e-28	-10.7853	2522	-0.0644747	7.60708e-07	-0.394507	1785	-0.0465082	2.22507e-308	-14.3084	1744
ANAPC5	0.0908938	0.0104162	0.180178	13094	0.147623	5.91177e-05	0.624192	10852	0.00993658	0.46968	0.00326117	11322	0.0162872	9.31836e-06	0.0819356	13857
ANAPC7	0.4416	7.23851e-30	12.8684	18097	0.539459	9.25109e-42	22.1361	16813	0.0489641	8.55837e-05	0.199167	16618	0.0472809	2.22507e-308	14.5461	17784
ANG	-0.857778	7.24035e-19	-15.5603	2225	-0.661335	1.76897e-10	-6.44952	3063	-0.158206	2.70357e-09	-1.35552	619	-0.0974273	2.22507e-308	-29.9738	607
ANGEL1	-0.240808	6.63888e-07	-1.48769	4872	-0.179874	0.000482783	-0.596507	5370	0.0184535	0.0623671	0.0222372	13288	0.0116839	2.56817e-05	0.0536334	13289
ANGEL2	0.236418	5.69184e-06	1.23995	15126	0.357831	2.51632e-11	3.79274	13429	0.0913294	7.94281e-10	0.8311	18725	0.0883076	2.22507e-308	27.1681	19137
ANGPT1	-1.84283	1.36292e-116	-213.521	272	-2.7584	5.37315e-84	-229.692	275	-0.257536	7.12782e-09	-2.09815	369	-0.0858407	2.22507e-308	-26.4091	782
ANGPT2	-0.335403	2.77338e-07	-2.19924	4404	-0.421313	4.15236e-06	-2.26738	4116	0.0220557	0.21723	0.0146247	12778	0.0141797	0.0404874	0.0197478	12088
ANGPT4	-0.702242	6.0468e-166	-116.023	545	-3.214	7.70353e-121	-386.044	138	-0.0107084	0.16987	-0.00824423	6448	0.00738463	0.0179629	0.0128908	11655
ANGPTL1	-2.15981	6.36814e-146	-313.596	141	-2.99731	1.37679e-87	-260.35	226	-0.354061	6.92641e-11	-3.59708	192	-0.204879	2.22507e-308	-63.0314	66
ANGPTL2	-1.84822	3.81063e-68	-124.605	506	-1.86635	6.09725e-77	-142.244	511	-0.147984	5.86521e-07	-0.922193	955	-0.0864265	2.22507e-308	-26.5894	770
ANGPTL3	-0.0249165	0.363308	-0.0109564	8265	0.29975	0.151439	0.245723	9908	-0.00784488	0.342849	-0.00364706	7206	-0.00251566	0.246762	-0.00152882	7379
ANGPTL4	-2.1873	2.41744e-50	-108.527	589	-1.89252	2.38494e-31	-57.9538	1071	-0.226877	6.60583e-13	-2.76338	271	-0.136428	2.22507e-308	-41.9725	255
ANGPTL5	-0.60851	2.88033e-101	-61.18	949	-4.07069	2.80065e-99	-401.178	130	-0.116116	0.0315902	-0.174226	2692	-0.0683882	2.29896e-07	-0.453993	2726
ANGPTL6	0.164957	1.09681e-15	2.46774	15962	1.43086	6.77564e-36	50.3219	18196	0.0117837	0.276171	0.00658499	11908	0.00760078	0.00333225	0.0188291	12038
ANGPTL7	-1.87307	3.56617e-165	-308.022	144	-4.01681	3.83994e-57	-226.611	279	-0.114266	1.76191e-07	-0.771755	1104	-0.0432893	2.22507e-308	-13.3181	1858
ANK1	0.0470265	0.513164	0.0136256	11255	0.735613	5.51793e-05	3.13241	13112	0.00226107	0.850124	0.000159445	9869	-0.000630524	0.854258	-4.31348e-05	8354
ANK2	-1.45372	2.78178e-110	-159.263	384	-2.34198	1.21715e-92	-215.263	305	-0.152963	1.36354e-09	-1.35607	618	-0.0501255	2.22507e-308	-15.4212	1621
ANK3	-0.0233478	0.751126	-0.00290184	8626	0.0802472	0.408009	0.0312427	8703	0.0636026	0.00215755	0.169567	16345	0.0430982	1.0858e-13	0.558736	16490
ANKAR	-0.365783	8.51449e-31	-10.999	2570	-0.784009	2.81817e-21	-16.1114	2122	-0.0270504	0.00760115	-0.057323	4136	-0.0170915	7.68736e-08	-0.121593	3950
ANKDD1A	-0.973282	5.42266e-101	-97.5869	639	-1.56834	2.36566e-107	-167.226	432	-0.134048	1.67053e-08	-1.04251	826	-0.0876811	2.22507e-308	-26.9753	745
ANKFN1	-0.111094	0.0114595	-0.215615	6696	-0.319361	0.169246	-0.246381	5986	-0.00256977	0.76304	-0.000301826	8632	0.00645003	0.00262954	0.0166419	11912
ANKFY1	-0.457799	3.38846e-23	-10.2867	2653	-0.426216	5.77981e-21	-8.62579	2754	-0.0145228	0.0866869	-0.0154239	5729	0.00201093	0.279894	0.00111206	9781
ANKH	-0.311808	0.000161407	-1.1824	5124	-0.0654317	0.4703	-0.0214371	7117	-0.00570407	0.729831	-0.000780188	8243	-0.00932565	0.0381753	-0.0132258	5929
ANKHD1	0.13112	3.12631e-05	0.59069	14305	0.286244	7.05474e-09	2.33332	12594	-0.00458252	0.737507	-0.000605964	8368	0.00728304	0.0518095	0.00936301	11327
ANKHD1-EIF4EBP3	0.0424849	0.0558058	0.0532472	12082	0.230555	0.00203887	0.620334	10845	-0.0101907	0.434958	-0.00368446	7201	-0.00777225	0.046938	-0.0103252	6144
ANKIB1	0.115781	0.0391139	0.162981	13007	0.201077	0.000358893	0.692718	10981	0.0477898	4.28196e-05	0.208763	16704	0.0282184	2.22507e-308	8.68147	16850
ANKK1	-0.495585	3.48151e-41	-20.0505	1952	-1.30622	2.93982e-23	-29.4312	1578	-0.127098	0.00154005	-0.35746	1884	-0.103644	2.22507e-308	-31.8862	520
ANKLE1	0.0448642	0.233945	0.0283042	11662	0.585259	5.4227e-05	2.49659	12703	0.00176865	0.804101	0.000167472	9883	0.00677159	0.00196621	0.0183264	12006
ANKLE2	0.0416333	0.244325	0.0254809	11607	0.103096	0.00442786	0.242667	9900	0.0163723	0.0768968	0.0182402	13062	0.0120204	0.000149201	0.0459927	13094
ANKMY1	0.336345	4.36006e-08	2.47567	15964	0.599099	3.41961e-15	8.66659	14987	0.0295259	0.0173114	0.0520148	14452	0.00854523	0.00838016	0.0177463	11975
ANKMY2	-0.697665	5.91505e-39	-26.6704	1690	-0.652699	1.61071e-31	-20.0986	1911	-0.0764741	1.14752e-10	-0.760171	1117	-0.066012	2.22507e-308	-20.3088	1166
ANKRA2	-0.186751	0.00215156	-0.498112	5994	-0.0987324	0.107508	-0.0956281	6517	-0.0260847	0.089615	-0.0273268	5037	-0.0227694	1.14393e-05	-0.112517	4036
ANKRD1	0.111884	0.0849888	0.119787	12750	1.41643	2.65887e-12	16.3956	16229	0.00764952	0.371828	0.00328668	11329	-0.00186163	0.493865	-0.000570389	7751
ANKRD10	0.0102592	0.872713	0.000606613	9860	0.14866	0.0156511	0.268399	9989	0.0520611	0.000845051	0.15999	16240	0.0115164	0.0022881	0.0304094	12579
ANKRD11	-0.454527	1.43202e-15	-6.74703	3096	-0.408059	5.32147e-11	-4.19239	3468	-0.0269243	0.0476893	-0.0355825	4700	-0.0301733	2.22507e-308	-9.28291	2225
ANKRD12	-0.427142	1.02777e-11	-4.69347	3515	-0.391556	2.69943e-08	-2.96358	3831	-0.0663564	2.12699e-08	-0.509102	1501	-0.0595746	2.22507e-308	-18.3283	1345
ANKRD13A	-0.355142	8.55306e-16	-5.35124	3356	-0.321291	1.53249e-13	-4.11722	3494	-0.019786	0.17354	-0.0150493	5759	-0.0138245	0.000149659	-0.0528772	4722
ANKRD13B	0.428959	7.65803e-08	3.05242	16235	0.885732	5.16171e-18	15.3118	16098	0.00601535	0.653485	0.00111142	10581	0.0075691	0.171057	0.00580442	10880
ANKRD13C	-0.103015	0.00588147	-0.229777	6644	-0.0733484	0.0800333	-0.0804433	6616	-0.0132815	0.442337	-0.00470491	6998	-0.00156812	0.754086	-0.000192219	8095
ANKRD13D	0.714623	5.57158e-23	15.9032	18364	0.936188	6.72721e-35	31.9916	17487	0.0657203	2.18232e-06	0.372048	17595	0.0379569	2.22507e-308	11.6775	17234
ANKRD16	0.251423	8.12773e-08	1.7826	15559	0.420176	3.83836e-13	5.21685	13993	0.0640671	2.80974e-06	0.355658	17520	0.0425233	2.22507e-308	13.0824	17507
ANKRD17	-0.164982	0.00802852	-0.345697	6306	-0.0811129	0.190613	-0.058389	6756	0.00433484	0.700095	0.00067122	10350	0.00988233	0.00243714	0.0258237	12375
ANKRD18A	-0.0658656	0.0946466	-0.0674395	7416	0.0134561	0.940338	0.000359495	7913	-0.0638012	1.94551e-05	-0.300565	2055	-0.0222876	4.14278e-11	-0.231406	3350
ANKRD18B	0.03143	0.147521	0.0261229	11621	0.928473	6.50165e-05	3.88749	13462	-0.0563457	0.00265401	-0.145152	2939	-0.01335	0.000200392	-0.0493701	4792
ANKRD18DP	0.00513658	0.391764	0.00209046	10311	0.318048	0.0954053	0.324545	10176	-0.055771	0.213615	-0.0373871	4647	-0.00918899	0.330929	-0.00441315	6790
ANKRD19P	0.255781	3.40146e-06	1.3987	15263	0.470576	3.04233e-09	4.0078	13526	-0.0043201	0.639663	-0.000838312	8205	0.011108	0.00890343	0.0227762	12237
ANKRD2	0.0116678	0.73885	0.00153366	10192	0.702362	2.72807e-06	3.90805	13478	0.0216873	0.0131051	0.0408277	14100	0.0250803	2.04703e-12	0.293161	15650
ANKRD20A11P	0.0336571	0.340749	0.0157369	11338	0.604228	0.00403343	1.44672	11897	-0.0510187	0.00429425	-0.120767	3179	-0.0271931	3.92164e-06	-0.14702	3768
ANKRD20A3	0.00350753	0.328407	0.0016962	10234	0.908123	0.00119381	2.6545	12806	-0.354677	0.2099	-0.240467	2306	-0.150906	0.00894088	-0.309149	3069
ANKRD20A4	-0.0237344	0.126423	-0.0213176	8015	-0.590963	0.00109103	-1.75053	4387	-0.0179713	0.156583	-0.0144715	5809	-0.00887378	0.053855	-0.0112588	6069
ANKRD20A5P	0.107128	0.0400871	0.149658	12940	0.864604	3.75795e-07	5.55512	14125	-0.0241101	0.174467	-0.0182824	5531	0.00910784	0.130079	0.00806766	11177
ANKRD20A8P	0.00704047	0.625467	0.00143482	10164	0.0808043	0.665983	0.0142649	8434	-0.0561792	0.00157517	-0.157452	2824	-0.0447876	3.9968e-15	-0.644865	2489
ANKRD20A9P	-0.00530923	0.58746	-0.00122655	8806	-0.0809521	0.388155	-0.0332709	6971	-0.15152	2.85209e-05	-0.688635	1207	-0.114903	2.22507e-308	-35.3501	415
ANKRD22	0.932462	3.36294e-27	24.6853	18839	2.04394	2.04769e-59	119.956	19097	0.194782	5.17142e-13	2.39316	19488	0.154439	2.22507e-308	47.5135	19591
ANKRD23	0.105763	0.0390904	0.148906	12937	0.485534	3.01819e-09	4.13688	13590	0.0515092	3.67288e-06	0.279952	17169	0.0387543	2.22507e-308	11.9228	17275
ANKRD24	0.0104298	0.80638	0.00097477	10020	0.22935	0.0575518	0.28438	10038	0.00300657	0.593756	0.000680663	10356	0.0045735	0.0155745	0.00826699	11200
ANKRD26	0.0410965	0.526479	0.0114503	11165	0.266075	0.00334812	0.658588	10915	0.0485301	1.87249e-08	0.37502	17607	0.0381237	2.22507e-308	11.7289	17242
ANKRD26P1	-0.00308416	0.762906	-0.000362478	8982	-0.377777	0.118057	-0.350543	5750	0.00450608	0.902335	0.000201116	9921	0.00430499	0.906214	0.00018412	9124
ANKRD26P3	-0.00251113	0.60939	-0.000540157	8924	-0.342197	0.252066	-0.2048	6094	-0.00133464	0.857897	-8.88404e-05	8979	-0.00801024	0.0198233	-0.01364	5905
ANKRD27	0.0273086	0.630258	0.00547486	10783	0.185365	0.00340574	0.457441	10502	0.0170271	0.0859586	0.0181459	13052	0.00270983	0.48101	0.000861309	9651
ANKRD28	-0.0729546	0.19691	-0.0514864	7559	0.0249951	0.67278	0.00430233	8180	-0.03154	0.086166	-0.0335796	4780	-0.0412032	3.06167e-10	-0.392009	2855
ANKRD29	-1.927	5.11038e-114	-218.313	258	-2.14511	2.14804e-57	-121.559	586	-0.31718	2.22507e-308	-97.5812	40	-0.199435	2.22507e-308	-61.3568	73
ANKRD30A	0.0181163	0.930243	0.000568915	9847	0.959421	0.000118671	3.76636	13417	-0.0049113	0.922247	-0.000172646	8811	-0.0487775	0.000535383	-0.159567	3704
ANKRD30B	0.482397	0.000131045	1.87294	15628	2.173	1.53076e-20	43.0582	17979	0.073727	0.000916174	0.223984	16816	0.0447554	3.97842e-07	0.286448	15608
ANKRD30BL	0.276549	0.00639183	0.606853	14325	1.33468	2.92307e-13	16.729	16267	-0.000416269	0.94772	-9.70736e-06	9223	-0.00873134	0.000576078	-0.0282853	5294
ANKRD30BP2	0.00902002	0.231353	0.00573426	10803	0.835196	0.000288304	2.95672	12992	-0.00464454	0.555105	-0.00118726	8014	0.00663005	0.00767855	0.0140207	11720
ANKRD31	-0.0528677	0.00116429	-0.15511	6932	-0.278801	0.0150427	-0.508164	5476	0.00647273	0.164091	0.00508055	11670	0.00597483	0.00539368	0.0135516	11696
ANKRD32	0.208092	6.83737e-06	1.07482	14959	0.383847	1.40498e-10	3.78178	13422	0.0386365	0.0147002	0.0708082	14930	0.027341	1.19482e-07	0.189273	15020
ANKRD33	-0.00966452	0.391271	-0.00393851	8551	-0.596916	0.0129114	-1.12759	4814	-0.0052836	0.525071	-0.00147826	7888	0.00521171	0.0467336	0.00693351	11042
ANKRD33B	-0.672373	3.66584e-46	-30.5498	1544	-1.40769	1.23534e-33	-46.3246	1235	-0.0753933	0.000162899	-0.285596	2107	-0.0347227	1.61204e-13	-0.444194	2740
ANKRD34A	0.030464	0.395403	0.0122758	11205	0.312961	0.00476694	0.72662	11035	0.00683346	0.330895	0.00328218	11325	0.00475561	0.032989	0.00704607	11059
ANKRD34B	0.0601172	0.0136679	0.112076	12686	1.67002	1.15378e-11	18.2665	16430	-0.019004	0.179224	-0.0141885	5834	-0.026299	0.00109553	-0.0778548	4394
ANKRD34C	-0.0120101	0.0691171	-0.0139367	8187	-0.60873	0.0120215	-1.16879	4763	-0.00357778	0.441092	-0.0012718	7984	-0.00257315	0.190764	-0.00185139	7283
ANKRD35	-1.10905	5.03251e-52	-56.8922	1004	-1.28423	2.05719e-18	-22.7138	1793	-0.251497	8.43769e-15	-3.53952	195	-0.148046	2.22507e-308	-45.5469	201
ANKRD36	-0.285176	6.22702e-06	-1.48455	4876	-0.0225259	0.862274	-0.00144965	7569	-0.0148264	0.527057	-0.00412386	7098	-0.05311	8.88178e-15	-0.746274	2447
ANKRD36B	-0.180729	0.000156661	-0.687683	5704	-0.0622376	0.599789	-0.0138168	7234	0.0196458	0.538616	0.00527925	11701	-0.0235362	0.00468847	-0.0548152	4691
ANKRD36BP1	-0.335706	0.00126016	-0.973405	5332	0.0250011	0.85518	0.00169863	8055	0.0365123	0.272636	0.0206081	13200	0.0334501	0.0953169	0.0341469	12726
ANKRD36BP2	-0.0586482	0.447813	-0.0204625	8033	0.330025	0.0433886	0.4497	10485	-0.00494741	0.789408	-0.000508091	8445	0.00166933	0.773497	0.000186199	9127
ANKRD37	-0.274828	1.1156e-05	-1.36108	4968	-0.262292	0.00166469	-0.728822	5194	-0.0106094	0.104575	-0.0104033	6184	-0.00451919	0.163929	-0.00354912	6914
ANKRD39	0.59359	1.65239e-20	11.7423	17992	0.820267	5.89756e-29	23.1556	16897	0.0740884	9.04129e-07	0.447773	17884	0.0613293	2.22507e-308	18.8681	18441
ANKRD40	-0.72012	5.08472e-31	-21.8151	1856	-0.76411	1.31664e-29	-22.0679	1817	-0.0217396	0.284439	-0.01187	6022	-0.0404044	2.22507e-308	-12.4305	1942
ANKRD42	0.110726	0.108888	0.106631	12640	0.35602	1.40508e-05	1.72752	12130	-0.00335336	0.866206	-0.000209178	8752	-0.0219937	0.00010573	-0.0874425	4286
ANKRD44	-0.165935	0.00760379	-0.351611	6294	-0.0565758	0.534131	-0.0154085	7215	0.0522733	0.000511593	0.172035	16370	0.0259946	1.01835e-10	0.259741	15481
ANKRD45	-0.11582	0.00112591	-0.341494	6327	-0.194029	0.210042	-0.131492	6356	0.0112335	0.152024	0.00918996	12228	0.00113868	0.691943	0.000182108	9118
ANKRD46	-0.342539	2.91089e-07	-2.23883	4382	-0.255393	0.000819721	-0.78823	5135	-0.0175928	0.166591	-0.0136933	5873	-0.0151228	0.00595885	-0.0336457	5128
ANKRD49	-0.130276	0.00705386	-0.280299	6479	-0.0662146	0.206684	-0.0453367	6848	-0.0142044	0.111857	-0.0135132	5888	-0.0142425	0.000131623	-0.0552705	4683
ANKRD50	0.344346	8.5638e-05	1.40057	15269	0.699289	6.12995e-13	8.5401	14960	0.0979514	2.90497e-07	0.640295	18416	0.0807872	2.22507e-308	24.8544	18997
ANKRD52	0.174551	0.000840522	0.536823	14175	0.284903	2.57905e-07	1.8771	12250	0.0399604	1.64167e-06	0.231159	16865	0.0333757	1.62093e-14	0.460259	16296
ANKRD53	-1.14396	4.95026e-171	-194.822	301	-2.70693	4.40305e-146	-393.469	135	-0.0431391	0.00504929	-0.0990806	3418	-0.0240896	2.29468e-09	-0.208117	3443
ANKRD54	0.364232	7.90134e-14	4.77228	16836	0.502007	5.23204e-20	9.67936	15209	0.0383842	0.000229714	0.139673	16015	0.0310477	4.44089e-16	0.476661	16324
ANKRD55	0.0450003	0.0513619	0.0580216	12149	0.535515	0.000396448	1.82172	12211	0.0110348	0.135198	0.00958954	12272	0.012371	0.000421738	0.0417516	12971
ANKRD6	-0.504066	1.05435e-25	-12.5901	2438	-0.618123	2.69037e-16	-9.62429	2651	-0.0307056	0.104459	-0.0301238	4912	-0.0339762	1.97e-08	-0.261805	3231
ANKRD62P1-PARP4P3	-0.194651	0.00107374	-0.577937	5871	-0.0861906	0.678303	-0.0145297	7226	-0.171677	0.573853	-0.0414083	4515	-0.318805	0.000334129	-1.10819	2388
ANKRD63	0.014195	0.0255636	0.0226038	11543	1.02655	2.96233e-05	4.6486	13809	-0.0198041	0.638334	-0.00386085	7158	-0.0198041	0.638334	-0.00386085	6870
ANKRD65	-1.22773	8.96957e-44	-52.8504	1065	-1.20094	1.51852e-24	-28.6047	1600	-0.118888	2.80744e-09	-1.0167	847	-0.0491928	2.22507e-308	-15.1343	1653
ANKRD7	-0.000363708	0.988243	-1.86803e-06	9247	0.192716	0.281447	0.10611	9339	-0.0143779	0.0387994	-0.0202897	5411	-0.00355323	0.0693041	-0.00411905	6830
ANKRD9	0.136085	0.0292135	0.208811	13243	0.260527	0.00343856	0.641841	10882	-0.0328611	0.00220321	-0.0873101	3570	-0.00515617	0.00137386	-0.0147573	5849
ANKS1A	-0.395697	2.47294e-16	-6.17556	3198	-0.34482	1.17167e-11	-3.76929	3586	-0.0667647	1.70611e-09	-0.585392	1370	-0.0544997	2.22507e-308	-16.767	1494
ANKS1B	0.184713	0.002259	0.488767	14072	0.634951	3.80844e-08	4.71086	13833	0.0350555	0.00110639	0.103627	15522	0.00510359	0.0420856	0.00702186	11053
ANKS3	0.381979	2.36173e-08	2.91327	16174	0.63589	3.96704e-15	9.15779	15111	0.03617	0.00182293	0.099078	15446	0.0232443	2.24551e-07	0.154544	14750
ANKS4B	0.00667064	0.633566	0.00132218	10131	0.0893236	0.692667	0.0142449	8433	-0.00177855	0.857996	-0.0001183	8905	-0.00307595	0.355132	-0.00138298	7419
ANKS6	-0.361493	2.36266e-07	-2.39547	4316	-0.305997	0.0125595	-0.581708	5389	-0.0369256	0.0326754	-0.0548632	4196	-0.0121014	0.00162405	-0.0337558	5125
ANKUB1	-0.00326356	0.384669	-0.00135409	8786	-0.472394	0.105404	-0.461597	5545	-0.00775306	0.288812	-0.00418188	7088	-0.00485329	0.0738719	-0.00549159	6619
ANKZF1	0.0384084	0.468765	0.0126381	11220	0.107221	0.0504337	0.139095	9509	0.00872043	0.417619	0.00330696	11336	0.00360802	0.345913	0.00166342	10023
ANLN	2.19264	1.11226e-78	170.925	19671	3.34663	2.60465e-168	560.843	19661	0.570194	2.22507e-308	175.422	19720	0.311144	2.22507e-308	95.7242	19715
ANO1	-0.950937	5.93259e-13	-11.6269	2515	-0.727806	4.26709e-09	-6.09164	3109	-0.0992921	0.00214937	-0.26488	2199	-0.0893227	2.22507e-308	-27.4804	720
ANO10	-0.0948184	0.0367983	-0.135986	6998	-0.0342093	0.507488	-0.0100772	7299	0.0138226	0.152521	0.0112885	12467	0.0149064	0.000106778	0.0592011	13409
ANO2	-0.447322	7.79927e-11	-4.5215	3562	-0.539005	0.000491995	-1.78305	4362	-0.0330318	0.000246475	-0.119186	3193	0.000500316	0.641834	9.63494e-05	8985
ANO3	-0.482679	1.64711e-18	-8.58361	2839	-1.58739	2.88336e-11	-16.7313	2090	-0.0846428	1.01863e-05	-0.422536	1710	-0.0197582	0.000283464	-0.0700922	4497
ANO4	-0.131522	2.20921e-07	-0.875378	5459	-0.838203	8.31736e-07	-5.09629	3278	-0.0233647	0.0358939	-0.0337615	4767	-0.0176373	5.99104e-08	-0.127385	3896
ANO5	-0.31536	2.58365e-06	-1.76216	4647	-0.221031	0.259849	-0.129365	6364	-0.0265437	0.0594117	-0.0325459	4820	-0.0106352	0.0959137	-0.0108279	6104
ANO6	-1.32032	3.84423e-81	-106.174	595	-1.50345	2.46632e-115	-172.307	418	-0.0714537	8.77355e-08	-0.504236	1508	-0.0696441	2.22507e-308	-21.4262	1073
ANO7	0.247381	1.8862e-06	1.41611	15281	1.31662	1.12876e-23	30.213	17386	0.02283	0.0074344	0.0485994	14358	0.00875155	1.16431e-05	0.0431796	13017
ANO8	0.086714	0.155581	0.0700686	12295	0.242931	0.000644205	0.775186	11120	0.0317203	0.00102953	0.0947599	15370	0.0146576	1.09175e-06	0.0873868	13944
ANO9	0.971733	2.85822e-26	24.8218	18843	1.4489	3.23347e-42	60.1153	18433	0.0702122	4.37915e-06	0.37624	17617	0.0436103	6.66134e-16	0.661849	16615
ANP32A	0.288816	5.25646e-11	2.96883	16200	0.367668	3.73081e-17	6.04012	14290	-0.000933125	0.922782	-3.25671e-05	9118	-0.0096249	0.00911874	-0.0196354	5618
ANP32A-IT1	-0.0420139	0.218944	-0.0277152	7888	-0.00705847	0.966778	-0.000103571	7720	-0.0203209	0.0999578	-0.0203246	5409	0.000624193	0.854628	4.25842e-05	8857
ANP32AP1	0.465956	6.858e-19	8.46354	17616	0.563487	2.26612e-28	15.5774	16132	0.0371236	0.351544	0.0168548	12953	0.00444244	0.754616	0.000543196	9452
ANP32B	0.153152	0.0131874	0.287902	13530	0.266017	1.95266e-05	1.25278	11708	-0.024702	0.000725133	-0.0775539	3716	-0.0241393	2.22507e-308	-7.42652	2303
ANP32C	0.382291	2.83404e-16	5.9437	17119	0.649604	1.12186e-21	13.6092	15886	0.0127289	0.0422307	0.0174942	13008	-0.00212561	0.150048	-0.00175101	7311
ANP32D	0.4285	1.69749e-15	6.32903	17212	0.598702	4.35412e-24	13.9863	15939	0.00916045	0.28468	0.00499833	11658	0.00452287	0.198563	0.00317552	10429
ANP32E	0.439232	6.91097e-06	2.26664	15853	0.843398	6.75961e-17	13.6378	15890	0.0873109	0.00153603	0.245658	16970	0.0657326	2.22045e-16	1.02895	16735
ANPEP	-1.74659	9.51099e-26	-43.7028	1233	-0.731312	2.56359e-05	-3.35757	3700	-0.125058	7.67156e-07	-0.764747	1110	-0.0174106	1.24141e-08	-0.13765	3822
ANTXR1	-0.161521	0.128607	-0.143872	6973	0.201079	0.0530498	0.256439	9947	0.08639	7.67781e-10	0.787424	18669	0.0701121	2.22507e-308	21.5702	18745
ANTXR2	-1.48458	1.52563e-90	-133.34	462	-1.80214	1.17207e-107	-192.705	353	-0.149314	3.98219e-08	-1.10491	785	-0.086229	2.22507e-308	-26.5286	774
ANTXRL	-0.302412	7.30825e-16	-4.57737	3546	-1.0481	3.70341e-05	-4.64455	3359	-0.484806	0.11745	-0.45094	1638	-0.271339	1.53025e-05	-1.30656	2373
ANXA1	-2.60626	1.50392e-107	-278.408	176	-2.3208	1.48002e-105	-243.289	248	-0.374956	2.22507e-308	-115.356	29	-0.115778	2.22507e-308	-35.6194	406
ANXA10	0.0479189	0.0305714	0.0725821	12319	1.37853	4.29662e-10	12.9125	15792	-0.00323716	0.772978	-0.000362022	8566	0.00531423	0.0934979	0.0054694	10834
ANXA11	-0.391772	3.27528e-13	-4.89118	3457	-0.358891	1.33565e-10	-3.5438	3633	-0.0699622	3.10002e-06	-0.385396	1811	-0.0720991	2.22507e-308	-22.1815	1021
ANXA13	-0.0811212	0.00526807	-0.184822	6805	-0.240327	0.072972	-0.273215	5922	0.0209477	0.0137535	0.0389959	14041	0.0204486	4.23462e-07	0.130323	14484
ANXA2	-0.134458	0.0652798	-0.159362	6902	-0.0735268	0.338078	-0.0346299	6959	0.00396151	0.753725	0.000486423	10217	0.00261882	0.459614	0.000884133	9670
ANXA2P1	-0.074927	0.120445	-0.0688736	7404	-0.0774333	0.324683	-0.0378293	6921	-0.00739447	0.627585	-0.00149611	7878	-0.00467099	0.388768	-0.00191655	7268
ANXA2P2	-0.275075	6.44828e-05	-1.15272	5152	-0.237616	0.000528028	-0.778749	5143	-0.00635409	0.601648	-0.00140208	7919	-0.0168594	2.28876e-05	-0.0782343	4388
ANXA2P3	-0.168153	0.013137	-0.316381	6381	-0.139966	0.0511104	-0.180764	6167	0.0112147	0.341689	0.00523017	11692	0.00159984	0.673383	0.000274753	9220
ANXA3	-1.89298	1.71489e-36	-67.704	859	-1.26274	1.24318e-18	-22.61	1795	-0.25241	8.88178e-16	-3.79915	178	-0.19121	2.22507e-308	-58.8263	87
ANXA4	-0.0180006	0.694649	-0.00284832	8629	0.0405272	0.392125	0.0164773	8480	0.043634	0.00152835	0.122864	15812	0.0196467	1.04823e-07	0.137125	14571
ANXA5	-0.597346	1.8693e-27	-15.9661	2201	-0.70566	4.46088e-37	-25.6512	1691	-0.0235826	0.0213572	-0.0393938	4572	-0.0204278	4.71599e-09	-0.170091	3637
ANXA6	-0.469995	1.20014e-11	-5.1327	3393	-0.532507	8.75742e-16	-8.01829	2838	-0.0208393	0.105663	-0.0203407	5407	-0.0179224	0.00145546	-0.0508458	4761
ANXA7	-0.0531212	0.21664	-0.0352864	7769	-0.00179263	0.96724	-2.59319e-05	7757	0.030152	0.00250535	0.0784292	15099	0.0149151	5.93181e-08	0.107789	14206
ANXA8	-0.00112226	0.397954	-0.000449089	8958	-0.289443	0.465049	-0.09624	6513	-0.590201	7.48477e-06	-3.02527	241	-0.590201	7.48477e-06	-3.02527	2349
ANXA9	1.10288	5.29586e-16	16.8476	18438	1.72269	6.82124e-44	74.3618	18679	0.206552	4.06342e-13	2.55941	19508	0.163621	2.22507e-308	50.3383	19609
AOAH	-0.0163001	0.851465	-0.00113829	8822	0.254378	0.0231392	0.416074	10403	0.0514154	0.000447936	0.172179	16373	0.0366281	2.57794e-12	0.424473	16175
AOC2	-0.902658	2.74707e-89	-79.9404	758	-2.26626	2.64518e-74	-166.746	433	-0.0411681	0.00054621	-0.134317	3036	-0.0126176	5.27257e-05	-0.0539777	4703
AOC3	-3.4138	1.06727e-143	-488.078	47	-3.99283	5.78657e-221	-879.371	17	-0.267099	2.77146e-10	-2.55274	301	-0.199091	2.22507e-308	-61.2507	75
AOX1	-2.04817	4.71637e-86	-174.763	348	-2.26785	9.0679e-46	-102.15	691	-0.211625	2.38454e-12	-2.45963	316	-0.0986823	2.22507e-308	-30.3599	583
AOX2P	0.0444998	0.000130124	0.17291	13066	0.910254	1.36294e-08	7.15963	14605	0.00785714	0.312711	0.00396673	11472	-0.00182618	0.479989	-0.000582129	7745
AP1AR	0.368088	1.09162e-08	2.93069	16185	0.499385	1.345e-15	7.4265	14672	0.0745646	5.10034e-05	0.320061	17371	0.0160837	2.22502e-05	0.0748321	13722
AP1B1	0.282216	1.30346e-08	2.22525	15832	0.360644	8.45202e-12	3.99342	13522	0.0219024	0.0485231	0.0287809	13628	0.0245145	2.44094e-09	0.21113	15184
AP1G1	-0.0639896	0.233158	-0.0404638	7698	0.0438545	0.426019	0.0162512	8477	0.0573652	0.000369022	0.196932	16602	0.0474745	2.22507e-308	14.6057	17797
AP1G2	0.615135	4.07342e-16	9.46695	17737	0.656945	6.44363e-21	13.2643	15843	0.0496726	0.00111465	0.146676	16090	0.0331682	1.08025e-12	0.396906	16078
AP1M1	0.00458452	0.912228	0.000182907	9600	-0.0258063	0.579589	-0.006113	7384	-0.0215846	0.11292	-0.0204455	5402	-0.00200577	0.649415	-0.000376037	7896
AP1M2	1.77449	3.6026e-68	119.678	19620	1.54514	2.08172e-73	112.303	19050	0.145585	2.37432e-08	1.11001	19021	0.0744053	2.22507e-308	22.891	18862
AP1S1	1.09093	1.19959e-65	70.824	19487	1.22138	2.33018e-85	103.368	18989	0.0910763	1.23222e-07	0.629275	18397	0.065929	2.22507e-308	20.2832	18612
AP1S2	-0.503997	2.06248e-16	-7.9055	2923	-0.635988	7.35427e-20	-12.1687	2404	0.0174238	0.570758	0.00424354	11531	0.0560058	2.22507e-308	17.2303	18206
AP1S3	0.606562	5.48269e-27	15.9289	18369	1.10294	2.05792e-40	43.7718	18006	0.113162	2.95897e-12	1.30463	19155	0.0834905	2.22507e-308	25.6861	19059
AP2A1	0.401956	2.55524e-16	6.26753	17201	0.449614	1.28517e-18	8.04407	14828	0.0285871	0.0117328	0.0551902	14536	0.0249879	1.44029e-10	0.24592	15398
AP2A2	-0.0860419	0.0265951	-0.135533	7003	-0.0534074	0.191405	-0.038349	6914	-0.0253949	0.030146	-0.0386198	4596	-0.027439	1.20519e-11	-0.299605	3103
AP2B1	0.287909	4.6674e-05	1.24691	15132	0.482666	2.57338e-12	5.59386	14142	0.0654256	2.42806e-05	0.301922	17287	0.0652787	2.22507e-308	20.0832	18582
AP2M1	0.4017	1.96678e-17	6.71091	17305	0.490741	5.58853e-22	10.4296	15359	0.0271884	0.0362919	0.0391564	14051	0.026777	6.94562e-11	0.272009	15534
AP2S1	0.836925	1.91224e-39	32.4045	19086	0.963978	1.45379e-43	41.2944	17912	0.07531	6.52324e-09	0.616453	18368	0.0412403	2.22507e-308	12.6877	17422
AP3B1	0.0776593	0.073823	0.0878955	12471	0.150236	0.00046128	0.501193	10607	0.0083781	0.290005	0.00450402	11572	0.0141637	2.19124e-06	0.080157	13827
AP3B2	-0.227732	0.00785449	-0.479349	6032	0.17634	0.3036	0.0912911	9244	-0.00934955	0.496694	-0.00284143	7418	-0.00840079	0.0247365	-0.0134972	5912
AP3D1	0.331905	8.6332e-16	4.99976	16895	0.398561	5.97255e-22	8.45899	14943	0.0506017	0.000537531	0.165447	16299	0.019736	1.48851e-05	0.0952706	14062
AP3M1	-0.00768577	0.880568	-0.000424539	8965	0.0962185	0.0820638	0.104479	9331	-0.00165122	0.90963	-6.79234e-05	9015	0.0151419	3.30209e-05	0.067854	13589
AP3M2	0.314252	4.02898e-06	1.69533	15489	0.589931	1.32798e-13	7.59642	14724	0.0867056	7.45284e-11	0.878126	18789	0.0644399	2.22507e-308	19.8251	18559
AP3S1	0.0798552	0.186478	0.0582443	12150	0.157234	0.0135159	0.293894	10069	0.00213986	0.822908	0.000181137	9904	-0.00679131	0.0491246	-0.0088878	6257
AP3S2	0.029657	0.271791	0.0167789	11378	0.0952195	0.139255	0.0815259	9162	-0.000265092	0.986511	-1.56349e-06	9297	0.00189387	0.61121	0.000404928	9359
AP4B1	-0.0415451	0.263442	-0.0240677	7962	0.0217268	0.626931	0.00440577	8189	-0.00719092	0.308962	-0.00366805	7203	0.00148245	0.588274	0.000341588	9291
AP4E1	-0.102859	0.0211391	-0.172279	6848	-0.0562268	0.350829	-0.0255778	7066	0.0187086	0.00956598	0.0377777	13997	-0.000636252	0.435476	-0.00022971	8044
AP4M1	0.551481	8.19031e-28	14.9378	18295	0.700127	2.135e-40	27.7745	17231	0.0424148	7.03394e-05	0.17614	16406	0.0420672	2.22507e-308	12.9421	17473
AP4S1	-0.270886	4.05108e-15	-3.89871	3747	-0.354468	3.15251e-10	-3.36792	3697	-0.0331105	0.0194313	-0.0566686	4155	-0.0084964	0.00975279	-0.0170852	5732
AP5B1	-0.128459	0.00705324	-0.276394	6491	-0.0806244	0.162299	-0.0636677	6718	-0.00646851	0.630757	-0.0012946	7970	0.0035472	0.347036	0.00163038	10010
APAF1	-0.0938826	0.078574	-0.103714	7168	-0.022518	0.738925	-0.00295886	7482	0.0494664	9.17744e-05	0.19971	16626	0.0252408	4.21885e-15	0.362832	15953
APBA1	-1.00779	1.93309e-56	-56.1476	1013	-1.23993	1.70369e-27	-33.1911	1481	-0.0735455	3.04296e-05	-0.332183	1947	-0.0280699	1.05714e-09	-0.251951	3266
APBA2	0.310825	0.000381825	1.06244	14949	1.00672	2.26355e-12	11.7235	15603	0.0373407	0.0367363	0.0535803	14490	0.023587	1.29866e-07	0.162432	14813
APBA3	0.39531	1.58924e-12	4.66419	16808	0.551226	7.40539e-18	9.44275	15167	0.038402	0.000439103	0.128932	15896	0.0304123	2.22507e-308	9.35644	16905
APBB1	-0.75166	2.69816e-20	-14.7092	2279	-0.593051	1.33045e-12	-7.04308	2977	-0.0337585	0.00118	-0.0988487	3422	-0.0248942	4.83569e-10	-0.231903	3348
APBB1IP	-1.07924	2.37687e-35	-37.3676	1351	-1.30421	3.6666e-43	-55.3449	1098	-0.0544269	0.0159496	-0.0978187	3440	-0.0384539	1.98219e-12	-0.45002	2732
APBB2	-0.260589	0.00244287	-0.680684	5717	-0.114472	0.183641	-0.0842548	6593	0.0147655	0.507213	0.00435301	11546	-0.00334747	0.533495	-0.000913423	7582
APBB3	-0.168281	0.0157261	-0.303474	6417	-0.0387094	0.611911	-0.00825717	7339	-0.0112297	0.292139	-0.00600126	6782	-0.0163431	3.74044e-05	-0.072352	4468
APC	-0.418094	1.32732e-13	-5.38381	3345	-0.423378	4.03468e-10	-3.97729	3535	-0.0332288	0.00664058	-0.0723655	3811	-0.0243438	2.24133e-09	-0.210561	3434
APC2	0.0137152	0.602514	0.00301779	10490	0.135636	0.0766128	0.151329	9561	-0.00685311	0.447484	-0.00239326	7550	0.00910392	0.000378704	0.0311509	12610
APCDD1	-2.30335	2.08792e-105	-241.115	222	-2.15766	1.34743e-80	-172.333	417	-0.258347	3.68372e-13	-3.21222	218	-0.109515	2.22507e-308	-33.6925	465
APCDD1L	-1.55213	6.24942e-53	-81.0274	749	-1.85478	6.20312e-24	-43.0446	1280	-0.0482226	0.0361232	-0.0695474	3862	-0.062293	2.22507e-308	-19.1646	1264
APCS	0.0160133	0.527213	0.00445193	10683	2.43916	0.000889625	7.44138	14677	-0.000802398	0.895435	-3.84878e-05	9099	-0.00635035	0.000269354	-0.0226687	5493
APEH	0.523219	2.70596e-19	9.71497	17766	0.616036	1.91372e-26	15.8433	16163	0.0133394	0.325224	0.0065072	11892	0.0278565	8.53759e-11	0.280478	15584
APEX1	0.230903	1.20223e-06	1.36695	15233	0.302828	3.22615e-10	2.87424	12952	-0.000698649	0.946608	-1.66485e-05	9186	0.00404243	0.237147	0.00252644	10289
APEX2	0.70937	8.90037e-41	28.4107	18984	0.846191	2.83313e-52	43.6192	18001	0.0813351	4.06475e-11	0.845151	18741	0.0746773	2.22507e-308	22.9747	18868
APH1A	0.75531	7.57636e-47	34.8353	19133	0.85748	1.73574e-65	55.5308	18324	0.0702664	3.66665e-06	0.381949	17641	0.046737	2.22507e-308	14.3788	17756
APH1B	-0.494996	7.08668e-11	-5.02399	3421	-0.344244	3.49008e-05	-1.53435	4521	0.0182248	0.324625	0.00890496	12199	-0.00730662	0.0778602	-0.00810073	6338
API5	0.0476539	0.240422	0.029499	11688	0.111454	0.00540852	0.252659	9935	0.0449859	0.00264353	0.115965	15721	0.0200792	1.11278e-07	0.139622	14600
APIP	-0.166454	0.00114158	-0.48979	6007	-0.167943	0.00573714	-0.376411	5698	-0.0342501	0.0192688	-0.058744	4089	-0.0123052	1.89768e-05	-0.0581023	4645
APITD1	0.664947	6.68184e-39	25.3844	18864	1.03808	3.70593e-59	60.6564	18445	0.103318	1.00366e-10	1.03301	18958	0.100608	2.22507e-308	30.9522	19313
APITD1-CORT	0.0720963	1.53551e-13	0.923824	14770	1.72056	8.58046e-32	53.4519	18270	0.0557817	0.174819	0.0422497	14153	0.0359589	0.0288485	0.0553723	13329
APLF	-0.414981	6.69102e-19	-7.54208	2977	-0.56217	2.46593e-09	-4.83917	3324	-0.0427999	0.0186326	-0.0740321	3788	-0.00186231	0.644633	-0.00035512	7908
APLN	-0.0241605	0.77474	-0.00267804	8639	0.0963019	0.426665	0.0356233	8755	-0.0218362	0.145984	-0.0182484	5537	-0.00284278	0.502289	-0.000850122	7616
APLNR	-0.620883	4.34015e-12	-7.05478	3045	-0.68257	7.20009e-13	-8.28821	2798	-0.0119462	0.336715	-0.00564743	6846	-0.00984768	0.0179173	-0.0172012	5729
APLP1	0.897177	5.08916e-12	10.1321	17810	2.47203	8.45334e-46	111.422	19044	0.0250341	0.0207832	0.0421145	14145	0.0208033	2.27031e-06	0.117412	14331
APLP2	-0.432078	1.864e-10	-4.20393	3652	-0.250742	0.000357924	-0.86411	5063	-0.0494521	0.00164046	-0.137726	2998	-0.0333006	1.22125e-14	-0.463318	2706
APOA1	0.280614	2.07869e-05	1.31389	15186	2.21197	2.62396e-28	61.0084	18454	-0.0280198	0.0162848	-0.0501054	4293	0.000408266	0.878604	2.29474e-05	8791
APOA1BP	1.15619	2.88182e-65	74.6207	19501	1.3057	1.06146e-84	109.645	19033	0.114685	1.33036e-11	1.24731	19115	0.090252	2.22507e-308	27.7663	19170
APOA2	0.0844454	0.105927	0.0823339	12414	3.10938	5.25172e-15	44.401	18022	-0.0415674	0.00131905	-0.119703	3191	-0.0159455	8.56281e-08	-0.112693	4034
APOA4	0.00413912	0.71259	0.000609113	9862	0.0354262	0.884658	0.00188555	8069	-0.0125244	0.274546	-0.00703098	6620	0.0012087	0.731818	0.000163897	9091
APOA5	0.0272732	0.064681	0.0324339	11757	1.39882	2.73903e-07	9.17962	15120	0.000247435	0.975643	2.64974e-06	9426	0.0130455	1.31578e-06	0.076718	13766
APOB	-0.824103	1.61818e-128	-105.313	601	-5.36696	5.2861e-151	-806.53	24	-0.118478	1.2081e-08	-0.938094	932	-0.0482625	2.22507e-308	-14.8481	1689
APOBEC1	0.0296412	0.0263204	0.0468245	12001	2.75033	5.99651e-09	22.6135	16854	-0.00313216	0.526975	-0.000871398	8178	-0.00746966	0.0082317	-0.0155706	5803
APOBEC2	-0.164995	5.56942e-06	-0.866914	5471	-0.298226	0.00196151	-0.807419	5115	-0.00703562	0.467868	-0.00232089	7570	0.000987644	0.81081	8.99557e-05	8973
APOBEC3A	0.326161	1.73472e-06	1.87894	15630	1.54253	2.96326e-20	30.1229	17380	0.080981	0.000653315	0.257915	17047	0.0479539	4.48842e-09	0.400315	16095
APOBEC3B	1.3183	2.3925e-27	35.0946	19140	2.50168	1.51866e-61	152.149	19240	0.263039	3.88439e-08	1.94929	19413	0.115771	2.22507e-308	35.6172	19434
APOBEC3C	-1.09007	2.23413e-30	-32.3215	1491	-0.875114	1.02537e-19	-16.6176	2097	-0.0423451	0.00380069	-0.102481	3357	-0.0225844	1.36141e-06	-0.13248	3863
APOBEC3D	-0.0612395	0.357896	-0.0273277	7894	0.143464	0.150955	0.117806	9405	0.0116067	0.19505	0.00823906	12132	0.00718865	0.00345853	0.017692	11972
APOBEC3F	-0.0518446	0.347634	-0.0237903	7968	0.080523	0.329276	0.0388475	8790	-0.00975823	0.506155	-0.00288567	7401	0.0127721	0.0112288	0.0249014	12340
APOBEC3G	-0.191801	0.0459567	-0.256563	6546	0.107548	0.309381	0.0547965	8950	0.0113346	0.384492	0.00470515	11604	0.0110022	0.0368519	0.0157721	11844
APOBEC3H	0.257703	7.25044e-07	1.5822	15399	1.02007	1.77069e-15	15.048	16067	0.125418	0.000901495	0.381902	17639	0.0933357	9.91651e-13	1.12037	16743
APOBEC4	0.0683332	0.00257624	0.176916	13079	3.30416	1.58526e-21	68.7263	18588	0.00442113	0.0670521	0.00518858	11683	0.00354378	0.0750533	0.00398544	10585
APOBR	0.834832	1.12217e-17	14.1504	18225	1.39238	7.00375e-30	40.5943	17885	0.0584613	4.65621e-05	0.253252	17015	0.0407257	2.22507e-308	12.5294	17390
APOC1	1.06384	2.75085e-17	17.6177	18480	1.0652	3.22847e-18	18.6315	16463	0.191577	6.71547e-11	1.94889	19412	0.061663	2.22507e-308	18.9708	18453
APOC3	0.0503542	0.185379	0.0368562	11852	2.68468	2.87721e-08	20.2452	16640	-0.0207816	0.0357022	-0.0300773	4915	0.00304758	0.16824	0.00235904	10243
APOC4-APOC2	0.00195796	0.431352	0.000714986	9907	0.276968	0.245134	0.169116	9622	-0.048519	0.794732	-0.00484119	6974	0.0644618	0.0422437	0.0885859	13966
APOD	-3.29524	1.73879e-43	-140.904	434	-1.46034	1.39621e-11	-15.8521	2138	-0.273007	5.78049e-12	-3.06806	234	-0.0888754	2.22507e-308	-27.3428	726
APOE	0.569441	1.85606e-05	2.69426	16076	0.574048	5.43874e-06	3.02208	13030	0.0536969	0.00117868	0.157257	16207	0.0387115	5.27234e-11	0.397877	16081
APOF	0.185094	0.000670836	0.587373	14299	1.45968	4.39965e-11	15.1173	16074	0.00302267	0.774325	0.000335749	10075	0.00509472	0.118338	0.00472217	10721
APOH	0.0195662	0.525571	0.00546618	10782	1.03788	0.0747925	1.16879	11626	0.00377719	0.701512	0.000581554	10292	-0.000663764	0.777748	-7.2457e-05	8295
APOL1	0.274461	0.00585262	0.612775	14340	0.547985	2.38508e-08	4.17702	13607	0.0369071	0.000761677	0.115085	15707	0.0316889	7.70878e-09	0.257092	15468
APOL2	0.268676	7.32561e-05	1.11102	14994	0.437818	1.37566e-09	3.87972	13458	0.0251514	0.00778311	0.0530404	14470	0.016673	7.81265e-06	0.0851523	13911
APOL3	-0.836947	2.9375e-20	-16.3473	2176	-0.700033	2.74068e-13	-8.79391	2734	-0.0664048	1.01635e-07	-0.464366	1600	-0.0647025	2.22507e-308	-19.9059	1193
APOL4	-0.591801	2.28124e-11	-6.29784	3171	-0.475356	5.50704e-05	-2.02458	4243	-0.0185528	0.160164	-0.0147575	5783	-0.0139304	0.000183952	-0.0520341	4731
APOL5	-0.0592777	1.55181e-15	-0.877853	5453	-1.19664	3.37568e-15	-17.3174	2052	-0.000602997	0.892022	-2.99234e-05	9126	0.00259584	0.105019	0.00254063	10295
APOL6	-0.823035	1.23078e-18	-14.7404	2276	-0.940966	2.1291e-21	-19.4515	1941	0.00842997	0.771498	0.000949763	10507	-0.00182196	0.759143	-0.000218045	8066
APOLD1	-1.65289	7.64627e-63	-102.672	611	-2.08479	7.57289e-87	-179.544	390	-0.134037	1.46192e-07	-0.916152	963	-0.124214	2.22507e-308	-38.2148	336
APOM	-0.11906	2.293e-06	-0.671448	5733	-0.278645	0.00136152	-0.798589	5125	-0.108589	1.69888e-07	-0.735127	1145	-0.0332861	6.96776e-13	-0.404655	2831
APOO	0.87782	4.80661e-48	41.5368	19254	1.13966	9.01126e-58	65.0124	18527	0.0967351	2.01371e-07	0.647739	18434	0.0658021	2.22507e-308	20.2442	18601
APOOL	-0.217158	6.41101e-05	-0.910559	5418	-0.195394	0.00182985	-0.534908	5443	0.0243546	0.129832	0.0215932	13247	0.0235776	1.90923e-07	0.158421	14776
APOPT1	0.00549825	0.910361	0.000224254	9641	0.052051	0.370481	0.0224461	8584	0.000238242	0.98784	1.26588e-06	9410	-0.00500549	0.295336	-0.00265133	7083
APP	-0.482372	6.35997e-10	-4.43616	3580	-0.320838	2.80162e-05	-1.46064	4570	-0.0538478	0.0214937	-0.0898013	3542	-0.0206524	9.28811e-06	-0.103925	4129
APPBP2	-0.162411	0.0191236	-0.279093	6485	0.0461338	0.56448	0.0114574	8385	-0.03663	0.0266715	-0.0576539	4123	-0.0244107	4.16007e-08	-0.180173	3579
APPL1	-0.201744	0.000360078	-0.694728	5690	-0.125786	0.0249535	-0.201618	6103	-0.0232017	0.0370212	-0.0332144	4792	-0.0238176	4.06242e-07	-0.152224	3734
APPL2	-0.516627	1.47908e-17	-8.69483	2828	-0.427972	7.90272e-14	-5.60738	3196	-0.0404454	2.13322e-07	-0.26981	2175	-0.039577	2.86438e-14	-0.53599	2598
APRT	0.457718	7.87789e-09	3.70916	16475	0.626111	2.68374e-14	8.49712	14948	-0.00289581	0.859161	-0.000190907	8779	0.00827504	0.0787093	0.00913543	11308
APTX	0.384668	1.32589e-18	6.87691	17344	0.50446	1.64813e-27	13.511	15873	0.0509288	1.58769e-06	0.295348	17246	0.0504017	2.22507e-308	15.5062	17951
AQP1	-2.41787	7.93439e-95	-227.523	243	-2.12317	8.31779e-91	-191.255	360	-0.238768	6.66134e-16	-3.62365	189	-0.158678	2.22507e-308	-48.8177	161
AQP10	0.00594152	0.366868	0.00258748	10417	0.193612	0.327169	0.0939459	9265	-0.00274556	0.66459	-0.000487189	8462	0.00175632	0.135069	0.00152702	9968
AQP11	0.105816	0.121345	0.0969253	12560	0.564164	1.86315e-06	3.23252	13161	0.0188647	0.233405	0.0119204	12536	0.0145376	0.027404	0.0227104	12232
AQP12A	0.00949306	0.396322	0.00381575	10598	0.694411	0.0469694	0.922307	11317	0.0261147	0.0535792	0.0331919	13824	0.0289144	0.000954374	0.0873295	13943
AQP12B	0.0154716	0.291937	0.00827281	11015	1.48517	0.000973872	4.47258	13734	-0.00121671	0.887353	-6.31512e-05	9028	-0.00624254	0.0171097	-0.0110291	6087
AQP2	-0.0304259	0.107239	-0.0295024	7854	-0.502727	0.0321272	-0.750636	5171	-0.00841484	0.325918	-0.00409711	7102	-0.00692132	0.0143475	-0.0127575	5959
AQP3	-0.266096	0.156725	-0.21417	6699	0.856129	5.90742e-06	4.47636	13736	0.000852001	0.964219	1.34824e-05	9504	0.0139558	0.0127164	0.026455	12410
AQP4	-0.433342	4.18105e-21	-8.83095	2807	-1.34966	1.03264e-11	-14.8274	2199	-0.0376677	0.00372419	-0.0914938	3524	-0.00205281	0.535855	-0.000556213	7764
AQP5	-1.07198	6.68273e-09	-8.7635	2821	0.33838	0.216971	0.224549	9844	-0.0494739	0.0273399	-0.0773377	3723	0.012037	0.00583407	0.026891	12434
AQP6	0.00190127	0.958555	3.49512e-05	9403	0.456768	0.0232578	0.746099	11071	-0.0028107	0.714653	-0.000410094	8524	0.00468539	0.0228851	0.00768614	11122
AQP7	-4.19127	1.47185e-171	-716.003	7	-5.11152	8.28983e-137	-695.583	38	-0.206456	2.56919e-10	-1.97996	398	-0.101768	2.22507e-308	-31.3091	542
AQP7P1	-1.39314	2.29177e-200	-278.125	177	-5.07782	2.69265e-139	-703.633	35	-0.275601	0.0779714	-0.305383	2040	-0.0277206	0.342337	-0.0129052	5946
AQP7P3	-1.58869	1.67714e-191	-303.083	151	-4.8002	9.83778e-127	-604.859	54	-0.222101	0.010093	-0.44331	1653	-0.222101	0.010093	-0.44331	2742
AQP8	0.0278921	0.0382609	0.0395299	11889	0.589801	0.000162208	2.2353	12525	-0.000169349	0.980305	-1.46299e-06	9300	0.000755256	0.6071	0.000163694	9090
AQP9	0.344207	0.000190303	1.28064	15164	0.811369	1.81127e-05	3.84752	13448	0.110205	0.00015087	0.421138	17789	0.0593598	3.57503e-11	0.620115	16576
AQPEP	-1.65609	9.33425e-206	-339.548	121	-5.0124	6.85506e-222	-1108.56	9	-0.235966	9.35552e-09	-1.89456	416	-0.105786	2.22507e-308	-32.5455	504
AQR	-0.0777048	0.163761	-0.0610596	7475	0.0147085	0.792853	0.00148273	8043	0.0362855	0.00662568	0.0790578	15110	0.0063975	0.0396236	0.00896959	11285
AR	-0.117096	0.450256	-0.0405784	7696	0.486672	0.000877757	1.48758	11938	0.0194365	0.374965	0.00828014	12137	0.0182567	0.0130921	0.0343771	12737
ARAF	0.0641025	0.154562	0.0519805	12066	0.127717	0.00813655	0.266872	9980	-0.0160472	0.201762	-0.0111554	6107	0.00359608	0.311076	0.00182369	10074
ARAP1	-0.103633	0.0772454	-0.115253	7104	-0.0203763	0.735859	-0.00271424	7498	-0.0128409	0.25884	-0.00753718	6542	-0.0137823	0.000374736	-0.047222	4845
ARAP2	-0.126073	0.0580235	-0.155876	6922	0.00815596	0.93099	0.000253282	7895	-0.0214689	0.400981	-0.00852052	6409	-0.0189347	0.00166643	-0.0526046	4726
ARAP3	-1.0825	2.06432e-73	-78.6818	769	-1.23609	3.94255e-63	-77.1375	853	-0.123882	1.40998e-13	-1.59198	505	-0.114037	2.22507e-308	-35.0837	425
ARC	-0.863521	2.14646e-24	-20.438	1930	-1.07461	6.38601e-08	-7.73159	2872	-0.0357668	0.0040505	-0.0855717	3601	-0.0291165	2.55129e-13	-0.366671	2916
ARCN1	-0.0219503	0.637522	-0.0042914	8532	0.0627734	0.191094	0.0451185	8853	0.00941951	0.251814	0.00564153	11757	-0.00328586	0.230334	-0.0020952	7221
AREG	-0.505267	0.0013951	-1.44274	4901	0.0798939	0.708759	0.0119443	8399	-0.156116	1.87729e-06	-0.893994	983	-0.0291401	6.31905e-06	-0.15151	3743
ARF1	0.946006	3.82121e-73	68.5077	19473	1.04848	3.79751e-92	95.8527	18926	0.111956	4.44089e-16	1.7188	19344	0.0575926	2.22507e-308	17.7185	18271
ARF3	0.535844	2.57156e-26	13.7121	18181	0.628622	2.33145e-39	24.2852	16991	0.0905489	8.88178e-16	1.3629	19195	0.0743027	2.22507e-308	22.8594	18859
ARF4	0.504473	3.37637e-27	13.3542	18140	0.577039	2.11785e-32	18.2772	16431	0.0817284	2.83107e-13	1.02553	18955	0.0528005	2.22507e-308	16.2442	18070
ARF5	0.641081	6.04892e-23	14.2437	18239	0.767366	3.09097e-32	24.1796	16977	0.0353867	0.000383228	0.1209	15789	0.031492	2.22507e-308	9.6886	16936
ARF6	0.405976	3.80984e-17	6.66576	17296	0.490723	1.1926e-24	11.7398	15606	0.0430892	0.000197394	0.159631	16231	0.0425976	2.22507e-308	13.1053	17511
ARFGAP1	0.940347	1.72235e-45	42.0936	19259	1.10657	5.02128e-58	63.4053	18498	0.0725781	1.28e-07	0.500266	18068	0.0568984	2.22507e-308	17.5049	18243
ARFGAP2	0.0953877	0.0248302	0.153099	12954	0.14943	0.000470788	0.497179	10594	-0.00996012	0.234205	-0.00627889	6742	-0.00614405	0.0568118	-0.00765279	6383
ARFGAP3	-0.184675	0.00330786	-0.458077	6073	-0.0377926	0.559959	-0.00951784	7308	0.00428635	0.692496	0.000684028	10359	-0.000989584	0.805561	-9.29237e-05	8249
ARFGEF1	0.537246	3.13668e-12	6.18022	17173	0.783368	1.34872e-23	17.9157	16389	0.112952	2.228e-12	1.31613	19159	0.087673	2.22507e-308	26.9728	19126
ARFGEF2	0.100769	0.181595	0.0746596	12342	0.274425	0.000375706	0.939949	11341	0.111107	1.37712e-12	1.31784	19161	0.0933624	2.22507e-308	28.7232	19223
ARFIP1	0.0172099	0.741331	0.00223708	10359	0.110617	0.0290504	0.170002	9626	0.0103693	0.421715	0.00388829	11448	0.0170663	0.000175966	0.0640765	13508
ARFIP2	0.587775	6.08957e-17	9.53101	17744	0.710002	3.92469e-25	17.3284	16321	0.0506385	3.51822e-05	0.225528	16825	0.0545075	2.22507e-308	16.7694	18143
ARFRP1	0.341738	8.8895e-07	2.0679	15740	0.466478	1.23919e-09	4.15486	13600	0.0159943	0.175703	0.0120793	12552	0.00966712	0.0264531	0.0152501	11813
ARG1	-0.100264	0.000390331	-0.341755	6324	-0.519612	7.81352e-05	-2.13413	4186	-0.0155684	0.154171	-0.0126415	5961	0.00826127	0.00169869	0.0228828	12242
ARG2	-0.574112	3.53857e-34	-19.2047	1994	-0.649228	7.00074e-30	-18.9281	1972	-0.0427398	0.0354007	-0.0620149	4008	-0.0236651	0.000355734	-0.0816179	4349
ARGFX	0.00192501	0.400235	0.000765549	9928	0.611263	0.0351151	0.889086	11277	-0.0416971	0.174738	-0.0315902	4853	-0.0416971	0.174738	-0.0315902	5189
ARGFXP2	0.0343685	0.271258	0.0194738	11458	0.783503	3.07195e-05	3.53563	13303	0.267436	0.43653	0.0962733	15400	-0.0146399	0.665637	-0.00258778	7104
ARGLU1	-0.537075	4.1558e-16	-8.26094	2879	-0.432947	6.13809e-12	-4.85419	3318	-0.094142	1.79388e-07	-0.635101	1285	-0.0964595	2.22507e-308	-29.676	628
ARHGAP1	0.122691	0.00811478	0.256514	13423	0.185675	2.6398e-05	0.8501	11219	0.0301555	0.00327115	0.0749454	15016	0.0306375	2.22507e-308	9.42571	16912
ARHGAP10	-1.30298	3.88486e-68	-87.8348	697	-1.38865	9.11897e-58	-79.2088	845	-0.0895864	2.03073e-08	-0.689129	1206	-0.0619755	2.22507e-308	-19.0669	1272
ARHGAP11A	1.25247	2.39841e-53	65.9052	19458	2.20157	9.04922e-108	235.663	19439	0.0863974	7.80046e-08	0.614102	18358	0.0212108	1.08802e-14	0.296175	15664
ARHGAP11B	0.599444	9.78125e-28	16.1907	18389	1.72176	2.11997e-54	92.413	18888	0.123108	0.0335032	0.181574	16456	0.116635	1.58348e-09	1.02643	16734
ARHGAP12	-0.446679	4.70712e-12	-5.05965	3411	-0.350414	1.10712e-07	-2.43741	4034	-0.0525038	0.00722447	-0.112421	3249	-0.0300028	6.47202e-08	-0.215689	3415
ARHGAP15	-0.097914	0.225976	-0.0632464	7455	0.1304	0.19336	0.0930577	9258	0.0214813	0.20017	0.0150069	12815	0.0124019	0.0686425	0.0144284	11753
ARHGAP17	-0.207949	9.94288e-08	-1.45616	4886	-0.192864	1.17232e-06	-1.14387	4790	-0.00778258	0.327703	-0.00377081	7181	-0.0103822	0.00205303	-0.0279033	5309
ARHGAP18	-0.135125	0.0240871	-0.218661	6686	-0.0382401	0.560947	-0.00960126	7305	-0.00502834	0.774008	-0.000559425	8404	-0.0171664	0.00536737	-0.0389719	5012
ARHGAP19	-0.810925	8.04011e-59	-47.1105	1173	-0.976249	1.0044e-72	-70.2881	917	-0.133239	7.48552e-11	-1.34915	623	-0.116094	2.22507e-308	-35.7167	400
ARHGAP19-SLIT1	0.00588012	0.230077	0.00375227	10587	1.127	0.00777493	2.37719	12625	-0.11872	0.0201192	-0.201395	2524	-0.0924759	3.70918e-05	-0.409735	2822
ARHGAP20	-1.66842	3.28583e-259	-431.259	72	-3.09356	6.86495e-169	-520.223	78	-0.23649	2.66454e-15	-3.4467	201	-0.192801	2.22507e-308	-59.3157	82
ARHGAP21	-0.882869	6.80668e-37	-31.9308	1509	-0.871681	4.20602e-30	-25.6066	1693	-0.0787706	9.60252e-07	-0.474011	1578	-0.0717434	2.22507e-308	-22.072	1027
ARHGAP22	0.260159	2.31662e-06	1.46603	15313	0.710651	4.44816e-12	8.06719	14835	0.0387063	0.000599779	0.124712	15837	0.00151925	0.606513	0.00032992	9282
ARHGAP23	-0.847677	2.65294e-34	-28.4618	1624	-0.768472	6.21473e-19	-13.9912	2247	-0.0241129	0.181925	-0.0178461	5567	-0.0240445	3.69932e-07	-0.154651	3725
ARHGAP24	-0.994929	1.61956e-67	-66.4519	874	-1.27144	9.78871e-53	-66.1268	958	-0.0989693	6.28639e-07	-0.613768	1318	-0.0805235	2.22507e-308	-24.7733	866
ARHGAP25	-0.606613	5.35168e-15	-8.65728	2835	-0.466413	6.38255e-07	-2.88943	3859	-0.0298097	0.000259715	-0.106883	3310	-0.0223617	1.68066e-12	-0.263299	3223
ARHGAP26	-1.05914	2.57313e-47	-49.3446	1132	-1.08997	3.7807e-28	-29.8897	1566	-0.095342	0.000226907	-0.347441	1902	-0.0732173	2.22507e-308	-22.5255	998
ARHGAP27	-0.0292683	0.579766	-0.00692919	8405	0.0848175	0.217758	0.0561514	8967	-0.0167922	0.213882	-0.0112478	6094	-0.0122804	0.00242835	-0.0321095	5171
ARHGAP28	-0.581355	1.96403e-19	-10.8753	2585	-0.738026	2.5276e-10	-7.08305	2968	-0.00552071	0.684488	-0.000908898	8153	0.00725021	0.00943464	0.0146837	11778
ARHGAP29	-0.836193	3.58081e-20	-16.2606	2185	-0.670767	2.79505e-13	-8.42055	2779	-0.0425054	0.0505152	-0.0551115	4185	-0.0336946	5.39857e-08	-0.244883	3291
ARHGAP30	0.190776	0.01989	0.32458	13652	0.389087	2.77917e-05	1.77271	12165	0.0670321	1.05746e-05	0.333534	17420	0.0459155	2.22507e-308	14.126	17704
ARHGAP31	-1.0428	6.34895e-54	-55.4739	1023	-1.18093	6.90817e-53	-61.598	1012	-0.0470567	0.00913386	-0.0959648	3464	-0.0283842	2.22507e-308	-8.73247	2256
ARHGAP32	0.399977	1.61562e-06	2.31653	15880	0.672712	2.95929e-14	9.10099	15096	0.113122	4.08506e-07	0.722717	18564	0.0723443	2.22507e-308	22.2569	18806
ARHGAP33	0.471227	2.3146e-10	4.54052	16758	0.858567	8.08194e-20	16.3922	16227	-0.00474274	0.771117	-0.000535359	8424	0.0164595	1.55401e-07	0.112066	14258
ARHGAP35	-0.0812236	0.229733	-0.0518837	7551	0.0727951	0.270101	0.0413821	8811	0.00265854	0.875224	0.000153879	9859	0.0203487	1.04355e-06	0.121716	14390
ARHGAP36	-1.1419	4.99568e-25	-27.7498	1649	-1.76902	5.75461e-07	-11.0387	2497	-0.104614	0.000382717	-0.357477	1883	-0.039793	0.000300609	-0.140151	3810
ARHGAP39	1.16131	1.20785e-59	68.4223	19470	1.66164	4.45677e-95	156.777	19269	0.107039	4.59632e-13	1.32061	19164	0.0890156	2.22507e-308	27.3859	19149
ARHGAP4	0.240556	0.00787932	0.506011	14118	0.537797	2.61703e-07	3.53988	13305	0.0121925	0.231935	0.00773778	12066	0.00489211	0.250476	0.0029413	10380
ARHGAP40	-1.24569	1.13823e-14	-17.3696	2106	-0.606411	0.0171003	-1.07153	4868	-0.0671777	0.106029	-0.0654698	3934	-0.0671777	0.106029	-0.0654698	4548
ARHGAP42	-0.63914	8.33776e-33	-20.503	1924	-0.943217	1.05179e-20	-18.8436	1979	-0.0239578	0.0662689	-0.0282388	4980	-0.00635895	0.00120916	-0.0185523	5670
ARHGAP44	-0.321747	6.96498e-06	-1.65927	4740	-0.175684	0.0912646	-0.182658	6158	-0.012539	0.450069	-0.00434753	7055	-0.00316222	0.576179	-0.00075717	7653
ARHGAP5	-0.68692	9.64835e-22	-14.436	2298	-0.593357	8.60094e-15	-8.34584	2790	-0.065351	9.80114e-07	-0.392676	1793	-0.0652445	2.22507e-308	-20.0726	1183
ARHGAP5-AS1	-0.957869	5.07293e-62	-58.7123	975	-1.13135	5.56529e-41	-45.542	1251	-0.0643737	1.17229e-07	-0.446172	1646	-0.0522516	2.22507e-308	-16.0753	1558
ARHGAP6	-0.746725	1.14401e-55	-41.0263	1278	-1.29766	6.83286e-34	-43.0375	1281	-0.167101	1.73195e-14	-2.29956	338	-0.121801	2.22507e-308	-37.4724	351
ARHGAP8	0.228507	9.48309e-20	4.3469	16707	1.1857	2.13146e-34	39.924	17862	0.0763816	0.00013788	0.294871	17243	0.0329332	2.05835e-13	0.417806	16150
ARHGAP9	0.160488	0.0553598	0.201703	13209	0.509044	7.81607e-06	2.59969	12768	0.0435671	0.000869759	0.133341	15937	0.0324551	1.10173e-07	0.22582	15272
ARHGDIA	0.607833	1.88301e-20	11.9896	18014	0.699586	1.50125e-27	18.7654	16473	0.0625418	7.01837e-05	0.259784	17060	0.0330993	1.95186e-11	0.354478	15920
ARHGDIB	0.396503	2.90002e-05	1.79917	15571	0.67673	1.24738e-13	8.73253	15008	0.0459092	3.70816e-06	0.249325	16995	0.0289637	4.66294e-15	0.415089	16139
ARHGDIG	-0.442229	1.44076e-08	-3.46769	3895	-0.850572	7.12739e-05	-3.52738	3637	-0.00173194	0.834599	-0.000135995	8870	0.00777183	0.013514	0.0145272	11767
ARHGEF1	0.360078	8.06144e-08	2.55424	16013	0.488573	5.50873e-13	5.98939	14274	0.0360037	0.00906358	0.0735447	14989	0.0182293	3.78098e-05	0.0806171	13835
ARHGEF10	-0.990121	1.40656e-57	-56.2902	1011	-1.02961	1.18844e-53	-54.4919	1110	-0.0954502	1.31351e-08	-0.752297	1126	-0.0924282	2.22507e-308	-28.4358	682
ARHGEF10L	-0.194243	0.00172414	-0.536777	5926	-0.114894	0.0805734	-0.125672	6380	-0.039596	1.85874e-05	-0.18732	2610	-0.032484	2.22507e-308	-9.9938	2168
ARHGEF11	0.300554	8.38573e-09	2.42741	15948	0.41564	9.98751e-16	6.23482	14358	0.0616778	5.79638e-05	0.261319	17069	0.0388815	2.22507e-308	11.962	17283
ARHGEF12	-0.428714	1.47075e-09	-3.7866	3788	-0.305241	6.80508e-06	-1.57723	4495	-0.0272974	0.000142416	-0.104998	3331	-0.00754803	7.04541e-09	-0.0615323	4595
ARHGEF15	-1.5598	1.73636e-92	-143.128	424	-1.86544	2.91388e-98	-181.947	386	-0.0712021	0.000650698	-0.226894	2386	-0.0559404	2.22507e-308	-17.2102	1453
ARHGEF16	0.894021	4.2684e-29	25.3632	18861	1.1526	5.52806e-42	47.5532	18116	0.0592429	2.46448e-06	0.332251	17415	0.0425985	2.22507e-308	13.1055	17512
ARHGEF17	-0.381778	1.6963e-10	-3.73017	3807	-0.275648	3.22579e-05	-1.23803	4722	-0.0159464	0.126392	-0.0143244	5821	-0.0240238	7.77156e-15	-0.338963	2997
ARHGEF18	0.396615	8.37108e-17	6.37647	17222	0.531715	1.79765e-23	12.094	15668	0.045292	3.6368e-05	0.201064	16642	0.0320412	2.22507e-308	9.85757	16951
ARHGEF19	0.724786	1.91769e-18	12.8412	18093	0.907384	1.38685e-25	22.5557	16848	0.0495864	0.000152212	0.189299	16526	0.0339636	2.22507e-308	10.449	17030
ARHGEF2	0.0989917	0.16204	0.0782407	12380	0.228565	0.0011637	0.670646	10937	0.0347696	0.00804225	0.0728292	14972	0.0250474	2.82817e-09	0.214117	15206
ARHGEF25	-0.750332	1.07924e-29	-21.7348	1865	-0.74908	1.19326e-24	-17.9204	2024	-0.0546727	1.70741e-05	-0.260661	2213	-0.0282944	2.22507e-308	-8.70485	2258
ARHGEF26	0.0533904	0.510019	0.0156121	11335	0.306678	0.00152072	0.864204	11239	0.0322075	0.00619546	0.0711118	14938	0.033295	1.1e-06	0.198392	15087
ARHGEF26-AS1	0.296363	7.05456e-07	1.82308	15597	1.32193	2.53914e-19	24.5816	17010	0.0578696	0.00897234	0.118465	15758	0.0508263	3.36544e-11	0.532302	16448
ARHGEF3	-0.0618201	0.365591	-0.0270156	7899	0.0856882	0.21407	0.0573636	8984	0.00752768	0.576619	0.00179995	10886	0.00914777	0.077673	0.0101515	11396
ARHGEF33	-0.0779941	2.35718e-05	-0.360926	6272	-0.359262	0.000873483	-1.09889	4841	0.0726176	0.0937291	0.07466	15008	0.0726176	0.0937291	0.07466	13720
ARHGEF35	0.0145611	0.825931	0.00120939	10098	0.00847964	0.932234	0.000258419	7897	-0.0163158	0.808748	-0.0015041	7873	0.0463121	0.0306132	0.0701207	13634
ARHGEF37	-1.04127	4.45158e-29	-29.5216	1582	-0.942152	7.33289e-22	-19.9121	1919	-0.0936693	1.14163e-05	-0.462958	1604	-0.0796068	2.22507e-308	-24.4913	880
ARHGEF38	-0.209102	0.0304773	-0.317004	6380	-0.00936843	0.939388	-0.0002544	7683	0.00871166	0.258175	0.00512321	11674	0.0115381	2.39666e-05	0.0533104	13283
ARHGEF4	-1.04731	2.03535e-47	-48.9004	1144	-1.31268	4.05513e-21	-26.7682	1651	-0.0951856	0.000112236	-0.375971	1833	-0.0321831	2.90878e-13	-0.403457	2836
ARHGEF40	-1.21991	5.73148e-74	-89.3481	687	-1.26855	8.31509e-81	-101.586	696	-0.156692	1.09905e-11	-1.71719	467	-0.114196	2.22507e-308	-35.1326	422
ARHGEF5	-0.207863	0.000119697	-0.815221	5532	-0.265055	1.32516e-05	-1.29287	4688	-0.00724881	0.643825	-0.00138621	7923	-0.0145003	0.00174533	-0.0399936	4995
ARHGEF6	-1.50331	5.10601e-52	-77.1077	779	-1.43877	1.35925e-46	-65.9918	960	-0.129055	1.99618e-12	-1.50992	530	-0.0912915	2.22507e-308	-28.0861	698
ARHGEF7	-0.557019	6.53769e-33	-17.9274	2070	-0.587342	4.38128e-31	-17.8308	2029	-0.00235172	0.894762	-0.00011357	8916	-0.0351695	2.22507e-308	-10.82	2102
ARHGEF9	-0.367101	5.82619e-10	-3.39003	3925	-0.258284	0.000396489	-0.878624	5043	0.0289623	0.132863	0.0253882	13455	0.00889817	0.0658916	0.0105103	11433
ARID1A	0.153427	0.00406124	0.366897	13758	0.24325	7.86641e-07	1.48485	11930	0.0479943	2.25029e-08	0.367049	17576	0.0361891	2.22507e-308	11.1337	17140
ARID1B	-0.341101	1.82997e-12	-4.0037	3711	-0.29411	5.80069e-10	-2.71656	3917	-0.0276514	0.128374	-0.0246519	5165	-0.0207728	5.75803e-06	-0.108844	4079
ARID2	0.126228	0.0362611	0.181839	13102	0.269937	4.75286e-05	1.16695	11624	0.0482508	0.0259137	0.0765484	15063	0.0607788	2.22507e-308	18.6987	18415
ARID3A	0.449735	5.79988e-22	9.55083	17749	0.754476	5.0686e-27	19.839	16586	0.0193366	0.20003	0.0135144	12689	0.0314316	7.82185e-11	0.31767	15768
ARID3B	0.14315	0.000127291	0.557596	14231	0.331502	1.13323e-08	2.63401	12786	2.33105e-05	0.998197	1.82738e-08	9360	0.0147684	6.44577e-06	0.0766588	13765
ARID3C	-0.0970129	3.8439e-05	-0.428334	6138	-0.402597	0.00560617	-0.906381	5017	-0.110343	9.54132e-05	-0.443624	1652	-0.110343	9.54132e-05	-0.443624	2741
ARID4A	-0.63137	2.49432e-32	-19.9532	1957	-0.676709	7.76354e-33	-21.7291	1838	-0.0542807	2.25789e-05	-0.252204	2255	-0.0420481	2.22507e-308	-12.9362	1906
ARID4B	0.208668	0.000300882	0.734847	14534	0.302412	9.81657e-08	2.11932	12441	0.064694	0.000127335	0.251987	17007	0.0579549	2.22507e-308	17.83	18292
ARID5A	-1.13244	1.20395e-29	-32.7495	1479	-1.06726	5.47554e-26	-26.9606	1647	-0.0915173	8.52743e-06	-0.463918	1603	-0.0736889	2.22507e-308	-22.6706	983
ARID5B	-1.55433	8.89646e-79	-121.316	519	-1.50174	1.71334e-77	-115.283	615	-0.133868	2.22507e-308	-41.1847	104	-0.0990041	2.22507e-308	-30.4589	578
ARIH1	-0.264671	1.439e-08	-2.07553	4478	-0.20287	1.88183e-05	-0.958648	4965	-0.0128407	0.244583	-0.007853	6499	-0.027704	3.73035e-14	-0.372017	2904
ARIH2	-0.300565	9.6404e-16	-4.51325	3565	-0.27697	8.69596e-14	-3.61741	3617	-0.0661333	4.12431e-10	-0.620638	1309	-0.0661487	2.22507e-308	-20.3508	1163
ARL1	0.229665	5.35079e-06	1.2107	15095	0.334863	4.23856e-11	3.47346	13275	0.0860854	1.71848e-06	0.49627	18055	0.0489809	2.22507e-308	15.0691	17880
ARL10	-0.478276	6.54975e-26	-12.0448	2482	-0.828498	1.25743e-14	-11.5166	2461	-0.0452623	0.00327254	-0.112482	3246	-0.0253607	2.22507e-308	-7.8023	2295
ARL11	0.417038	3.67942e-13	5.18554	16939	1.13753	1.71748e-26	29.3085	17336	0.0675923	7.08497e-06	0.348078	17493	0.0290266	5.35494e-11	0.29814	15679
ARL13A	-0.0711847	0.00179697	-0.195435	6766	-0.258776	0.0276201	-0.403373	5656	0.0226966	0.0586516	0.0279559	13583	0.0226966	0.0586516	0.0279559	12495
ARL13B	-0.329919	2.02214e-12	-3.85813	3762	-0.346528	2.03865e-09	-3.01155	3815	-0.0282262	0.0650969	-0.0334887	4784	-0.0346595	1.56359e-09	-0.305207	3079
ARL14	0.0758647	0.00184283	0.207453	13238	2.72073	1.18326e-17	46.0535	18072	0.01814	0.00130535	0.0523206	14457	0.0156467	6.34554e-07	0.0969711	14084
ARL15	-0.764615	4.79934e-22	-16.3007	2181	-0.6549	1.32063e-15	-9.7444	2643	-0.00565458	0.693341	-0.000899377	8158	0.000983178	0.851645	6.85681e-05	8922
ARL16	0.198335	0.00075353	0.619379	14351	0.331272	1.72727e-07	2.24028	12532	0.0149915	0.14769	0.0124527	12579	0.010374	0.0207416	0.0174611	11963
ARL17A	0.00368708	0.852508	0.00025552	9657	0.125355	0.160222	0.0996925	9307	0.0020028	0.931111	6.20842e-05	9676	0.00424701	0.478283	0.00136038	9896
ARL2	-0.346604	1.39246e-06	-2.02979	4506	-0.276409	0.000456576	-0.92334	4996	-0.0557113	1.71748e-06	-0.321181	1985	-0.0289237	2.22507e-308	-8.89846	2251
ARL2BP	-0.28165	6.72062e-12	-3.14676	4016	-0.257184	6.18778e-09	-2.11109	4199	-0.0125622	0.207917	-0.00856883	6403	-0.00125195	0.703902	-0.000190906	8097
ARL3	0.42753	1.15286e-11	4.67642	16811	0.623984	4.37626e-21	12.7036	15762	0.0407082	0.00501513	0.0936175	15347	0.0274213	9.23792e-11	0.275157	15557
ARL4A	-1.52633	1.34763e-74	-112.751	566	-1.5639	1.45078e-62	-96.7093	727	-0.190629	2.96034e-11	-2.00707	392	-0.117671	2.22507e-308	-36.2019	393
ARL4C	-0.752891	5.69681e-15	-10.7245	2603	-0.62685	1.94143e-10	-6.08789	3110	-0.0398202	0.111531	-0.0379329	4622	-0.0432211	1.06865e-10	-0.430964	2773
ARL4D	-0.46089	6.22803e-08	-3.32101	3951	-0.251731	0.0193271	-0.431425	5609	-0.0383922	0.00106435	-0.114137	3234	-0.0140786	3.93428e-10	-0.132411	3864
ARL5A	-0.0203843	0.678733	-0.00343071	8589	0.0228844	0.667336	0.00401976	8168	0.0174813	0.228747	0.0111993	12456	0.0107591	0.00750759	0.0228578	12241
ARL5B	0.0266747	0.714529	0.00389397	10607	0.188339	0.0398341	0.263627	9974	0.092449	2.60436e-12	1.07096	18992	0.0701724	2.22507e-308	21.5887	18747
ARL5C	-0.0346305	0.0128915	-0.0654412	7439	-0.463054	0.0310067	-0.698537	5236	0.00476722	0.106659	0.00463375	11592	0.000111897	0.887382	5.80628e-06	8683
ARL6	-0.133199	0.00532384	-0.302865	6418	-0.0989528	0.122479	-0.090239	6552	0.0313959	0.0714953	0.035971	13928	0.0298335	1.62749e-09	0.262192	15485
ARL6IP1	0.84308	7.38216e-39	32.1482	19081	0.950512	1.45525e-54	51.1728	18214	0.109698	1.47082e-12	1.298	19150	0.0576085	2.22507e-308	17.7234	18272
ARL6IP4	0.277691	0.000586987	0.897322	14737	0.352888	1.76409e-05	1.67744	12090	-0.0546879	1.14805e-05	-0.27016	2170	-0.0219071	1.75961e-11	-0.235602	3330
ARL6IP5	-0.475727	2.44639e-20	-9.32972	2749	-0.443142	5.10776e-19	-8.10585	2823	-0.0227369	0.0164191	-0.0405774	4535	-0.0257699	2.22507e-308	-7.92818	2291
ARL6IP6	0.0855133	0.0884923	0.0900536	12491	0.194304	0.000517584	0.638487	10880	0.0571391	1.03888e-05	0.284749	17192	0.037638	2.22507e-308	11.5794	17209
ARL8A	0.566826	7.92122e-29	15.9285	18367	0.674221	3.65833e-40	26.5891	17152	0.0628766	5.0065e-09	0.521905	18118	0.0361674	2.22507e-308	11.127	17138
ARL8B	0.209044	1.40902e-05	1.01409	14884	0.29669	1.05701e-09	2.66307	12814	0.0882953	1.04309e-05	0.439858	17859	0.0394255	2.22507e-308	12.1293	17312
ARL9	0.242767	0.0142037	0.448535	13972	1.22492	5.79762e-13	14.9891	16057	0.0203044	0.267297	0.0116345	12510	0.0217527	0.00151485	0.0613347	13458
ARMC1	0.30961	1.11103e-07	2.15311	15791	0.459389	1.60123e-13	5.87813	14245	0.104987	1.05378e-08	0.837507	18731	0.0500698	2.22507e-308	15.4041	17935
ARMC10	0.293954	3.12782e-12	3.38187	16358	0.395607	2.17729e-18	6.98724	14557	0.0602907	2.46586e-05	0.277821	17152	0.0417503	2.22507e-308	12.8446	17452
ARMC12	0.107857	0.0021577	0.287548	13529	0.64213	2.28202e-07	4.26482	13644	0.0226241	0.00196261	0.0612472	14676	0.00934604	2.36974e-05	0.0432282	13019
ARMC2	-0.0959745	0.00625647	-0.211496	6710	-0.0827943	0.212675	-0.0556612	6773	-0.0218756	0.029027	-0.0336271	4776	0.00225039	0.348368	0.00103059	9748
ARMC3	0.541925	4.80986e-15	7.75921	17498	2.8002	1.5767e-50	139.456	19196	0.034132	3.13643e-05	0.153716	16170	0.00567523	0.00171648	0.015694	11838
ARMC4	0.0614838	0.195326	0.0436068	11949	0.729391	0.000184454	2.72363	12854	-0.00352523	0.597685	-0.000787984	8239	0.0061555	0.00371027	0.0149615	11797
ARMC5	0.333454	5.02388e-09	2.76732	16103	0.548201	6.95715e-14	7.21299	14614	-0.00638096	0.515208	-0.00183783	7731	-0.0099819	0.0151873	-0.0181523	5686
ARMC6	0.592594	3.46489e-26	15.0876	18306	0.7228	3.5782e-33	23.4522	16921	0.00753102	0.443809	0.00265697	11160	0.0140494	0.000101654	0.0560976	13345
ARMC7	0.499168	1.4495e-20	9.90288	17789	0.658893	2.83703e-29	18.8095	16478	0.0327859	8.43807e-08	0.231919	16875	0.0287415	2.22507e-308	8.8424	16860
ARMC8	-0.172805	9.92747e-07	-1.03737	5258	-0.159783	6.15439e-05	-0.672815	5271	0.0104139	0.496925	0.00316281	11304	0.00809987	0.0250857	0.0129644	11660
ARMC9	0.818627	6.07788e-49	39.4711	19219	1.04293	8.34121e-72	74.1301	18674	0.208749	6.81677e-14	2.74848	19527	0.0938886	2.22507e-308	28.8851	19230
ARMCX1	-0.689532	1.86341e-13	-8.77753	2818	-0.428257	2.51644e-06	-2.3979	4057	-0.0861523	2.86393e-08	-0.64985	1267	-0.0770137	2.22507e-308	-23.6935	925
ARMCX2	-0.0375529	0.696595	-0.00589655	8444	0.237957	0.00902925	0.486467	10570	-0.0112902	0.411409	-0.00435492	7053	-0.00167855	0.800009	-0.00016266	8139
ARMCX3	-0.186928	0.00208076	-0.5013	5986	-0.0686874	0.238105	-0.0428081	6873	0.00514579	0.742614	0.000665028	10341	0.00342254	0.437329	0.00122935	9843
ARMCX4	-0.481158	1.87141e-20	-9.49221	2734	-0.702017	1.24888e-11	-7.65443	2882	-0.0396367	0.00740971	-0.084434	3617	-0.0142353	6.10387e-06	-0.0742282	4446
ARMCX5	-0.156757	0.000540006	-0.512218	5963	-0.120476	0.01319	-0.226466	6036	-0.0172458	0.324894	-0.00842042	6419	-0.0015794	0.776267	-0.000173717	8120
ARMCX6	0.109046	0.0473686	0.144432	12906	0.233133	7.85806e-05	0.956939	11365	0.0105323	0.355755	0.00472743	11610	0.0150796	2.32815e-05	0.0698636	13628
ARMS2	-0.077509	4.72123e-22	-1.65295	4743	-1.43119	3.65049e-19	-26.3877	1664	-0.0108278	0.865134	-0.000681249	8319	-0.0108278	0.865134	-0.000681249	7685
ARNT	-0.311774	8.88505e-11	-3.13374	4018	-0.269557	2.34853e-08	-2.05651	4227	-0.00806035	0.559929	-0.00203013	7657	-0.00122433	0.706517	-0.000184724	8105
ARNT2	1.20762	2.69744e-20	23.632	18792	2.01802	3.91845e-47	93.6501	18902	0.18563	7.63512e-10	1.69243	19334	0.134479	2.22507e-308	41.3727	19522
ARNTL	-0.183673	0.00056326	-0.596807	5844	-0.201694	0.000760421	-0.629072	5320	0.0167846	0.170375	0.0129006	12631	0.00524619	0.297862	0.00275942	10339
ARNTL2	0.146145	0.0763502	0.163272	13009	0.679183	5.08301e-07	4.2747	13649	0.0941643	7.08307e-06	0.484925	18015	0.000772101	0.0523097	0.000989384	9731
ARPC1A	0.292222	1.82319e-09	2.55377	16012	0.380523	5.11145e-13	4.67719	13819	0.00355479	0.738478	0.000468032	10198	0.0108555	0.010982	0.0212694	12166
ARPC1B	0.986783	1.209e-33	32.4825	19088	1.03735	9.29912e-38	38.4147	17785	0.112312	9.91497e-10	1.01122	18940	0.0390954	2.22507e-308	12.0278	17293
ARPC2	0.213684	1.92051e-07	1.43523	15296	0.253094	6.7819e-09	2.06744	12399	0.0496955	2.64582e-07	0.326869	17397	0.0280815	2.22507e-308	8.63935	16849
ARPC3	0.62042	8.89541e-36	21.7463	18716	0.702519	2.13501e-41	28.5719	17285	0.0803676	2.77521e-07	0.526947	18136	0.0472769	2.22507e-308	14.5449	17782
ARPC4	0.48124	2.30683e-26	12.3375	18052	0.554949	3.06335e-28	15.2688	16094	0.0510035	0.000140303	0.196513	16596	0.0469524	2.22507e-308	14.445	17762
ARPC4-TTLL3	-0.000559156	0.178602	-0.000418313	8967	-0.452486	0.202044	-0.314276	5830	-0.00370959	0.913427	-0.000145883	8851	-0.0294968	0.00860071	-0.0609247	4605
ARPC5	0.489997	1.45874e-20	9.7196	17768	0.573481	9.83669e-28	15.4881	16121	0.0669594	2.99455e-06	0.369862	17589	0.0291043	2.22045e-16	0.455586	16280
ARPC5L	0.805878	4.42734e-45	35.7438	19155	0.932644	2.2891e-55	50.96	18205	0.109297	4.00346e-13	1.35502	19194	0.0769815	2.22507e-308	23.6836	18925
ARPP19	-0.19413	0.000464124	-0.647105	5766	-0.123375	0.0317884	-0.184783	6154	0.0200315	0.185776	0.0146432	12780	-0.01552	5.70213e-06	-0.0813864	4352
ARPP21	0.00605059	0.84772	0.000434114	9774	0.833385	0.00182537	2.28235	12560	-0.020611	0.0951496	-0.021056	5364	-0.0110151	0.00160367	-0.0307859	5215
ARR3	-0.113395	0.000283585	-0.402247	6190	-0.22772	0.0446633	-0.307434	5848	-0.0105335	0.00923449	-0.0214313	5344	-0.00880653	0.00188734	-0.0239903	5443
ARRB1	-1.08172	2.59709e-35	-37.4118	1350	-0.850012	7.08502e-19	-15.4274	2163	-0.131634	1.8415e-11	-1.41307	580	-0.0978153	2.22507e-308	-30.0931	599
ARRB2	0.101007	0.0708233	0.11614	12714	0.116348	0.0477457	0.153703	9572	0.012308	0.22893	0.00788076	12092	0.0174641	0.000118002	0.0686011	13601
ARRDC1	1.0103	3.52026e-37	36.8288	19179	1.16843	4.30601e-52	60.0177	18426	0.0812315	6.50871e-06	0.421308	17790	0.055303	2.22507e-308	17.0141	18173
ARRDC2	-0.353868	1.80764e-07	-2.3861	4322	-0.354064	1.50088e-06	-2.06195	4225	-0.016594	0.0537936	-0.0210623	5363	-0.0134194	0.000359408	-0.046222	4867
ARRDC3	-1.42334	1.00049e-62	-88.2465	693	-1.4013	1.95887e-69	-96.2805	732	-0.127678	5.48728e-10	-1.18238	722	-0.109522	2.22507e-308	-33.6947	464
ARRDC4	-1.09927	4.91169e-49	-53.1043	1062	-1.03145	1.16396e-32	-32.9384	1490	-0.151357	2.07475e-09	-1.31423	652	-0.123261	2.22507e-308	-37.9215	341
ARRDC5	0.155191	3.84763e-06	0.84033	14663	1.31607	4.29355e-18	22.8564	16877	-0.0550435	0.376075	-0.0233784	5235	-0.0788566	8.25721e-07	-0.479698	2687
ARSA	0.105853	0.132706	0.0928444	12514	0.282662	0.000286199	1.00157	11434	0.0360567	0.00967161	0.0726363	14970	-0.00251689	0.536391	-0.000680867	7686
ARSB	0.255433	6.33304e-07	1.58327	15401	0.405957	1.18309e-08	3.21802	13152	0.0572566	6.97332e-06	0.295247	17245	0.043961	2.22507e-308	13.5247	17590
ARSD	0.115189	0.150271	0.094815	12536	0.244075	0.00142055	0.695013	10986	0.0701827	1.09448e-09	0.628892	18396	0.0550934	2.22507e-308	16.9496	18165
ARSE	0.153964	0.0167184	0.273563	13486	0.598069	2.23767e-06	3.37921	13231	0.0193271	0.0295499	0.0295597	13666	0.0169549	2.13474e-06	0.0961452	14074
ARSF	0.0129597	0.579235	0.00307334	10497	0.572842	0.0252831	0.914926	11306	0.00683077	0.161357	0.00541141	11724	0.00793868	0.000583349	0.0256743	12371
ARSG	0.41246	0.000199032	1.52655	15358	0.88879	7.99772e-14	11.6405	15585	0.0624592	0.00184827	0.170716	16357	0.0451123	1.17337e-08	0.357766	15939
ARSH	0.106935	0.00424792	0.253631	13413	0.69946	2.49008e-06	3.91962	13488	-0.0300634	0.319573	-0.0148943	5766	-0.0150677	0.287888	-0.00814827	6331
ARSI	0.587171	6.51143e-10	5.39395	16998	1.10584	9.5725e-19	19.9261	16595	0.0775451	6.72938e-06	0.401065	17710	0.037179	2.22507e-308	11.4382	17185
ARSJ	-0.355428	1.70304e-07	-2.40581	4313	-0.288194	0.0188473	-0.497062	5495	0.0243694	0.0962125	0.024778	13427	0.0192002	0.00254894	0.0497983	13191
ARSK	-0.384662	3.4181e-18	-6.71858	3103	-0.45685	2.00945e-12	-5.34374	3230	-0.0298621	0.0327357	-0.0443446	4437	-0.0110246	0.00300692	-0.0278027	5313
ART1	0.0143338	0.476733	0.00461153	10699	1.78422	2.79498e-13	22.3984	16833	0.00442355	0.442104	0.00156804	10805	-0.00142614	0.403997	-0.000561361	7756
ART3	0.258162	0.0633831	0.309285	13605	2.7191	1.371e-20	54.0093	18282	0.0050264	0.811233	0.000456671	10182	0.0110318	0.246693	0.00670558	11002
ART4	-0.577836	6.25785e-25	-13.9857	2326	-1.49503	3.5848e-11	-15.6164	2149	-0.0404717	0.0014829	-0.11449	3231	-0.0186585	3.56578e-06	-0.101648	4144
ART5	-0.417472	2.18201e-25	-10.2953	2650	-1.07496	2.18609e-14	-14.6843	2208	-0.0521295	0.000438873	-0.175033	2687	-0.00383666	0.266708	-0.0022021	7191
ARTN	1.07845	3.94767e-30	31.7104	19067	3.02206	1.56406e-92	277.442	19482	0.0541079	0.011509	0.104913	15541	0.024544	3.07069e-06	0.135305	14547
ARV1	0.609557	4.06292e-23	13.6487	18173	0.788849	1.54868e-36	28.2487	17264	0.0777129	3.78281e-08	0.5768	18285	0.0668802	2.22507e-308	20.5759	18643
ARVCF	-0.0128886	0.867701	-0.000794328	8872	0.0503414	0.57204	0.0122115	8405	0.0167943	0.161407	0.0133024	12672	0.00521799	0.204705	0.00359453	10519
ARX	0.16976	0.00470796	0.395059	13838	1.8236	5.35779e-14	24.201	16981	0.0313351	0.0384601	0.0443388	14226	0.0104922	0.00995959	0.0210029	12152
AS3MT	0.0484508	0.00346072	0.119229	12741	0.567804	4.95868e-05	2.44419	12667	0.0226039	0.292237	0.0120765	12549	0.0160462	0.0529436	0.020478	12127
ASAH1	-0.250592	0.0140874	-0.463888	6061	0.0128747	0.900226	0.000587709	7947	0.0244634	0.0874196	0.0258919	13483	0.0034416	0.289627	0.00185214	10086
ASAH2	0.0189905	0.0227717	0.0311939	11728	0.282251	0.00270148	0.724932	11030	0.0114108	0.447421	0.0039856	11476	0.0173816	0.00772762	0.0367091	12812
ASAH2B	0.141707	0.00763281	0.300039	13573	0.336379	4.94046e-05	1.44853	11902	0.0804495	6.72556e-08	0.577006	18287	0.065452	2.22507e-308	20.1365	18589
ASAP1	0.0517724	0.414239	0.0198158	11467	0.14745	0.0295828	0.225446	9847	0.110906	1.81887e-09	0.969338	18899	0.0597071	2.22507e-308	18.369	18369
ASAP1-IT1	0.0545417	0.161791	0.043145	11938	2.87103	1.21239e-08	22.7281	16863	0.0277555	0.135193	0.0241208	13384	0.0238672	0.000184048	0.0891458	13974
ASAP2	-0.149789	0.019632	-0.255695	6552	-0.103864	0.134839	-0.0903812	6551	-0.0175063	0.297402	-0.00921981	6319	-0.035177	1.02373e-08	-0.281058	3160
ASAP3	-0.131601	0.0374288	-0.187768	6796	0.00158099	0.980744	1.33507e-05	7821	0.000721779	0.944024	1.80568e-05	9525	-0.00365772	0.400846	-0.0014522	7400
ASB1	-0.842748	3.19882e-77	-64.4661	909	-0.947163	2.01528e-71	-66.9603	946	-0.092157	7.15457e-10	-0.842814	1031	-0.0822728	2.22507e-308	-25.3114	845
ASB10	-0.0327824	0.00933089	-0.0665508	7422	0.376726	0.152653	0.307519	10117	0.00985255	0.124796	0.00890473	12198	0.000506182	0.000909433	0.00153942	9972
ASB11	-0.0683612	1.66525e-05	-0.326665	6355	-1.21807	1.16974e-09	-10.8797	2512	0.00223444	0.365673	0.000976242	10523	0.00171581	0.329627	0.000826983	9626
ASB12	-0.202492	3.15184e-20	-3.94889	3730	-0.960343	1.18897e-10	-9.53124	2659	0.0207112	0.0656407	0.0244977	13405	0.0326563	4.92606e-12	0.369261	15975
ASB13	0.726941	3.5497e-16	11.2311	17939	0.991508	5.86315e-31	29.9751	17372	0.0458987	0.000286629	0.162605	16270	0.0262714	3.74635e-09	0.221373	15240
ASB14	-0.148776	1.27779e-07	-1.02559	5272	-0.252343	0.00291143	-0.639914	5307	-0.0251164	0.000830468	-0.0773756	3721	-0.0155645	8.35508e-07	-0.0946016	4214
ASB15	-0.0239422	0.175393	-0.0181	8084	1.10148	7.10662e-05	4.5693	13768	0.00204531	0.754388	0.000250356	9985	-0.000355613	0.896329	-1.69032e-05	8439
ASB16	0.442423	1.02413e-12	5.30449	16972	1.28437	6.91331e-32	40.0215	17865	0.00242017	0.856854	0.000162377	9873	0.00679393	0.0539839	0.00861291	11247
ASB17	0.00154552	0.684863	0.000254077	9656	0.285493	0.566058	0.0705566	9094	-0.00347212	0.447446	-0.00121267	8004	-0.00434279	0.0305017	-0.00658226	6489
ASB18	-0.00308573	0.679794	-0.000517239	8936	1.23145	0.00131787	3.54673	13308	0.00657708	0.655375	0.00120696	10639	0.0138167	0.118282	0.0128092	11651
ASB2	-0.21771	7.36472e-06	-1.11747	5178	-0.288558	0.0194465	-0.493768	5502	-0.00861457	0.266343	-0.00494958	6956	-0.00142845	0.580204	-0.000337712	7927
ASB3	-0.00536336	0.831964	-0.000428507	8963	0.0452891	0.374596	0.019313	8534	0.00166404	0.678682	0.000280114	10022	0.00337343	0.0102705	0.00670776	11005
ASB4	-0.159275	2.78613e-20	-3.11462	4026	-1.26517	3.05542e-11	-13.3031	2289	-0.0206437	0.0532231	-0.026298	5083	-0.010061	0.000338975	-0.0349099	5103
ASB5	-0.104323	1.82926e-05	-0.494253	6001	-1.80954	4.42968e-10	-16.9258	2078	-0.0186816	0.0532024	-0.0238016	5213	-0.00857029	0.0267474	-0.0134787	5913
ASB6	0.185833	1.06911e-06	1.10961	14992	0.25709	5.39252e-10	2.38276	12630	0.0160751	0.147149	0.0133784	12682	0.0220238	5.96508e-10	0.203156	15133
ASB7	-0.0223993	0.604335	-0.00489921	8500	0.0576794	0.244842	0.0352487	8749	0.0599596	5.62016e-10	0.554642	18222	0.0466965	2.22507e-308	14.3663	17753
ASB8	-0.216212	6.65755e-07	-1.33547	4986	-0.130086	0.00193873	-0.352857	5743	-0.0174618	0.137194	-0.0150637	5755	-0.0108928	0.00327128	-0.0270716	5342
ASB9	-0.231685	9.22827e-06	-1.1665	5141	-0.251132	0.0333117	-0.371024	5707	-0.0148705	0.301088	-0.00775207	6513	-0.00379903	0.391944	-0.00154536	7370
ASCC1	0.152796	0.000142138	0.587849	14301	0.241278	3.25925e-07	1.56514	12008	0.0442676	3.87821e-06	0.239548	16932	0.0472908	2.22507e-308	14.5491	17785
ASCC2	0.0782628	0.0768563	0.0872098	12462	0.143667	0.0047807	0.33338	10205	-0.0170387	0.132046	-0.0149817	5762	-0.016544	0.000255217	-0.0594439	4626
ASCC3	0.109521	0.0723072	0.124943	12784	0.281838	7.30256e-05	1.16583	11622	0.093124	2.23772e-08	0.712417	18548	0.0629897	2.22507e-308	19.3789	18502
ASCL1	0.547862	1.21514e-05	2.69295	16073	5.41568	6.48135e-64	342.208	19550	0.0166029	0.20783	0.011328	12475	0.0270725	3.9565e-08	0.200409	15107
ASCL2	0.802514	4.32981e-14	10.7244	17878	2.47604	9.31879e-50	121.402	19106	0.0769677	0.000197345	0.285148	17196	0.0560491	2.22507e-308	17.2436	18208
ASCL3	0.000213145	0.980963	1.7792e-06	9295	0.063577	0.778464	0.00691473	8268	0.00962849	0.0693811	0.0111571	12449	0.0114147	5.96879e-06	0.0596319	13420
ASCL4	0.0949993	0.000893751	0.289632	13537	2.50625	5.3536e-23	55.8177	18333	0.00457242	0.955683	9.00123e-05	9732	0.0158813	0.743353	0.00204559	10157
ASF1A	0.036841	0.494039	0.0112821	11156	0.164775	0.00616629	0.364149	10282	0.063097	0.0029387	0.159752	16233	0.0353424	8.69311e-11	0.355574	15929
ASF1B	2.38356	1.51861e-118	280.828	19714	3.02549	2.57574e-215	649.238	19691	0.123327	1.29162e-07	0.84958	18745	0.091627	2.22507e-308	28.1893	19200
ASGR1	0.053846	0.389397	0.0220557	11533	0.391066	0.00160051	1.09332	11541	-0.0223076	0.0114412	-0.0433109	4469	-0.00846067	0.00870031	-0.0174329	5725
ASGR2	0.00591806	0.852506	0.000410136	9758	0.016155	0.879508	0.000900807	7998	-0.0310055	0.0651085	-0.0367837	4659	0.000524222	0.899812	2.40347e-05	8796
ASH1L	-0.228084	0.00216287	-0.607838	5827	-0.0998487	0.189698	-0.0720844	6665	0.00752049	0.562283	0.00188046	10924	0.0171468	0.000177343	0.064321	13509
ASH2L	0.12862	0.118275	0.119245	12743	0.509966	1.53098e-07	3.47544	13277	0.01078	0.215085	0.00719446	11999	0.00400982	0.328645	0.00193784	10116
ASIP	-0.0731073	0.00940371	-0.148167	6954	-0.24805	0.0580886	-0.306568	5852	0.00677587	0.218469	0.00447621	11566	0.00949199	0.000171404	0.0357466	12784
ASL	0.389306	5.35256e-10	3.60943	16428	0.526552	2.92872e-15	7.65255	14736	0.021464	0.065821	0.0253627	13451	0.0233176	4.38653e-08	0.171568	14889
ASMT	-5.7802e-05	0.987014	-3.28126e-07	9262	0.0655793	0.7191	0.00939167	8338	0.0115721	0.0731427	0.0131439	12658	0.00713948	0.00711218	0.0153356	11820
ASMTL	-0.125266	0.0103321	-0.248755	6576	-0.0913918	0.179495	-0.0681735	6679	-0.0626013	5.32691e-05	-0.267528	2186	-0.0327674	2.22045e-16	-0.512927	2637
ASMTL-AS1	0.00494928	0.849661	0.000350183	9712	0.149741	0.221517	0.0980191	9290	-0.00162355	0.864852	-0.000102378	8945	0.00820512	0.000312986	0.0287546	12524
ASNA1	0.648143	3.58157e-37	23.6222	18791	0.72522	1.28059e-46	33.2822	17552	0.0474133	8.15432e-05	0.193855	16567	0.0352939	2.22507e-308	10.8583	17094
ASNS	0.621935	7.0414e-13	7.55796	17460	1.0118	1.25486e-26	26.2069	17123	0.0651986	0.000153994	0.248569	16991	-0.0016169	0.538289	-0.000434921	7850
ASNSD1	-0.274421	5.11685e-14	-3.64733	3833	-0.241642	1.72874e-10	-2.35897	4077	-0.0377	1.21583e-07	-0.2607	2211	-0.032089	2.22507e-308	-9.87228	2178
ASPA	-1.7334	5.37657e-207	-357.548	109	-3.54671	3.15244e-154	-544.425	74	-0.325107	8.21565e-15	-4.57925	154	-0.17259	2.22507e-308	-53.0978	129
ASPDH	-0.0812609	0.000237244	-0.294555	6438	-0.397332	0.00373433	-0.964638	4963	0.00298821	0.720497	0.000425426	10149	0.00858045	0.0376895	0.0122167	11593
ASPG	-0.173515	2.64213e-06	-0.967873	5338	-0.63047	0.000751452	-1.96965	4267	-0.00614903	0.286297	-0.00334004	7288	-0.0024306	0.130062	-0.00215314	7202
ASPH	-1.06965	1.13157e-24	-25.6142	1729	-1.0176	1.53512e-22	-22.1978	1811	-0.0526437	0.0352933	-0.0764549	3736	-0.0312976	5.44373e-07	-0.196051	3501
ASPHD1	0.560852	5.51409e-07	3.51011	16390	1.74025	3.7255e-24	40.772	17890	0.0148995	0.193726	0.0106206	12386	0.0188354	1.21826e-05	0.0925621	14028
ASPHD2	0.460845	2.17063e-23	10.4443	17846	1.00741	7.87468e-40	39.3936	17833	0.0889396	1.20649e-07	0.615326	18363	0.0324112	2.22507e-308	9.97138	16967
ASPM	1.53518	1.20988e-62	95.0543	19572	3.51276	1.07451e-176	618.136	19682	0.487288	2.22507e-308	149.915	19716	0.226153	2.22507e-308	69.5765	19684
ASPN	1.3283	1.11339e-14	18.5343	18545	1.7945	2.3419e-30	53.1719	18261	0.209073	3.93094e-08	1.54829	19264	0.162035	2.22507e-308	49.8506	19605
ASPRV1	-0.416638	1.85214e-20	-8.22124	2886	-0.685536	1.04305e-13	-8.89942	2723	-0.079392	4.92371e-06	-0.42139	1713	-0.0452536	2.22507e-308	-13.9224	1789
ASPSCR1	0.871377	1.16546e-32	27.8261	18957	1.11429	9.24715e-45	49.0664	18163	0.0674429	4.78685e-06	0.358793	17535	0.0474917	2.22507e-308	14.6109	17799
ASRGL1	0.0421856	0.725492	0.00587928	10816	0.816866	1.2489e-07	5.63921	14156	0.036539	0.0493983	0.0477305	14327	0.0257716	0.000529644	0.0844282	13896
ASS1	-1.12241	6.21008e-13	-13.7012	2344	-0.649272	7.8998e-06	-3.31284	3717	-0.0946572	3.76746e-05	-0.418759	1719	-0.0836304	2.22507e-308	-25.7291	819
ASTE1	-0.217979	9.76204e-10	-1.96409	4533	-0.211182	1.21856e-07	-1.46014	4572	-0.0185511	0.0106562	-0.0365902	4668	-0.0150191	5.19473e-05	-0.0643485	4571
ASTL	0.1677	2.75592e-06	0.932368	14783	1.02954	2.01467e-12	12.0413	15654	0.00865108	0.611346	0.00184884	10907	0.012219	0.0323293	0.0182113	12002
ASTN1	-0.561721	1.13723e-57	-31.9868	1505	-1.93346	1.77366e-26	-49.7887	1185	-0.0517647	0.000301283	-0.182265	2635	-0.00625792	0.00968513	-0.0126028	5970
ASTN2	0.195121	0.0358924	0.281949	13513	0.66553	4.15088e-07	4.24732	13638	0.0218514	0.167062	0.0169812	12967	-0.000182325	0.96123	-3.13103e-06	8513
ASUN	0.43592	1.11647e-14	6.08203	17163	0.647394	5.92529e-23	14.3898	15995	0.0870927	8.49878e-08	0.615802	18365	0.0507333	2.22507e-308	15.6082	17976
ASXL1	-0.316966	3.36095e-14	-4.27066	3636	-0.281168	6.69536e-12	-3.14184	3773	-0.0437743	0.001079	-0.129877	3085	-0.037504	2.22507e-308	-11.5382	2035
ASXL2	-0.453741	5.12774e-08	-3.3078	3959	-0.372205	0.000130617	-1.44564	4585	0.0305275	0.0291006	0.0468932	14307	0.00796465	0.0437563	0.0108236	11467
ASXL3	-0.217988	1.37251e-23	-4.98375	3431	-1.48048	4.34633e-17	-24.2234	1747	-0.0402384	0.00746031	-0.0855969	3599	-0.0140833	1.41051e-09	-0.124646	3922
ASZ1	0.0292499	0.0593352	0.0358805	11829	2.40744	2.00509e-14	32.9768	17539	-0.00219764	0.824933	-0.000183682	8793	0.00417384	0.324846	0.00203818	10152
ATAD1	-0.241478	1.59626e-05	-1.15835	5148	-0.168135	0.00170678	-0.465368	5536	-0.0272757	0.0378554	-0.0387826	4591	-0.0177597	7.41922e-05	-0.073341	4454
ATAD2	1.48459	1.82891e-49	72.3559	19492	1.94099	3.98114e-85	163.82	19295	0.304472	9.88098e-14	3.95972	19594	0.201804	2.22507e-308	62.0855	19662
ATAD2B	0.159973	0.000895237	0.487609	14069	0.320047	4.50238e-07	2.0312	12373	0.0474082	0.0184114	0.082249	15171	0.0380292	2.09789e-10	0.368055	15972
ATAD3A	0.746431	4.06434e-22	15.9669	18375	1.02567	1.46129e-31	31.6269	17468	0.0481527	8.4791e-05	0.196061	16588	0.0318604	8.88178e-16	0.479547	16330
ATAD3B	0.451044	1.06023e-07	3.14585	16270	0.819439	1.07593e-15	12.2655	15697	0.0334833	0.00579484	0.0749008	15014	0.0258245	2.58766e-11	0.273406	15545
ATAD3C	0.0368742	0.666487	0.00649754	10886	0.418566	0.00137416	1.19792	11650	-0.0143614	0.310254	-0.00729963	6580	-0.00753206	0.0913262	-0.00782885	6363
ATAD5	0.382488	1.12449e-12	4.57037	16768	0.954592	8.08751e-25	22.9982	16886	0.0757737	1.22063e-07	0.523855	18121	0.0498775	2.22507e-308	15.3449	17927
ATAT1	0.134368	8.67836e-06	0.680113	14449	0.435897	5.81042e-11	4.46175	13729	0.0457708	0.000468868	0.152369	16159	0.0430614	2.22507e-308	13.2479	17531
ATCAY	0.00437365	0.782039	0.00046698	9789	-0.128686	0.572861	-0.0311356	7002	-0.0138698	0.160833	-0.0110074	6126	0.0014139	0.624697	0.000288903	9239
ATE1	-0.426045	6.29698e-08	-3.06789	4053	-0.34036	6.71239e-05	-1.42036	4604	0.0328292	0.00745148	0.0698526	14906	0.0228162	1.4877e-14	0.31549	15759
ATF1	-0.166996	0.000134066	-0.646721	5767	-0.135429	0.00227803	-0.357864	5733	-0.0296323	0.0987475	-0.0297945	4924	-0.0262595	3.94429e-07	-0.168167	3647
ATF2	-0.212538	2.53268e-06	-1.18945	5117	-0.174664	0.000141923	-0.672099	5272	-0.0377437	0.000470769	-0.12558	3120	-0.0412654	2.22507e-308	-12.6954	1924
ATF3	-2.25643	1.07793e-60	-135.312	450	-2.09305	3.79936e-50	-103.439	687	-0.162046	1.9648e-09	-1.41088	581	-0.0677691	2.22507e-308	-20.8493	1119
ATF4	-0.23228	6.22993e-05	-0.976857	5326	-0.110052	0.073054	-0.125058	6384	-0.0516013	2.74135e-09	-0.441812	1659	-0.0302729	2.22507e-308	-9.31355	2224
ATF5	0.600975	4.13503e-19	11.048	17917	0.777304	5.77447e-28	21.1726	16723	0.065535	9.45443e-05	0.263737	17082	0.0359176	1.57652e-14	0.495745	16367
ATF6	0.203597	6.37313e-05	0.854221	14683	0.313326	1.83934e-09	2.73701	12862	0.0683283	7.51036e-07	0.418466	17779	0.0535919	2.22507e-308	16.4877	18107
ATF6B	0.437286	4.80473e-20	8.44764	17614	0.537719	5.42634e-32	16.8121	16277	-0.0367382	0.0110707	-0.0718534	3817	-0.0102615	0.00958083	-0.0207137	5574
ATF7	-0.6324	1.0408e-45	-28.447	1626	-0.64493	7.17295e-48	-30.4048	1555	0.000241384	0.990617	9.88298e-07	9399	-0.0131499	0.00274209	-0.0336889	5127
ATF7IP	-0.217393	0.00270744	-0.558143	5900	-0.127121	0.0832018	-0.137274	6324	0.0197763	0.188587	0.0143277	12756	0.0133186	0.00126717	0.0385863	12868
ATF7IP2	0.204517	0.00278374	0.522617	14146	0.598749	2.17027e-08	4.5885	13779	0.0479779	4.84216e-06	0.255001	17027	0.0362942	4.66294e-15	0.520145	16425
ATG10	-0.17253	1.834e-06	-0.989735	5308	-0.160664	0.00072903	-0.504043	5488	-0.0235161	0.0852224	-0.0251492	5138	0.00397859	0.230347	0.00253682	10294
ATG12	-0.0430878	0.272058	-0.0243592	7958	-0.0128479	0.764499	-0.00149836	7564	0.0494526	0.00788804	0.104	15527	0.0170268	7.76561e-06	0.0870041	13937
ATG13	-0.113444	0.00148811	-0.320747	6369	-0.0680309	0.0755745	-0.0763052	6638	0.000477938	0.960482	8.36905e-06	9472	0.0131558	5.5363e-06	0.0691571	13615
ATG14	-0.457205	2.62698e-24	-10.7811	2598	-0.461677	1.28467e-23	-10.5683	2543	-0.036221	0.00440067	-0.085354	3604	-0.0409905	2.22507e-308	-12.6108	1932
ATG16L1	0.400242	6.56458e-12	4.47583	16735	0.550047	7.37531e-21	11.0737	15474	0.0752142	4.70026e-07	0.475946	17987	0.074841	2.22507e-308	23.025	18871
ATG16L2	0.250505	0.00391613	0.603002	14322	0.584906	8.56934e-09	4.71847	13835	0.0142181	0.400198	0.00565489	11761	0.00919864	0.0711368	0.0105592	11439
ATG2A	0.00374595	0.938255	0.000103684	9492	0.0893584	0.112138	0.0849127	9194	-0.00898069	0.365257	-0.00392816	7139	-0.00511518	0.167683	-0.00396688	6855
ATG2B	-0.48643	6.20906e-20	-9.34285	2748	-0.49197	7.23136e-16	-7.44881	2914	-0.0232331	0.163316	-0.0182838	5530	-0.0242625	9.55928e-08	-0.170312	3634
ATG3	0.162958	4.13978e-06	0.877207	14712	0.220115	8.55194e-09	1.77588	12168	0.0112206	0.386245	0.00463565	11593	0.00729786	0.0114687	0.0141614	11730
ATG4A	0.10524	0.00856511	0.21756	13279	0.157725	0.000635698	0.504207	10611	0.0359681	0.0033449	0.0890432	15269	0.0332951	2.22507e-308	10.2433	17001
ATG4B	0.207117	1.15184e-05	1.02287	14898	0.297783	2.46678e-09	2.56328	12744	0.019358	0.144656	0.0162543	12915	0.032183	2.22045e-16	0.503779	16389
ATG4C	-0.286581	6.16042e-13	-3.49926	3882	-0.292521	8.67353e-11	-2.94328	3834	-0.025269	0.0794908	-0.0277879	5009	-0.0299852	7.72747e-08	-0.213254	3424
ATG4D	0.677554	9.80842e-33	21.6874	18713	0.845037	4.72149e-42	34.922	17634	0.0319838	0.000299277	0.112709	15677	0.0298788	8.88178e-16	0.449721	16261
ATG5	-0.0548328	0.311985	-0.0277381	7887	0.129145	0.0607143	0.157132	9581	-0.0015154	0.936329	-4.32971e-05	9084	-0.0128977	0.00114002	-0.0379592	5038
ATG7	0.0691993	0.0292408	0.106152	12636	0.132509	0.000563264	0.430561	10438	0.0629749	3.23735e-08	0.47167	17969	0.0536515	2.22507e-308	16.506	18112
ATG9A	-0.158524	4.59818e-05	-0.687583	5705	-0.136708	0.00170395	-0.378483	5693	-0.018682	0.0409068	-0.0259344	5097	-0.00782859	0.0224426	-0.0129088	5945
ATG9B	0.3825	1.06268e-13	4.9624	16887	2.11937	1.72691e-51	107.585	19017	0.0162925	0.202134	0.0113129	12472	0.0228196	6.49414e-12	0.255293	15458
ATHL1	0.204311	0.181685	0.151329	12945	0.976047	7.03976e-10	8.93321	15055	0.0179293	0.342954	0.00833291	12143	0.00432768	0.617077	0.000907346	9687
ATIC	0.744221	3.33964e-46	33.8444	19118	0.837187	2.97607e-62	51.509	18228	0.0770578	5.18519e-12	0.869615	18770	0.0672523	2.22507e-308	20.6903	18651
ATL1	-0.838708	4.46854e-32	-26.2933	1705	-0.815569	4.18899e-24	-19.0663	1966	-0.094485	5.01633e-05	-0.406249	1757	-0.0569258	4.44089e-16	-0.873955	2416
ATL2	-0.558316	2.22859e-14	-7.62211	2964	-0.42416	8.03575e-08	-3.00941	3816	-0.0503054	0.0192726	-0.0862768	3586	-0.0167404	0.00329555	-0.0415509	4958
ATL3	-0.0958435	0.18373	-0.0705236	7389	-0.0194801	0.800903	-0.00187827	7541	0.08206	0.00122296	0.239007	16929	0.0209642	3.37014e-06	0.114724	14292
ATM	-0.513145	8.65657e-16	-7.72932	2946	-0.48832	2.22042e-10	-4.71403	3345	-0.0255385	0.171042	-0.0195854	5448	-0.03096	2.49851e-09	-0.266328	3208
ATMIN	-0.347284	2.46512e-15	-5.07319	3406	-0.290789	2.67471e-10	-2.78364	3889	-0.0332754	0.000635407	-0.10638	3319	-0.0359225	2.22507e-308	-11.0517	2086
ATN1	-0.355838	1.89692e-09	-3.1036	4032	-0.250679	5.00947e-06	-1.32865	4671	-0.0204391	0.110624	-0.0195429	5449	-0.0088893	0.0198224	-0.0151371	5833
ATOH1	0.00409566	0.0920552	0.00424291	10653	0.774409	0.0281869	1.2003	11653	0.00539512	0.378315	0.00227753	11050	0.00253732	0.00494247	0.0058512	10887
ATOH7	-0.00758704	0.583342	-0.00177595	8718	0.0481104	0.808184	0.00444972	8193	-0.00946247	0.227046	-0.00609275	6774	-0.00232491	0.217028	-0.00154254	7371
ATOH8	-1.83704	2.64694e-195	-357.445	110	-3.30364	5.62383e-114	-374.137	142	-0.202496	9.11093e-11	-2.03315	382	-0.0892595	2.22507e-308	-27.4609	721
ATOX1	0.732523	1.48049e-25	18.1883	18518	0.896697	1.8909e-34	30.2396	17388	0.0950017	1.58035e-10	0.931135	18862	0.0548779	2.22507e-308	16.8833	18157
ATP10A	0.0244386	0.724338	0.00342285	10553	0.182986	0.0460179	0.244665	9907	0.0382199	4.54155e-06	0.204201	16662	0.0315923	2.22507e-308	9.71945	16938
ATP10B	-2.97151e-05	0.998872	-1.45657e-08	9273	0.332948	0.121129	0.305231	10105	-0.0341339	0.018046	-0.0595165	4075	-0.0140449	5.87624e-05	-0.0594224	4627
ATP10D	-0.568407	5.47785e-19	-10.3799	2641	-0.551327	3.69995e-12	-6.30266	3084	-0.0559549	0.00223303	-0.148342	2911	-0.0351528	3.3467e-10	-0.333086	3006
ATP11A	-0.437394	1.48543e-08	-3.42399	3910	-0.273895	0.00595951	-0.609359	5351	-0.0398844	0.00729058	-0.0852425	3606	-0.0175786	4.52822e-07	-0.11152	4054
ATP11B	-0.737488	9.61447e-18	-12.5499	2443	-0.533498	3.62138e-08	-3.96982	3539	-0.0243522	0.219283	-0.0160479	5689	0.00367069	0.349093	0.00167772	10030
ATP11C	-0.482499	6.3164e-14	-6.36876	3155	-0.431531	1.79644e-08	-3.34246	3707	-0.020545	0.096652	-0.0208488	5375	-0.0265176	3.78458e-09	-0.223331	3388
ATP12A	-0.000431583	0.988483	-2.17123e-06	9242	-0.00465251	0.984381	-3.18083e-05	7755	-0.000618859	0.923471	-2.13981e-05	9167	0.000256882	0.937846	7.15896e-06	8692
ATP13A1	0.773457	3.06369e-50	38.2968	19205	0.87311	3.40212e-66	57.161	18367	0.0652841	4.61718e-05	0.283047	17184	0.038563	2.22507e-308	11.864	17264
ATP13A2	0.746441	4.11358e-27	19.6954	18606	0.909511	1.53058e-40	36.2123	17689	0.0241175	0.157498	0.0193597	13137	0.0354937	1.70308e-13	0.45321	16269
ATP13A3	0.148818	0.0213815	0.24852	13393	0.222878	0.000931788	0.675472	10946	0.054807	0.00181733	0.150202	16136	0.0351044	1.95276e-10	0.340841	15874
ATP13A4	-0.86945	1.95414e-16	-13.6582	2351	-1.05198	6.97601e-07	-6.47639	3054	-0.0139669	0.151205	-0.0114589	6068	0.005852	0.00158348	0.0163879	11889
ATP13A5	-1.24395	1.05588e-31	-38.5329	1326	-1.59521	2.67557e-11	-16.8655	2082	-0.0600087	0.0164426	-0.107057	3307	-0.0389145	2.58906e-06	-0.21741	3406
ATP1A1	0.0226678	0.733843	0.00304648	10494	0.109637	0.0973168	0.110932	9374	0.0018493	0.885498	9.76662e-05	9752	6.22469e-05	0.983389	4.52822e-07	8608
ATP1A2	-2.83777	1.51306e-184	-521.639	42	-4.47793	1.20445e-107	-478.777	96	-0.538527	1.77636e-15	-7.94352	124	-0.260613	2.22507e-308	-80.1783	20
ATP1A3	0.503622	7.77944e-10	4.58752	16772	2.8309	1.10501e-52	147.084	19222	-0.0105559	0.189021	-0.00763713	6528	-0.00388535	0.0455101	-0.00521372	6662
ATP1A4	0.156751	0.0227841	0.257442	13426	0.974431	5.01367e-07	6.13877	14324	-0.0259337	0.144522	-0.0217859	5325	-0.00942014	0.0674123	-0.0110334	6086
ATP1B1	0.262652	0.0308853	0.396669	13845	0.437265	6.25685e-05	1.83811	12219	0.0457692	0.0862947	0.0486992	14361	0.0191035	0.00982355	0.0383547	12861
ATP1B2	-0.924201	2.72713e-71	-65.2156	894	-1.45753	4.0902e-37	-53.037	1126	-0.0578225	1.83944e-05	-0.273808	2147	-0.0158461	6.14544e-06	-0.0825809	4344
ATP1B3	0.235066	0.000724313	0.738123	14538	0.401835	4.6379e-07	2.5451	12730	0.0178891	0.0745658	0.0201692	13180	-0.00257939	0.074125	-0.0029148	7027
ATP1B4	-0.0241683	0.0706884	-0.0278093	7883	1.02862	5.72627e-12	11.5638	15572	0.00137035	0.879725	7.62645e-05	9707	-0.00110928	0.704651	-0.000168639	8130
ATP2A1	0.103764	0.029491	0.158791	12995	1.05025	5.63246e-23	23.3673	16915	-0.00500295	0.682001	-0.000831565	8208	-0.00788528	0.000451507	-0.0263789	5359
ATP2A2	0.0468415	0.379969	0.0196852	11462	0.192012	0.000152423	0.7329	11046	0.0253362	0.295413	0.0134173	12685	0.0116162	0.0040786	0.0277569	12487
ATP2A3	0.931307	2.82532e-13	11.6869	17986	1.56883	1.23884e-34	53.1942	18263	0.0578356	4.25703e-08	0.4263	17814	0.0254488	2.22507e-308	7.82938	16809
ATP2B1	-0.556623	1.83313e-17	-9.31609	2752	-0.49437	7.35595e-13	-5.99838	3126	-0.0585563	0.00146397	-0.165976	2741	-0.0621851	2.22507e-308	-19.1314	1267
ATP2B2	-0.0308279	0.454362	-0.0105616	8281	0.38044	0.0658159	0.449554	10484	-0.00620122	0.482984	-0.00196	7679	-0.0129882	5.11618e-07	-0.0817092	4348
ATP2B3	0.0289354	0.0664205	0.0340771	11790	1.55188	1.96645e-11	16.6149	16254	-0.0010844	0.912665	-4.30382e-05	9088	0.0125359	0.000400494	0.0425894	12998
ATP2B4	-0.996866	2.41289e-36	-35.5058	1411	-1.07587	4.26656e-43	-45.5844	1250	-0.0615376	0.00206453	-0.16524	2749	-0.0441938	2.22507e-308	-13.5963	1826
ATP2C1	0.0392607	0.428145	0.014464	11296	0.139367	0.00636085	0.306116	10111	0.0566128	4.10546e-06	0.304953	17299	0.056307	2.22507e-308	17.323	18225
ATP2C2	0.829117	1.31103e-14	11.5101	17969	1.23798	5.95215e-23	27.5145	17215	0.137571	1.00446e-06	0.825157	18717	0.0944893	2.22507e-308	29.0699	19241
ATP4A	-0.0145588	0.0365839	-0.0209168	8020	-0.41218	0.0310344	-0.621632	5334	-0.0166944	0.0288423	-0.0257089	5113	-0.00052753	0.754304	-6.45979e-05	8304
ATP4B	0.0243069	0.0279818	0.0377516	11863	1.07333	2.17004e-06	6.07882	14308	-0.00121403	0.87488	-7.04766e-05	9013	-0.00558986	0.0173386	-0.00984367	6187
ATP5A1	-0.201849	2.465e-05	-0.930156	5387	-0.164438	0.000976508	-0.495012	5500	-0.0201356	0.00650763	-0.0440281	4447	-0.00786425	0.000500423	-0.0259572	5370
ATP5B	-0.00987435	0.830504	-0.000796448	8871	-0.026394	0.603976	-0.00577976	7393	-0.0111733	0.121293	-0.0102365	6202	0.00163909	0.464767	0.000545433	9454
ATP5C1	0.369268	1.51587e-11	3.99523	16581	0.468547	1.11177e-14	6.5381	14445	0.0426333	0.000629807	0.13646	15982	0.0380182	2.22507e-308	11.6964	17238
ATP5D	0.351039	0.000271173	1.25207	15138	0.501292	1.41477e-06	2.93221	12981	-0.0325241	0.0210343	-0.0545452	4206	-0.0141988	0.00225869	-0.037572	5049
ATP5E	0.335289	1.52748e-06	1.95005	15681	0.467257	2.81086e-10	4.46285	13730	0.052409	0.000328275	0.18258	16464	0.0167284	1.06856e-08	0.133346	14522
ATP5EP2	0.404378	7.51355e-10	3.68961	16466	0.521572	1.48608e-12	6.16913	14339	0.0209068	0.43597	0.0075378	12035	0.0242029	0.108163	0.0233781	12261
ATP5F1	0.0850679	0.0314578	0.127795	12807	0.121624	0.00418647	0.289241	10054	-0.0268777	0.0779847	-0.0297803	4925	-0.0018933	0.615277	-0.000399352	7876
ATP5G1	0.645042	2.13706e-14	8.81784	17665	0.917162	1.13866e-21	19.2087	16520	0.0104731	0.399518	0.00417317	11516	0.0174895	6.0861e-06	0.0912192	14011
ATP5G2	0.202518	0.00116213	0.59434	14308	0.287202	2.96916e-06	1.58747	12032	-0.00540829	0.604102	-0.00118382	8016	-0.0074953	0.00696677	-0.0161671	5781
ATP5G3	0.0991383	0.0619303	0.119769	12749	0.120625	0.0408189	0.167565	9615	0.0113039	0.392504	0.00459115	11586	0.011521	7.79358e-05	0.0473313	13123
ATP5H	0.406657	7.65076e-11	4.11386	16622	0.490844	6.0952e-13	5.99566	14276	0.0421481	2.13894e-05	0.196823	16599	0.0121013	1.76839e-05	0.0575104	13370
ATP5I	0.457263	1.33766e-10	4.51485	16752	0.585049	8.63066e-14	7.64306	14734	0.0369265	0.00232629	0.0972398	15413	0.0142691	7.88855e-06	0.0728152	13676
ATP5J	0.0680892	0.205833	0.0467422	11999	0.0737346	0.225524	0.047692	8882	0.0122258	0.235626	0.0076751	12055	-0.00304835	0.322517	-0.0014981	7391
ATP5J2	0.657439	1.31585e-23	15.0427	18305	0.791977	2.40509e-28	21.8735	16793	0.068016	6.183e-09	0.55833	18234	0.0437128	2.22507e-308	13.4483	17577
ATP5L	-0.130626	0.0177152	-0.228812	6648	-0.0424189	0.485954	-0.0132943	7242	-0.0343559	0.000197358	-0.12728	3106	-0.0319983	2.22507e-308	-9.84436	2183
ATP5L2	-0.0886659	0.118742	-0.082051	7291	-0.00141838	0.982476	-1.08904e-05	7771	-0.0134949	0.663642	-0.00240298	7543	0.0182669	0.130478	0.0161564	11870
ATP5O	-0.106698	0.0308948	-0.161126	6891	-0.0669922	0.229558	-0.0428152	6872	-0.0267419	0.0081408	-0.0558727	4173	-0.0309879	2.22507e-308	-9.53351	2205
ATP5S	-0.278132	2.32951e-10	-2.67917	4203	-0.277607	1.56498e-07	-1.88925	4313	-0.0292161	0.0465599	-0.0389155	4584	-0.0190039	9.67778e-08	-0.133298	3859
ATP5SL	0.115573	0.00477365	0.268262	13469	0.164283	0.000110911	0.649742	10896	-0.0164452	0.0693348	-0.0190608	5477	-0.0110976	5.65532e-06	-0.0582353	4642
ATP6AP1	1.05967	1.00103e-58	61.4601	19435	1.20677	7.70561e-83	99.0919	18957	0.122425	2.22507e-308	37.6643	19647	0.0914482	2.22507e-308	28.1343	19198
ATP6AP1L	0.00476668	0.943689	0.000119982	9522	0.18073	0.0283949	0.279545	10019	0.0328252	0.0681456	0.0382927	14021	0.0115657	0.00485749	0.0267582	12428
ATP6AP2	0.297477	7.57277e-10	2.71321	16085	0.370393	1.59194e-14	5.11071	13956	0.0672592	1.53647e-08	0.525528	18127	0.024564	2.22507e-308	7.55717	16792
ATP6V0A1	-0.237072	3.0682e-06	-1.30701	5008	-0.146543	0.00565809	-0.329332	5799	-0.0307098	0.00881455	-0.0631025	3986	-0.0244881	6.70397e-12	-0.273622	3183
ATP6V0A2	-0.0165507	0.676729	-0.00280675	8634	0.0549351	0.25063	0.0330142	8725	0.0541128	0.000459227	0.180627	16446	0.0610967	2.22507e-308	18.7966	18428
ATP6V0A4	-0.156908	0.173041	-0.119541	7084	0.47865	0.0301818	0.727669	11038	-0.0508309	0.0706475	-0.0585014	4098	0.0228783	0.0130945	0.0430778	13013
ATP6V0B	1.22663	5.23117e-72	87.4357	19548	1.35496	4.29697e-91	122.444	19114	0.151313	1.77636e-14	2.08063	19437	0.0856603	2.22507e-308	26.3536	19095
ATP6V0C	0.857507	1.10014e-30	25.6897	18876	1.00059	7.1285e-46	45.1734	18045	0.0637958	8.3733e-13	0.770469	18640	0.0425859	2.22507e-308	13.1017	17510
ATP6V0D1	0.124345	0.0188744	0.214387	13269	0.211331	0.000227403	0.769923	11116	0.00164775	0.861467	0.00010671	9769	-0.000646468	0.867294	-3.99733e-05	8365
ATP6V0D2	0.295417	1.00079e-06	1.7724	15554	0.915212	1.13208e-08	7.27239	14631	0.0974479	2.67998e-06	0.542967	18184	0.0573434	2.22507e-308	17.6418	18262
ATP6V0E1	0.268327	8.28675e-08	1.90019	15642	0.320766	2.65605e-09	2.75081	12872	0.0372513	0.011226	0.0726317	14969	0.0154159	3.51736e-07	0.0994906	14114
ATP6V0E2	0.678131	8.25341e-14	8.87224	17670	0.940744	1.16054e-25	23.4578	16923	0.0486564	0.000234763	0.176592	16411	0.0231598	9.5586e-06	0.116253	14315
ATP6V1A	0.262502	9.669e-08	1.84135	15610	0.363595	5.76785e-13	4.45004	13725	0.0509841	4.34037e-09	0.426353	17816	0.0433147	2.22507e-308	13.3259	17548
ATP6V1B1	-0.455849	0.00666448	-0.992033	5307	0.139775	0.442842	0.0494456	8899	-0.0286283	0.0613648	-0.0346998	4732	-0.0181729	0.000509028	-0.059848	4621
ATP6V1B2	0.045811	0.362768	0.0201739	11476	0.138336	0.0108678	0.271672	10002	0.0203546	0.0725942	0.0231859	13331	0.0164637	0.000332318	0.0572682	13365
ATP6V1C1	0.256452	5.17581e-05	1.09916	14985	0.436039	1.34692e-10	4.30399	13659	0.12578	9.94902e-08	0.880736	18793	0.0826204	2.22507e-308	25.4184	19040
ATP6V1C2	0.0201053	0.813085	0.00180675	10259	0.751207	1.10398e-06	4.47497	13735	0.0475642	0.00268844	0.122264	15804	0.0491969	2.22507e-308	15.1356	17894
ATP6V1D	0.22516	2.86458e-07	1.47321	15317	0.29252	1.59808e-09	2.57312	12752	0.0391319	0.000592134	0.126302	15854	0.0292622	2.22507e-308	9.0026	16877
ATP6V1E1	0.0362291	0.422349	0.0135616	11251	0.0953384	0.0620969	0.115067	9397	-0.0100818	0.29186	-0.00539201	6894	-0.0197087	2.60176e-11	-0.208612	3440
ATP6V1E2	-0.130864	0.0171365	-0.231116	6636	0.0061505	0.945116	0.000150778	7877	-0.0336607	0.00313073	-0.0842983	3620	-0.0195539	0.000204078	-0.0721581	4471
ATP6V1F	0.650409	1.45166e-26	16.8054	18433	0.765357	1.30545e-33	25.1682	17053	0.0492183	2.66942e-11	0.520414	18114	0.0413097	2.22507e-308	12.709	17427
ATP6V1G1	0.683145	7.82965e-33	21.9332	18721	0.769073	1.37311e-43	32.9642	17538	0.0716586	5.50132e-06	0.376891	17621	0.0395609	2.22507e-308	12.171	17317
ATP6V1G2	0.0718662	0.000881613	0.219531	13290	0.683555	1.67075e-08	5.31607	14023	0.00381498	0.632048	0.000760135	10404	0.00994602	0.00290469	0.0252321	12354
ATP6V1G2-DDX39B	2.40771e-05	0.873974	1.40855e-06	9291	0.0617619	0.855588	0.00418347	8173	-0.0531677	0.619601	-0.0110529	6120	0.0616299	1.56545e-05	0.296154	15662
ATP6V1G3	0.012489	0.0465482	0.0166366	11373	1.18969	0.00127751	3.44252	13254	0.0197466	0.00691134	0.0426614	14166	0.011333	0.000321536	0.0395837	12896
ATP6V1H	0.335682	1.20834e-08	2.65787	16055	0.50631	1.95015e-15	7.44778	14678	0.0766796	1.0121e-08	0.613036	18355	0.0436814	2.22507e-308	13.4387	17573
ATP7A	-0.291545	1.46419e-06	-1.70099	4696	-0.253552	0.000681147	-0.802937	5118	-0.0380465	0.0612284	-0.0461522	4383	-0.0248805	0.000468329	-0.0828384	4340
ATP7B	0.462326	3.0929e-06	2.54725	16008	1.06062	5.24473e-18	18.3279	16437	0.0511545	0.000294523	0.18062	16445	0.0499515	2.22507e-308	15.3677	17932
ATP8A1	-0.665579	1.69119e-18	-11.8285	2496	-0.77409	1.37029e-11	-8.40908	2781	0.00306104	0.85266	0.000211898	9938	0.0200825	1.50885e-05	0.0968248	14081
ATP8A2	0.0434358	0.499899	0.0130793	11235	0.768931	3.10576e-05	3.46621	13266	0.0384393	0.00342127	0.0947841	15371	0.0412507	1.30034e-11	0.449052	16260
ATP8B1	0.549723	7.70333e-09	4.46008	16732	0.838329	1.57237e-19	15.7635	16157	0.108328	0.000314043	0.379473	17628	0.105015	2.22507e-308	32.308	19355
ATP8B2	-0.440468	5.50662e-09	-3.63788	3835	-0.327607	6.64654e-05	-1.36855	4640	-0.0383669	0.0094797	-0.0776242	3714	-0.0221947	6.18735e-06	-0.115601	4007
ATP8B3	0.139381	0.00105921	0.414661	13891	0.76708	2.07343e-10	7.42787	14673	0.00835953	0.284277	0.00456646	11584	0.016188	7.84811e-09	0.131208	14494
ATP8B4	-0.718599	3.69522e-50	-35.522	1408	-1.36577	7.76698e-41	-54.7808	1106	-0.104728	4.37998e-05	-0.456459	1622	-0.0753743	1.08802e-14	-1.05248	2391
ATP8B5P	0.0785756	0.00181301	0.215423	13273	0.284678	8.8974e-05	1.15316	11605	0.000603562	0.914371	2.34651e-05	9550	0.00427865	0.102376	0.004235	10633
ATP9A	-0.502715	7.32456e-10	-4.59242	3543	-0.447241	1.92304e-07	-3.00367	3820	0.000224667	0.988027	1.17526e-06	9408	-0.0251969	5.80983e-08	-0.182321	3565
ATP9B	-0.319616	2.43671e-11	-3.39214	3922	-0.270455	2.56109e-07	-1.78273	4363	-0.00312456	0.809043	-0.000287547	8653	0.00112966	0.741194	0.000146932	9067
ATPAF1	-0.143459	0.00185253	-0.391965	6205	-0.205246	5.02948e-05	-0.882246	5039	-0.0284767	0.110496	-0.0272424	5039	-0.0316383	7.00577e-10	-0.289634	3132
ATPAF2	0.334329	3.62555e-09	2.82194	16128	0.478563	2.0677e-14	6.5489	14451	0.0176287	0.222756	0.0114969	12494	0.0208676	7.44729e-07	0.127877	14461
ATPIF1	0.822622	6.12399e-35	28.1443	18974	0.937542	1.93213e-42	39.1086	17821	0.0770647	4.355e-09	0.644339	18427	0.0452554	2.22507e-308	13.9229	17671
ATR	-0.112092	0.023862	-0.181846	6820	-0.0449445	0.427233	-0.0165996	7195	0.032901	0.00696511	0.0709698	14933	0.0141629	3.79045e-05	0.0626184	13483
ATRIP	0.443888	1.52365e-15	6.57713	17274	0.640466	1.49932e-25	15.899	16169	0.0571772	3.54087e-06	0.311667	17333	0.0504751	2.22507e-308	15.5288	17960
ATRN	-0.233084	6.97195e-06	-1.20193	5104	-0.152732	0.00399395	-0.366343	5714	0.00240224	0.871506	0.000143485	9844	0.00828952	0.0734319	0.00940127	11328
ATRNL1	0.123048	0.177457	0.0923978	12506	1.22357	2.56234e-08	9.28853	15143	0.0122652	0.381177	0.00513758	11677	0.0160358	0.00195361	0.0434435	13029
ATRX	-0.404361	3.68432e-10	-3.8146	3775	-0.342661	2.33364e-07	-2.27252	4114	-0.0235854	0.0301182	-0.0358774	4690	-0.021587	5.50402e-10	-0.199881	3481
ATXN1	-0.0559797	0.37606	-0.023777	7969	0.0703912	0.337023	0.0332486	8727	0.0487409	5.92743e-06	0.254775	17026	0.038729	2.22507e-308	11.9151	17274
ATXN10	0.164489	0.000317193	0.575493	14272	0.251677	7.83257e-08	1.78844	12177	-0.00333926	0.754076	-0.000409343	8526	0.012982	1.07338e-05	0.0645105	13513
ATXN1L	-0.809305	1.37185e-46	-37.1169	1362	-0.816639	4.73182e-43	-34.5642	1452	-0.0579247	4.66899e-05	-0.250859	2261	-0.0778827	2.22507e-308	-23.9608	907
ATXN2	-0.0140946	0.734558	-0.00188831	8703	0.0442531	0.315568	0.0221666	8576	-0.00324551	0.761163	-0.000384665	8548	-0.00899378	0.0046713	-0.0209606	5560
ATXN2L	0.507481	2.07076e-25	12.5266	18068	0.601513	1.52335e-40	23.9506	16961	0.038311	0.00895541	0.0784576	15100	0.0285278	3.40616e-12	0.327149	15802
ATXN3	-0.328922	1.54427e-17	-5.52959	3313	-0.352541	2.41243e-13	-4.44821	3406	-0.0122195	0.639802	-0.00237002	7554	-0.0437586	2.22507e-308	-13.4624	1843
ATXN3L	0.00185526	0.388462	0.000761864	9925	1.02654	0.14028	0.875641	11257	0.00405171	0.0605467	0.00493461	11648	0.00202998	0.0253796	0.00323887	10438
ATXN7	-0.363891	5.61929e-12	-4.09389	3692	-0.314727	8.45455e-07	-1.91131	4302	-0.0538624	0.000223962	-0.196588	2551	-0.0485522	2.22507e-308	-14.9372	1675
ATXN7L1	-0.255603	7.65087e-11	-2.58575	4240	-0.292631	3.08403e-07	-1.90528	4310	0.0196416	0.08683	0.0208462	13209	0.0103136	0.0031131	0.0258542	12376
ATXN7L2	0.156762	0.00290671	0.397642	13850	0.358795	2.51473e-06	2.00907	12358	0.000170643	0.970662	2.20677e-06	9419	0.00340034	0.00282396	0.00866795	11253
ATXN7L3	0.394885	1.25867e-21	8.25313	17583	0.469893	2.0067e-33	15.3643	16104	0.0207225	0.0202626	0.0350894	13900	0.0252988	2.22507e-308	7.78323	16807
ATXN7L3B	0.00859782	0.877002	0.00049007	9804	0.126823	0.0260266	0.200961	9766	0.0050674	0.717509	0.000730581	10390	0.015137	3.41787e-05	0.0676054	13580
ATXN8OS	0.0359318	0.0653512	0.04257	11929	3.61772	1.47958e-09	31.944	17484	0.00709071	0.0368245	0.0101671	12333	0.000268201	0.689667	4.3277e-05	8863
AUH	-0.590775	1.49367e-32	-18.8018	2022	-0.567749	1.28966e-28	-15.8342	2140	-0.093032	2.64308e-10	-0.89105	985	-0.0623795	2.22507e-308	-19.1912	1259
AUP1	0.524071	1.19945e-25	13.0604	18120	0.622092	2.45436e-32	19.6644	16565	0.0261013	0.0203758	0.0441343	14213	0.0238699	1.25887e-10	0.236312	15336
AURKA	2.00768	1.2897e-81	162.401	19664	3.05634	2.01201e-173	527.819	19647	0.295878	6.66134e-16	4.49038	19605	0.170127	2.22507e-308	52.34	19618
AURKAIP1	0.718971	3.08574e-15	10.4327	17845	0.855132	6.9125e-20	16.3846	16226	0.0296763	0.00475192	0.0689418	14871	0.017481	5.56935e-09	0.144292	14649
AURKAPS1	0.473481	3.06999e-26	12.0798	18027	1.62723	1.12459e-58	94.2963	18908	0.141367	0.0942056	0.145031	16070	0.0993809	1.33515e-09	0.881953	16703
AURKB	2.21271	2.69462e-71	156.15	19657	3.36002	2.95187e-150	502.424	19638	0.0702831	0.00817652	0.146711	16091	0.067505	2.22507e-308	20.7681	18659
AURKC	-0.0808973	0.105513	-0.0790118	7312	0.030701	0.765485	0.00356327	8147	-0.0279523	0.000805962	-0.0864757	3583	-0.000715475	0.162261	-0.000565072	7753
AUTS2	-0.156932	0.0680837	-0.183133	6813	0.0379444	0.665739	0.00670464	8264	-0.0159197	0.431598	-0.00580943	6813	-0.0152669	0.0133157	-0.0286352	5281
AVEN	-0.100031	0.0449806	-0.134739	7009	-0.0723821	0.245402	-0.044162	6859	0.0148043	0.454245	0.00507359	11668	-0.00120946	0.794463	-0.000120857	8203
AVIL	-0.0519449	0.307604	-0.0265962	7904	0.0440949	0.580211	0.0104247	8356	0.0266064	0.0856108	0.0284016	13612	0.0133977	0.00846007	0.0277683	12488
AVL9	0.313496	1.39489e-05	1.52217	15354	0.491954	5.81114e-11	5.03552	13943	0.0799128	5.3653e-09	0.660911	18465	0.0693992	2.22507e-308	21.3509	18718
AVP	-0.0472179	2.23491e-21	-0.975084	5330	-1.75859	1.15253e-19	-33.3049	1477	-0.00476115	0.457982	-0.00161475	7820	0.00290213	0.00281319	0.00740276	11094
AVPI1	-1.05157	5.16181e-48	-49.726	1127	-1.20802	4.11516e-43	-51.2027	1160	-0.0907616	9.14146e-06	-0.457346	1619	-0.0612208	2.22507e-308	-18.8348	1296
AVPR1A	-0.734282	1.07766e-66	-48.4388	1153	-1.76328	1.04308e-47	-82.8421	817	-0.00941631	0.14701	-0.00784052	6501	-0.00403455	0.00924197	-0.00820723	6329
AVPR1B	0.00757846	0.147168	0.0063067	10871	0.466929	0.0274191	0.729319	11041	0.00242398	0.758727	0.00029067	10033	0.00633444	0.0340013	0.00930215	11323
AVPR2	-1.46254	3.82497e-147	-214.142	270	-2.75436	1.72693e-82	-225.204	283	-0.0462722	0.000324712	-0.161421	2782	-0.0205569	5.67546e-13	-0.25174	3267
AWAT1	0.0409453	0.107534	0.0396537	11891	1.23977	8.17058e-06	6.30762	14377	0.00254079	0.686419	0.000415194	10135	0.00208058	0.39256	0.00084491	9638
AWAT2	-0.0143986	0.603921	-0.00315358	8607	0.597167	0.0235176	0.972551	11385	0.00566191	0.86302	0.000362246	10093	0.0213853	0.271653	0.0121038	11581
AXDND1	0.0759176	5.74586e-05	0.32194	13643	1.5432	9.43076e-23	33.9897	17592	0.0269816	0.00176658	0.0742766	15000	0.00539237	0.0323318	0.00803662	11172
AXIN1	0.751654	7.78048e-39	28.6448	18991	0.885586	3.4241e-54	47.3483	18108	0.0544716	1.51654e-06	0.316978	17356	0.039759	2.22507e-308	12.232	17327
AXIN2	-0.660985	1.83962e-20	-13.0447	2403	-0.683682	3.07832e-13	-8.55401	2764	-0.0840806	2.3434e-07	-0.557467	1429	-0.0179958	1.64497e-09	-0.158072	3709
AXL	-0.724458	3.6027e-22	-15.5348	2227	-0.66975	1.3662e-18	-11.9647	2418	-0.0399255	0.0258289	-0.0633976	3982	-0.0341389	2.77158e-10	-0.326275	3022
AZGP1	-0.321261	0.11088	-0.306852	6408	0.179753	0.241653	0.110873	9373	-0.0303628	0.359437	-0.0134925	5890	-0.0827644	2.22507e-308	-25.4627	839
AZGP1P1	0.4592	1.44923e-06	2.68121	16064	1.01352	1.48549e-10	9.96103	15270	0.0175569	0.0195414	0.0300055	13682	0.00949883	0.000212319	0.0348893	12759
AZI2	-0.450698	5.98042e-29	-12.7202	2423	-0.49861	1.46624e-34	-16.8699	2081	-0.0542264	9.30437e-05	-0.218604	2432	-0.0498519	2.22507e-308	-15.3371	1632
AZIN1	0.32276	4.08784e-06	1.73919	15522	0.510694	4.99536e-13	6.28227	14365	0.0704369	1.43499e-06	0.411573	17750	0.0635551	2.22507e-308	19.5529	18524
AZU1	0.267667	0.00214867	0.714089	14505	1.50827	1.37996e-12	17.8882	16384	-0.00698414	0.496	-0.0021268	7625	0.00303408	0.291423	0.00162468	10006
B2M	0.048373	0.573786	0.01167	11176	0.217748	0.00907501	0.444676	10472	0.0309895	0.000845646	0.095225	15381	0.0100089	3.37551e-05	0.0447564	13066
B3GALNT1	0.539112	1.00866e-16	8.62377	17640	0.75441	6.3618e-27	19.7628	16576	0.131828	3.84806e-11	1.37296	19200	0.125374	2.22507e-308	38.5717	19489
B3GALNT2	0.400411	1.43583e-13	5.14244	16927	0.549328	6.34282e-20	10.5458	15383	0.101937	1.39228e-09	0.902786	18819	0.0610395	2.22507e-308	18.779	18425
B3GALT1	-0.587246	1.14587e-129	-75.72	785	-3.20446	5.34397e-65	-205.957	322	-0.0226692	0.00715737	-0.0486311	4331	-0.00354585	0.0997686	-0.00354942	6913
B3GALT2	-0.0941843	0.00777311	-0.198673	6754	-0.232924	0.17857	-0.174272	6185	-0.0119587	0.181684	-0.00885758	6360	-0.00275853	0.338367	-0.0012982	7446
B3GALT4	0.162866	0.000206821	0.600066	14314	0.358201	9.39995e-06	1.80063	12192	0.0305696	0.00661011	0.0666354	14815	0.022942	1.67512e-08	0.178396	14949
B3GALT5	-0.232634	0.00667891	-0.506048	5976	-0.185906	0.372843	-0.0796559	6621	-0.00073931	0.889825	-3.74796e-05	9105	-0.00625195	0.000245248	-0.022572	5495
B3GALT6	0.437115	3.6995e-14	5.87127	17096	0.586109	1.35621e-19	11.0585	15471	0.0388921	0.00086261	0.119172	15768	0.0283268	2.22507e-308	8.71481	16852
B3GALTL	-0.168495	7.55706e-05	-0.694475	5692	-0.128109	0.0179576	-0.223647	6041	0.00191309	0.899761	8.7759e-05	9727	0.00219225	0.741388	0.000284893	9233
B3GAT1	-0.598755	9.52159e-17	-9.59282	2727	-1.15716	1.04175e-07	-8.07959	2834	-0.057981	0.000131964	-0.22494	2393	-0.0264357	1.33525e-10	-0.261038	3235
B3GAT2	-0.00567653	0.253231	-0.00338596	8591	-0.282559	0.213478	-0.189497	6136	-0.00135954	0.834995	-0.000106474	8934	-0.00959239	0.00011157	-0.0379135	5040
B3GAT3	0.77772	3.89721e-25	18.9836	18564	0.964617	3.2571e-34	32.3023	17503	0.0448277	0.00101781	0.134139	15947	0.0322357	2.22507e-308	9.91741	16959
B3GNT1	-0.478547	1.84471e-15	-7.05095	3046	-0.380997	1.1501e-08	-3.02484	3809	-0.081379	1.5099e-14	-1.12474	762	-0.0764023	2.22507e-308	-23.5054	935
B3GNT2	-0.111507	0.0426309	-0.152796	6939	-0.0466161	0.404694	-0.0183142	7162	0.0601835	0.00101064	0.180274	16442	0.00588059	0.0593185	0.00721437	11083
B3GNT3	-0.83123	2.7173e-12	-9.61389	2724	-0.619234	0.0021464	-1.6523	4453	-0.0344081	0.0423708	-0.04724	4359	0.00638639	0.221449	0.00418134	10622
B3GNT4	0.264037	1.57192e-10	2.5885	16028	1.99928	1.85156e-34	67.4408	18567	0.0188216	0.0321271	0.028103	13592	0.0122805	0.000368501	0.0421659	12984
B3GNT5	-0.997998	1.47989e-20	-19.7901	1968	-0.659445	7.07674e-06	-3.39625	3687	-0.0710626	0.00301343	-0.179145	2660	-0.0267544	5.00946e-05	-0.11505	4013
B3GNT6	0.0191968	0.0277693	0.0298786	11697	1.31989	2.17055e-08	10.1149	15292	0.00434542	0.621049	0.000898955	10482	0.00571825	0.00921689	0.011639	11544
B3GNT7	0.0901451	0.296108	0.0476462	12012	0.660415	1.66646e-06	3.81601	13437	0.00428749	0.690753	0.000688901	10362	-0.00178367	0.496815	-0.00054189	7776
B3GNT8	0.125551	0.0763185	0.140286	12883	0.387449	0.000165118	1.46541	11917	0.00744222	0.494	0.00227935	11051	0.010555	0.0102116	0.0210141	12153
B3GNT9	0.175278	0.00457871	0.410021	13874	0.366291	7.32359e-07	2.24729	12533	0.0153445	0.181988	0.0113543	12481	0.00680345	0.0643034	0.00810812	11183
B3GNTL1	0.412175	3.8823e-13	5.11547	16924	0.706192	3.96773e-21	14.4074	16002	0.0153476	0.142201	0.0130009	12648	0.0127995	0.0131939	0.0240582	12286
B4GALNT1	0.353533	1.78509e-06	2.03223	15725	1.34138	1.55214e-20	26.5715	17149	0.0113067	0.277337	0.00629774	11863	0.0184355	3.25234e-08	0.138041	14585
B4GALNT2	0.26441	0.00117066	0.775137	14585	2.33344	2.03944e-21	48.2801	18140	-0.0120966	0.268134	-0.006915	6636	0.00125375	0.703522	0.000191475	9136
B4GALNT3	0.863175	1.91801e-13	10.9771	17907	1.57411	2.61668e-30	46.5656	18090	0.0320429	0.0091988	0.065248	14781	0.0155752	5.74128e-07	0.0972049	14086
B4GALNT4	1.46081	5.15968e-44	63.2345	19446	1.90945	2.15916e-64	121.567	19107	0.048374	0.00516761	0.110617	15643	0.0248819	1.5992e-08	0.193982	15065
B4GALT1	0.462116	6.11405e-10	4.25778	16676	0.616278	1.4049e-15	9.15318	15109	0.038671	0.0082961	0.0804792	15142	0.0115366	0.000129535	0.0448499	13069
B4GALT2	0.47694	2.83514e-16	7.41518	17440	0.579594	2.16445e-19	10.8179	15432	0.0292607	0.0518563	0.0376058	13993	0.0133149	0.000927156	0.040382	12929
B4GALT3	1.01645	6.55009e-57	57.1078	19402	1.20104	2.14843e-81	96.8856	18938	0.0899566	2.08881e-09	0.780833	18657	0.059465	2.22507e-308	18.2946	18352
B4GALT4	0.391089	1.25465e-16	6.2189	17181	0.533601	8.92587e-25	12.8328	15787	0.0764462	1.98126e-10	0.741762	18592	0.0634087	2.22507e-308	19.5079	18519
B4GALT5	-0.306717	7.10014e-06	-1.57921	4798	-0.146558	0.0357706	-0.211993	6071	-0.00838981	0.368758	-0.00363496	7212	-0.0126114	0.00135665	-0.0361635	5083
B4GALT6	-0.683043	4.28712e-54	-36.4525	1378	-1.19552	6.2854e-38	-44.4752	1269	-0.0817257	0.000738304	-0.255946	2239	-0.0836975	2.22507e-308	-25.7498	814
B4GALT7	0.453619	4.19794e-16	6.97529	17369	0.57308	3.58769e-20	11.1436	15495	0.0264539	0.0205034	0.0446589	14241	0.0203566	2.77934e-09	0.174172	14912
B9D1	0.235416	0.00090611	0.716328	14508	0.504602	3.93719e-09	4.24109	13628	0.0283555	0.0193827	0.0485612	14356	0.0237293	4.88676e-12	0.268402	15515
B9D2	0.337543	4.91191e-09	2.80456	16120	0.50781	1.25008e-12	6.0445	14293	0.0209405	0.00242969	0.0547479	14522	0.0200973	8.12355e-08	0.142495	14625
BAALC	-0.967222	1.82619e-26	-24.8948	1745	-0.848421	9.1671e-07	-5.12257	3275	-0.0962741	4.36978e-05	-0.419711	1715	-0.0339033	4.2915e-09	-0.283682	3147
BAAT	0.00749342	0.587211	0.00173252	10242	0.337217	0.0191095	0.579592	10767	-0.0274845	0.0181005	-0.0478865	4343	-0.00201918	0.566299	-0.000498645	7811
BABAM1	0.375212	6.38996e-16	5.70116	17056	0.441979	7.16653e-18	7.57759	14721	0.0244105	0.0474331	0.0323175	13779	0.0107945	0.0011699	0.0316478	12630
BACE1	-0.616212	5.54974e-31	-18.644	2028	-0.571911	4.45704e-23	-12.7828	2344	-0.0565308	7.78802e-05	-0.232261	2358	-0.0541615	2.22507e-308	-16.6629	1500
BACE2	-0.0165973	0.880075	-0.000920823	8848	0.423614	0.000108502	1.67944	12092	0.0522287	0.00223413	0.138453	16003	0.0445001	9.79217e-14	0.578907	16525
BACH1	-0.331366	3.9726e-07	-2.12105	4456	-0.22697	0.0024456	-0.592759	5376	-0.00481054	0.721177	-0.000682896	8317	-0.00588866	0.161087	-0.00466935	6749
BACH2	-0.770783	1.40006e-57	-43.822	1229	-1.36449	3.68835e-33	-44.2547	1270	-0.13259	1.23609e-09	-1.1811	724	-0.0747635	2.22507e-308	-23.0012	957
BAD	0.38814	2.05388e-07	2.59565	16030	0.526072	2.16859e-11	5.60993	14147	-0.0063497	0.653547	-0.00117294	8021	0.00245366	0.585708	0.000570031	9472
BAG1	0.253107	0.00126063	0.733861	14533	0.542703	3.61579e-10	5.12409	13960	-0.0313688	0.0482912	-0.0412855	4520	-0.0201546	7.63037e-05	-0.0829856	4336
BAG2	-0.0046923	0.953916	-9.61447e-05	9111	0.221037	0.0407791	0.307145	10115	0.0506196	0.0109011	0.0993426	15451	0.0300934	4.9897e-06	0.159553	14789
BAG3	0.0068705	0.924241	0.000235071	9646	0.0892155	0.251481	0.0534843	8932	-0.000432814	0.970876	-5.55565e-06	9260	-0.00150132	0.766028	-0.000173785	8119
BAG4	0.0751303	0.362347	0.0331231	11770	0.424687	2.54329e-05	1.95127	12305	0.0397314	0.0310693	0.0599018	14647	0.0379437	6.03878e-10	0.349805	15912
BAG5	-0.391648	1.55106e-20	-7.75831	2938	-0.347457	9.49134e-15	-4.87228	3315	-0.0647197	2.34177e-05	-0.299682	2060	-0.0368214	2.22507e-308	-11.3282	2060
BAG6	0.195732	1.92799e-07	1.31432	15187	0.265763	3.55892e-10	2.51111	12715	-0.00905517	0.335615	-0.00429358	7064	-0.000985266	0.716539	-0.000142627	8174
BAGE	0.0464644	0.0363438	0.0668887	12256	3.12837	2.41744e-07	20.6993	16685	0.00645792	0.562772	0.00161233	10820	0.014187	5.66358e-08	0.102812	14153
BAHCC1	-0.270268	0.000155606	-1.02917	5267	-0.106317	0.308667	-0.0542759	6785	-0.00852295	0.363723	-0.00374352	7188	-0.000526796	0.864438	-3.33283e-05	8380
BAHD1	0.111571	0.0179823	0.194708	13168	0.201759	5.04662e-05	0.86696	11245	0.0115493	0.094833	0.0118154	12529	0.00769829	0.0416124	0.0106296	11447
BAI1	-0.152772	0.00316852	-0.381798	6223	-0.123324	0.425369	-0.045782	6843	-0.0142737	0.152295	-0.0116661	6050	3.84786e-05	0.991319	1.45697e-07	8600
BAI2	1.02427	3.94033e-17	16.8026	18432	1.9564	1.67842e-42	81.729	18771	0.0495233	0.00696702	0.106819	15579	0.0305262	5.15484e-07	0.191942	15048
BAI3	-0.241654	7.86187e-29	-6.79155	3087	-1.91735	5.63978e-35	-65.6668	969	-0.0465846	5.09215e-06	-0.246577	2280	-0.0176116	5.22626e-11	-0.181079	3572
BAIAP2	0.770449	2.59534e-23	17.4012	18467	0.987459	8.91759e-34	32.6353	17520	0.0564807	2.63994e-05	0.258592	17053	0.0405374	2.22507e-308	12.4714	17382
BAIAP2L1	0.823246	5.945e-29	23.2368	18771	1.06502	2.87401e-44	46.3724	18087	0.22218	1.06803e-13	2.88199	19538	0.150798	2.22507e-308	46.3935	19580
BAIAP2L2	0.248089	0.000391725	0.845245	14672	1.24027	4.06474e-16	19.089	16507	0.00401832	0.700264	0.000621787	10316	-0.00565917	0.0624726	-0.0068154	6474
BAIAP3	0.28179	0.0197976	0.479997	14039	1.09176	1.10972e-11	11.96	15642	0.0164407	0.0507824	0.0212789	13231	0.0218608	2.09808e-08	0.167851	14858
BAK1	0.80363	1.88173e-44	35.1391	19142	1.00515	2.50069e-59	58.9038	18402	0.0659802	1.14706e-10	0.65587	18451	0.0592971	2.22507e-308	18.2429	18342
BAMBI	0.659447	8.58176e-05	2.68159	16066	1.34498	6.02171e-19	24.506	17002	0.0627384	0.0221173	0.103849	15524	0.0663043	1.38622e-12	0.786248	16672
BANF1	0.677893	3.81592e-22	14.5194	18262	0.827052	6.60413e-33	26.6147	17157	0.0562257	3.84085e-06	0.304494	17296	0.05228	2.22507e-308	16.0841	18043
BANF2	-0.00861683	0.290852	-0.00462144	8515	-0.211667	0.509127	-0.0620553	6729	0.0155537	0.0163668	0.0277794	13571	0.00580859	5.48703e-05	0.0247485	12331
BANK1	-0.776986	1.94806e-21	-16.0917	2190	-1.19817	2.8725e-11	-12.6308	2354	-0.0276365	0.230446	-0.0176164	5580	0.00238272	0.731649	0.000323329	9276
BANP	0.272228	2.65429e-10	2.60687	16034	0.378	8.63158e-14	4.93816	13911	0.0259967	0.0238157	0.0421962	14148	0.0162309	4.8025e-06	0.0863248	13921
BAP1	0.0326861	0.416226	0.0124427	11211	0.080278	0.0428559	0.109819	9367	-0.0217222	0.0462884	-0.0289888	4953	-0.0113853	0.000602745	-0.0366591	5066
BARD1	0.555628	1.81998e-12	6.52304	17259	1.01934	2.30686e-21	21.0361	16708	0.148683	2.89075e-11	1.56697	19281	0.116516	2.22507e-308	35.8464	19442
BARHL1	0.0112938	0.0344066	0.0165268	11368	0.825664	7.61456e-05	3.40038	13240	0.00590754	0.493345	0.00181272	10893	0.00447581	0.0433669	0.00609982	10914
BARHL2	0.0232299	0.149352	0.019183	11447	1.56038	1.69838e-06	9.00335	15072	-0.0237554	0.230663	-0.0151327	5749	-0.0150215	0.0349727	-0.0218754	5524
BARX1	0.199832	0.0229259	0.327659	13659	1.6609	7.61353e-13	20.1275	16630	-0.00797578	0.471692	-0.00260283	7477	0.00384547	0.330237	0.00185034	10085
BARX2	-0.810561	2.78985e-07	-5.31276	3361	-0.523837	0.00136997	-1.4999	4539	-0.0198591	0.023066	-0.0325098	4822	-0.0137671	0.00043697	-0.0462512	4863
BASP1	0.963301	2.76101e-22	20.7677	18661	1.17983	4.90376e-32	36.9398	17727	0.101991	1.90726e-08	0.787325	18667	0.0697171	2.22507e-308	21.4487	18730
BASP1P1	0.179373	1.34813e-10	1.77046	15552	1.78951	3.88018e-24	41.8944	17940	-0.207484	0.60968	-0.044588	4431	0.107348	0.000693971	0.339077	15871
BATF	1.04432	1.5999e-19	19.6289	18601	1.22509	4.82458e-25	29.7899	17363	0.0568172	0.000303464	0.199877	16629	0.0457792	2.22507e-308	14.0841	17695
BATF2	0.299419	0.00536298	0.679858	14448	1.08208	3.57321e-13	13.4686	15865	0.0552844	0.000300231	0.194742	16575	0.0468977	5.84777e-12	0.526802	16435
BATF3	-0.0181401	0.772355	-0.002035	8690	0.118047	0.265897	0.067911	9066	-0.00504697	0.553106	-0.00129804	7967	-0.00380861	0.274509	-0.00213832	7209
BAX	1.00318	3.818e-49	48.5721	19337	1.14921	4.19406e-62	70.5352	18624	0.0819483	0.000311519	0.287353	17211	0.0205986	0.000246882	0.0743098	13708
BAZ1A	0.382501	5.17248e-12	4.31702	16695	0.518541	2.47664e-19	9.64804	15205	0.0990045	1.29093e-07	0.682052	18512	0.0774565	2.22507e-308	23.8297	18941
BAZ1B	0.240973	3.66602e-07	1.55086	15376	0.324619	4.90929e-12	3.67111	13364	0.0331315	0.00153929	0.0931883	15341	0.0173969	5.947e-07	0.108308	14213
BAZ2A	-0.0914048	0.103234	-0.0901412	7241	-0.0101808	0.847914	-0.000729442	7616	0.0208486	0.0392372	0.0293194	13652	0.00173931	0.49451	0.000531925	9447
BAZ2B	-0.632691	2.02468e-23	-14.3581	2304	-0.596185	3.2523e-17	-9.82979	2632	-0.0447114	0.00716197	-0.0959045	3466	-0.0376129	2.22507e-308	-11.5717	2028
BBC3	0.95522	6.07248e-29	26.9531	18925	1.32913	1.9789e-42	55.4296	18323	0.0146098	0.471745	0.00476706	11617	0.00322627	0.481974	0.00102265	9742
BBIP1	-0.298399	3.16206e-13	-3.73	3808	-0.301483	4.04852e-08	-2.22877	4142	-0.0761699	0.00157078	-0.213572	2459	-0.0545707	2.22507e-308	-16.7888	1492
BBOX1	-2.32423	8.69149e-59	-134.947	455	-2.01741	5.77685e-20	-38.8116	1360	-0.317961	5.74758e-11	-3.25608	215	-0.150962	2.22507e-308	-46.444	190
BBS1	-0.175445	0.0107189	-0.345599	6308	-0.0284271	0.677452	-0.00480763	7421	-0.00391454	0.757876	-0.000471318	8472	-0.00611235	0.226977	-0.00393647	6858
BBS10	-0.631452	1.52169e-30	-18.8284	2020	-0.65981	3.47687e-29	-18.7774	1983	-0.0763396	7.03854e-08	-0.546021	1447	-0.0725074	2.22507e-308	-22.3071	1018
BBS12	-0.465456	1.46439e-27	-12.4902	2448	-0.567095	2.44381e-20	-11.1218	2490	-0.0507487	0.024087	-0.0821225	3655	-0.0259305	3.13789e-05	-0.116775	3999
BBS2	-0.723347	9.23186e-42	-29.6823	1575	-0.672458	5.66881e-39	-25.7192	1688	-0.0883095	1.85025e-11	-0.947806	921	-0.0755979	2.22507e-308	-23.2579	941
BBS4	0.00656521	0.915354	0.000252176	9654	0.156966	0.0148877	0.286804	10046	0.0305153	0.0269779	0.0478783	14329	0.0164355	0.00131658	0.0473433	13124
BBS5	-0.162326	0.000841533	-0.499139	5990	-0.0988475	0.0792939	-0.108807	6447	0.00727985	0.557784	0.00184569	10905	0.0105887	0.00187633	0.0288722	12528
BBS7	-0.438895	1.08372e-28	-12.2737	2463	-0.503656	4.72436e-24	-11.7481	2440	-0.0589693	0.000252326	-0.212174	2465	-0.0623689	2.22507e-308	-19.188	1260
BBS9	-0.330312	3.73715e-14	-4.43525	3582	-0.311813	1.22762e-09	-2.77855	3892	-0.0286046	0.0174592	-0.0502862	4288	-0.0207905	2.33147e-13	-0.262634	3227
BBX	-0.472762	2.9359e-13	-5.92478	3235	-0.392371	3.42089e-09	-3.32176	3715	-0.0288535	0.0672923	-0.0338173	4765	-0.0415194	2.22507e-308	-12.7736	1916
BCAM	0.277252	0.0347925	0.404376	13868	0.659055	9.59076e-09	5.2844	14010	-0.0324789	0.0889187	-0.0341356	4752	-0.0215382	2.7436e-06	-0.119788	3970
BCAN	0.161904	0.0226666	0.266269	13462	1.0431	1.83323e-09	9.11336	15099	0.0234338	0.00442875	0.0551565	14534	0.0228267	2.44249e-15	0.333547	15844
BCAP29	-0.248758	3.43964e-07	-1.60784	4780	-0.267797	1.11354e-06	-1.59427	4485	0.0270141	0.248174	0.0163501	12918	0.0152428	0.00884143	0.0313007	12617
BCAP31	0.192594	0.00168425	0.534177	14172	0.22908	0.000451871	0.766268	11106	0.00982156	0.357818	0.00438374	11554	-0.00139699	0.695403	-0.000220394	8059
BCAR1	0.267714	1.76731e-05	1.27236	15156	0.382624	3.20367e-08	2.86752	12950	-0.0199324	0.144818	-0.0167269	5641	0.00409951	0.262904	0.00237855	10249
BCAR3	-0.279865	0.0014976	-0.790508	5563	-0.00139447	0.988001	-7.31046e-06	7775	-0.0090831	0.608981	-0.00195646	7681	-0.0267468	5.48714e-05	-0.113959	4022
BCAR4	0.134482	0.0110641	0.263058	13450	3.6182	9.71334e-29	101.355	18975	0.033378	0.000149927	0.127641	15874	0.0295559	3.49148e-07	0.190842	15034
BCAS1	1.18932	3.05406e-12	13.6952	18180	2.40002	3.37735e-37	87.5321	18844	0.109959	1.16187e-08	0.872507	18775	0.0456993	2.22507e-308	14.0595	17692
BCAS2	0.0333018	0.44045	0.0118589	11184	0.0940045	0.0291304	0.144358	9531	-0.00139738	0.897973	-6.53092e-05	9021	-0.0105319	0.00260982	-0.0272081	5337
BCAS3	-0.202796	0.000495738	-0.670191	5736	-0.0677728	0.302647	-0.0351784	6952	-0.0502732	0.000390797	-0.171333	2713	-0.0169376	1.22703e-05	-0.083183	4333
BCAS4	1.89547	5.71349e-58	108.503	19599	2.42507	1.27249e-99	239.828	19447	0.114955	6.30964e-10	1.05759	18975	0.0603793	2.22507e-308	18.5758	18391
BCAT1	0.220142	0.00658743	0.480192	14040	0.493739	0.000128373	1.9214	12286	0.0910482	0.000140219	0.350826	17505	0.0533411	3.69238e-12	0.609832	16566
BCAT2	0.612354	4.73298e-15	8.77189	17659	0.836123	1.24373e-24	19.9878	16603	0.0336905	0.00596079	0.074951	15017	0.0284316	5.06478e-10	0.264284	15497
BCCIP	0.41125	1.69985e-17	6.89649	17353	0.543727	5.81327e-25	13.1775	15826	0.051168	0.000604331	0.164696	16289	0.0356567	5.10703e-15	0.509599	16402
BCDIN3D	0.223935	1.32344e-08	1.76422	15545	0.397367	2.88932e-14	5.38003	14058	0.0374823	5.76949e-06	0.196365	16594	0.0324386	1.77636e-15	0.478484	16326
BCHE	-1.02661	2.17191e-28	-28.3992	1630	-1.01767	1.83171e-06	-5.8385	3159	-0.211093	5.55238e-07	-1.3205	648	-0.125503	2.22507e-308	-38.6113	325
BCKDHA	0.111391	0.049987	0.144935	12910	0.157807	0.0070863	0.339219	10221	-0.00419563	0.686189	-0.000686221	8313	-0.000850643	0.787697	-8.81612e-05	8262
BCKDHB	-0.581563	2.45153e-23	-13.1495	2392	-0.602296	2.20585e-21	-12.4413	2376	-0.0516736	0.00424722	-0.122564	3158	-0.0327655	1.93937e-09	-0.285464	3142
BCKDK	0.478292	3.28973e-18	8.3619	17599	0.585051	3.52669e-25	14.306	15984	0.0325553	0.00601334	0.0723016	14962	0.0286994	2.53131e-14	0.390216	16055
BCL10	-0.0563127	0.170882	-0.0432089	7655	-0.01323	0.768252	-0.00151478	7561	0.00904066	0.444312	0.00318513	11306	0.00961923	0.00718974	0.0206168	12133
BCL11A	-0.50828	7.92967e-08	-3.60917	3843	-0.244256	0.230349	-0.155741	6257	-0.08369	0.0139577	-0.15526	2848	-0.0251345	0.000776993	-0.0781579	4390
BCL11B	-0.0214242	0.754355	-0.00262284	8645	0.317034	0.0357932	0.458494	10508	-0.00869421	0.582026	-0.00204364	7652	-0.0148757	0.00410853	-0.0354981	5095
BCL2	-0.702528	3.14832e-08	-5.27031	3369	-0.240553	0.0498963	-0.313183	5835	-0.105018	1.73401e-06	-0.605006	1332	-0.0206637	1.10977e-09	-0.185039	3550
BCL2A1	0.61853	1.47273e-07	4.22572	16659	1.31603	8.83903e-18	22.443	16836	0.180799	1.83411e-10	1.76036	19360	0.116392	2.22507e-308	35.8082	19439
BCL2L1	0.380662	2.2476e-13	4.81472	16850	0.476483	1.35519e-20	9.46677	15172	0.0313428	0.025825	0.0497711	14392	0.033377	1.03562e-12	0.400016	16093
BCL2L10	-0.244312	1.78701e-07	-1.64859	4748	-0.417155	0.00806408	-0.873291	5049	-0.0206091	0.0179159	-0.0359992	4682	-0.00134613	0.552467	-0.000346888	7919
BCL2L11	0.20486	0.000510083	0.674473	14436	0.288215	1.50209e-06	1.67837	12091	0.0810294	8.9121e-06	0.4092	17746	0.0451711	2.22507e-308	13.897	17668
BCL2L12	0.859967	1.09661e-31	26.6245	18912	1.17945	2.43494e-48	56.1579	18337	0.0851717	7.427e-07	0.522033	18119	0.0594643	2.22507e-308	18.2943	18351
BCL2L13	-0.346957	2.07796e-14	-4.74719	3500	-0.341675	1.07124e-12	-4.08989	3503	-0.0175334	0.210139	-0.0118788	6021	-0.00425316	0.214982	-0.0028394	7045
BCL2L14	-0.00811148	0.916487	-0.00030721	8998	0.5867	0.00114683	1.72519	12129	0.00820968	0.342671	0.0038185	11434	0.00143151	0.545795	0.000376444	9325
BCL2L15	0.0534335	0.00669664	0.116172	12715	0.688606	3.15775e-08	5.16498	13978	-0.000782506	0.943276	-1.98453e-05	9174	0.00164811	0.235703	0.00103441	9750
BCL2L2	-0.896837	4.68531e-63	-55.8992	1018	-0.923242	1.14409e-71	-65.4962	971	-0.0939578	2.97494e-10	-0.895091	982	-0.0705612	2.22507e-308	-21.7084	1049
BCL3	0.918474	1.84696e-28	25.4726	18867	1.00885	4.36214e-37	36.6822	17712	0.0818578	1.15585e-08	0.649714	18438	0.0755904	2.22507e-308	23.2556	18895
BCL6	-1.22457	1.05341e-55	-67.3235	866	-1.1434	1.4276e-50	-56.9933	1079	-0.0928991	4.21973e-08	-0.685105	1212	-0.0610637	2.22507e-308	-18.7864	1301
BCL6B	-0.679533	8.01355e-25	-16.3742	2173	-0.837856	3.63546e-27	-22.1525	1815	-0.0169276	0.14155	-0.014373	5814	-0.0342619	2.22507e-308	-10.5408	2124
BCL7A	-0.0248702	0.648362	-0.00468014	8512	0.0397506	0.497915	0.0120382	8404	-0.00443999	0.745544	-0.000566216	8397	0.00659992	0.135788	0.00572305	10866
BCL7B	-0.00651762	0.87748	-0.000369958	8981	-0.0213465	0.639576	-0.00414352	7442	0.00754995	0.541656	0.00201037	10964	0.00204014	0.592448	0.000463825	9401
BCL7C	0.547565	8.72733e-12	6.05558	17156	0.749934	3.33905e-18	13.1061	15821	-0.0152426	0.250259	-0.00917013	6326	0.00635844	0.0744058	0.00717482	11076
BCL9	0.95185	1.08072e-45	42.8012	19265	1.21973	3.91563e-76	91.9765	18885	0.0748079	2.9176e-09	0.638483	18412	0.0576429	2.22507e-308	17.734	18276
BCL9L	-0.110982	0.0348742	-0.161755	6889	-0.0318418	0.555501	-0.00812968	7343	0.0070105	0.422532	0.00262291	11157	0.0056677	0.146473	0.00472824	10723
BCLAF1	-0.187076	0.000134545	-0.724197	5645	-0.153186	0.000886599	-0.467564	5533	-0.0313682	0.124409	-0.0283929	4975	-0.0308605	1.62759e-13	-0.394658	2851
BCO2	-0.236922	2.06341e-11	-2.53161	4260	-0.479543	2.37381e-05	-2.21767	4154	-0.0490235	0.000112744	-0.19354	2572	-0.0233521	5.53879e-11	-0.239513	3312
BCOR	0.329257	6.77675e-07	2.03118	15722	0.476338	1.48271e-12	5.63458	14155	0.0955302	2.70541e-05	0.43636	17847	0.061197	2.22507e-308	18.8274	18435
BCORL1	-0.0912824	0.0691134	-0.105928	7152	-0.00913549	0.882027	-0.00049805	7641	-0.0101684	0.120572	-0.00934228	6301	-0.00495199	0.00044744	-0.0165855	5754
BCORP1	0.00195573	0.123453	0.00177677	10252	1.03157	0.00642668	2.26121	12545	-0.00901048	0.0797978	-0.00989358	6243	-0.0034046	0.175774	-0.00257062	7108
BCR	-0.166615	0.000749069	-0.520752	5949	-0.100212	0.0618018	-0.121156	6401	-0.0423858	0.00945865	-0.085796	3594	-0.0324593	2.22507e-308	-9.98618	2169
BCRP2	0.115915	0.000103074	0.462136	13997	0.855632	1.73346e-10	8.3519	14920	-0.0376503	0.258593	-0.0221152	5310	-0.0225697	0.0163409	-0.0403258	4983
BCRP3	0.0700417	0.0312596	0.105414	12630	0.478969	3.76619e-05	2.11901	12440	0.0109362	0.0212274	0.0182973	13066	0.0118971	1.68741e-08	0.0924732	14025
BCS1L	0.130406	0.00397748	0.313026	13618	0.23004	4.29605e-06	1.23461	11686	0.0136736	0.156829	0.0110014	12432	0.0142243	0.00012308	0.0556144	13334
BCYRN1	0.0676404	0.00197273	0.182963	13113	0.797117	0.000247356	2.87494	12953	0.0664253	0.295881	0.0351312	13902	0.0128696	0.0799706	0.0141189	11725
BDH1	0.571988	1.2695e-13	7.37657	17434	0.716664	5.91906e-18	12.3465	15712	0.0457364	0.000300231	0.161108	16250	0.0306003	6.312e-10	0.281518	15593
BDH2	-0.81682	4.10298e-45	-36.2561	1387	-0.861594	1.40849e-35	-30.0276	1559	-0.173774	2.22507e-308	-53.4622	86	-0.103003	2.22507e-308	-31.6893	525
BDKRB1	-0.110726	0.0308723	-0.167244	6866	-0.13254	0.30464	-0.0684187	6678	-0.010799	0.332323	-0.00516665	6923	0.00535554	0.160797	0.00425081	10639
BDKRB2	-0.573054	3.85007e-14	-7.68725	2956	-0.669162	4.0432e-12	-7.62395	2887	-0.0459773	0.0164448	-0.0820223	3657	-0.0278458	7.36829e-10	-0.254305	3258
BDNF	-0.0485106	0.132094	-0.0426465	7666	0.00810184	0.965469	0.000123647	7872	-0.0713932	0.000161181	-0.270772	2164	-0.0323981	1.51583e-10	-0.318128	3041
BDP1	-0.375739	2.36051e-08	-2.86576	4129	-0.324683	4.22698e-05	-1.42015	4605	-0.0525884	0.0069915	-0.113351	3240	-0.029399	3.40532e-11	-0.307744	3071
BEAN1	-0.0163125	0.672171	-0.00281423	8633	0.138565	0.204194	0.0956041	9280	0.0274139	0.00725011	0.0586563	14617	0.0173716	0.000170716	0.0654516	13539
BECN1	-0.0291721	0.638729	-0.00567931	8454	0.0933666	0.109387	0.0897285	9229	0.00324368	0.723944	0.000455072	10180	9.52762e-05	0.976752	9.73295e-07	8627
BEGAIN	-0.435422	6.29249e-16	-6.61892	3116	-0.725028	2.33995e-07	-4.80751	3329	-0.137827	2.39538e-10	-1.32598	638	-0.0302736	1.70974e-13	-0.386506	2868
BEND2	-0.00727711	0.00279137	-0.0185871	8078	-1.52982	3.83993e-10	-14.4043	2228	-0.00918888	0.265531	-0.00529173	6910	0.00536692	0.0738919	0.00607215	10912
BEND3	0.369683	2.21164e-11	3.93908	16557	0.903362	5.60814e-23	20.1009	16625	0.0513716	0.00315459	0.128483	15890	0.0512282	2.22507e-308	15.7605	17995
BEND4	0.00123006	0.926891	4.05567e-05	9419	-0.0633488	0.737935	-0.00836092	7337	-0.0140556	0.180029	-0.0104666	6177	-0.00291599	0.424769	-0.0010843	7511
BEND5	-0.913062	3.12571e-34	-30.5922	1543	-0.943347	2.72326e-19	-17.5131	2041	-0.152409	3.07886e-10	-1.44966	558	-0.0268661	2.22507e-308	-8.26543	2274
BEND6	0.239742	5.29648e-08	1.74436	15527	0.729488	1.67402e-11	7.86113	14790	0.0860811	5.34713e-05	0.367728	17582	0.0206315	0.000157503	0.0784555	13801
BEND7	-0.985779	3.73722e-30	-29.009	1602	-0.933179	8.88209e-12	-10.313	2573	-0.119859	1.72204e-08	-0.930578	943	-0.0112364	3.19479e-08	-0.084223	4322
BEST1	-0.433555	1.98058e-28	-12.0109	2484	-0.80634	6.23289e-25	-19.5177	1936	-0.00620135	0.601925	-0.00136713	7926	-0.00209072	0.600753	-0.000462685	7834
BEST2	0.00290989	0.726256	0.000404213	9750	0.0425162	0.829866	0.00344347	8140	0.00534739	0.568575	0.00131124	10688	0.00819459	0.00493165	0.018905	12041
BEST3	0.00910097	0.657129	0.00165956	10225	0.836929	1.36856e-05	4.0706	13553	-0.0277684	0.00337296	-0.0686433	3882	-0.00632978	0.000658036	-0.0201398	5598
BEST4	0.0162307	0.619341	0.00337714	10542	0.30036	0.023304	0.490359	10579	-0.017353	0.076162	-0.0194052	5459	-0.00485065	0.00709411	-0.0104245	6137
BET1	0.0630687	0.13076	0.0557228	12115	0.130328	0.00523279	0.297313	10078	0.0340564	0.0275084	0.0531463	14473	0.0311509	3.88578e-14	0.417749	16149
BET1L	0.0467886	0.323663	0.022922	11549	0.130147	0.00445013	0.306058	10109	0.0345397	0.00810959	0.0722226	14960	0.0111033	0.00140518	0.0316695	12632
BEX1	0.210543	0.313089	0.106184	12637	3.20871	7.7093e-28	86.9976	18838	-0.0640973	0.0687464	-0.0745292	3775	-0.0161383	0.0989946	-0.0162091	5776
BEX2	-0.460122	0.000179441	-1.72365	4678	-0.291894	0.0308105	-0.441139	5585	-0.165057	1.45319e-05	-0.798495	1070	-0.115733	2.22507e-308	-35.6054	407
BEX4	-0.394726	1.89345e-05	-1.86419	4585	-0.164598	0.0594969	-0.201716	6102	-0.0582947	1.06748e-05	-0.28982	2089	-0.0543924	2.22507e-308	-16.734	1496
BEX5	-0.529902	1.88053e-09	-4.62377	3534	-0.384348	0.00193759	-1.04263	4894	-0.0634275	0.000551499	-0.206676	2493	-0.0608073	1.1174e-11	-0.665949	2476
BFAR	0.19298	2.18846e-08	1.4782	15323	0.242832	6.38809e-12	2.71842	12849	0.0191122	0.0355622	0.0276938	13565	0.0232412	7.23421e-13	0.282163	15596
BFSP1	0.125914	0.0328772	0.186743	13127	0.480731	2.83696e-06	2.66669	12818	0.00818293	0.391112	0.00333617	11344	0.0193384	0.000107275	0.0767637	13767
BFSP2	0.194004	3.3921e-06	1.06111	14948	1.95428	5.25973e-25	47.448	18111	0.0154189	0.037021	0.022073	13274	0.0171722	1.23066e-08	0.13583	14553
BGLAP	0.0882987	0.0343852	0.129236	12815	0.59719	3.7418e-05	2.64371	12797	-0.00498746	0.729504	-0.000683144	8315	0.0116972	0.019833	0.0199159	12098
BGN	2.21674	2.598e-84	185.287	19684	2.30177	6.16144e-115	262.885	19466	0.250074	2.22507e-308	76.9358	19674	0.126245	2.22507e-308	38.8397	19494
BHLHA15	0.392721	7.07147e-07	2.41543	15941	1.42178	2.535e-18	25.0176	17041	0.00010327	0.996362	1.63451e-07	9369	0.0123877	0.0130003	0.0233638	12260
BHLHA9	0.00295354	0.39206	0.00120105	10092	0.212334	0.430082	0.0778094	9135	-0.0691366	0.0350456	-0.100619	3393	-0.0831677	6.86349e-09	-0.678936	2466
BHLHB9	-0.228561	8.45473e-07	-1.38803	4946	-0.228322	0.00126528	-0.661634	5282	-0.0161972	0.230618	-0.0103193	6190	0.00580119	0.174057	0.00440489	10672
BHLHE22	-0.298382	1.56324e-10	-2.92593	4102	-0.60132	6.90152e-07	-3.70476	3596	0.00561807	0.754761	0.000686475	10361	-0.0166349	0.000235016	-0.0603664	4615
BHLHE23	0.00336327	0.151849	0.00275314	10449	0.399083	0.123664	0.362271	10280	-0.0191455	0.050264	-0.024865	5152	-0.00269051	0.301775	-0.00139992	7415
BHLHE40	0.32733	0.00132235	0.942269	14801	0.426029	1.61205e-06	2.46782	12681	0.0705779	0.000291774	0.24949	16996	0.0443521	2.22507e-308	13.645	17620
BHLHE41	-1.46041	9.85421e-41	-58.4256	978	-1.1598	1.56603e-25	-28.769	1595	-0.120964	1.35056e-07	-0.830958	1043	-0.0700715	2.22507e-308	-21.5577	1060
BHMT	-0.072839	9.87294e-07	-0.437438	6115	-0.718676	1.36465e-06	-4.21502	3462	-0.0194256	0.0529927	-0.0247829	5157	-0.00630722	0.0257792	-0.0100205	6169
BHMT2	-2.08605	2.34185e-118	-245.383	212	-3.16019	1.17771e-126	-397.96	132	-0.183356	8.99054e-07	-1.10861	782	-0.120412	2.22507e-308	-37.0451	369
BICC1	-1.01748	8.43223e-27	-26.5298	1693	-0.977934	1.0049e-13	-12.7111	2348	-0.0788182	5.90416e-05	-0.33331	1940	-0.0306021	4.0655e-08	-0.226177	3376
BICD1	-0.0773202	0.231762	-0.0490951	7589	0.118833	0.219475	0.0782655	9140	0.0536165	0.00423663	0.127231	15868	0.0189925	0.000143744	0.0729768	13683
BICD2	-0.277788	1.19658e-11	-3.03402	4065	-0.250435	7.58151e-08	-1.78316	4361	-0.0275176	0.0408105	-0.0382282	4611	-0.0349964	6.66134e-16	-0.531121	2601
BID	0.16871	0.00214303	0.450282	13976	0.325292	2.96294e-07	2.1236	12444	0.0516696	0.00408255	0.123442	15824	0.0267032	6.00993e-08	0.192827	15055
BIK	1.30282	1.3772e-29	37.6008	19192	1.59153	8.54146e-43	66.9533	18558	0.137698	2.50503e-09	1.18436	19077	0.104051	2.22507e-308	32.0115	19345
BIN1	-1.30209	2.60829e-42	-54.1458	1043	-1.64254	4.16136e-49	-79.4674	844	-0.187205	5.10703e-14	-2.4883	313	-0.108772	2.22507e-308	-33.4641	474
BIN2	0.164201	0.0423229	0.225518	13315	0.465773	9.75136e-06	2.33396	12595	0.0312827	0.00327871	0.0777154	15086	0.0237754	4.93976e-10	0.221261	15239
BIN3	-0.283659	2.09104e-06	-1.61108	4774	-0.177483	0.00609936	-0.393075	5673	-0.056821	7.60836e-08	-0.404492	1762	-0.0341441	2.22507e-308	-10.5045	2128
BIRC2	-0.296382	4.51653e-09	-2.47337	4283	-0.22367	1.13698e-05	-1.10588	4831	0.00261909	0.796027	0.000259479	9996	-0.00408015	0.222636	-0.00266191	7082
BIRC3	-0.25316	0.0185355	-0.438472	6112	0.0544053	0.676651	0.00922908	8329	0.0345802	0.151653	0.0283264	13605	0.0101734	0.198158	0.00715178	11072
BIRC5	2.69945	3.46183e-92	246.894	19711	3.52847	8.5819e-164	575.374	19670	0.367248	2.22507e-308	112.985	19702	0.230488	2.22507e-308	70.9102	19686
BIRC6	-0.153569	0.0183883	-0.266514	6519	-0.0378048	0.600801	-0.00836505	7336	0.0412937	9.8135e-05	0.165512	16300	0.0309034	2.22507e-308	9.5075	16918
BIRC7	0.0940302	0.0126878	0.178339	13084	0.701573	6.53581e-05	2.93587	12983	-0.00626855	0.614467	-0.00132581	7952	-0.00359658	0.4239	-0.00134057	7431
BIRC8	0.100458	4.26734e-09	0.840818	14666	0.907418	1.37019e-13	11.6723	15592	-0.0259902	0.122618	-0.0236887	5219	-0.0221489	0.00459408	-0.0517798	4739
BIVM	-0.449863	7.45982e-15	-6.35533	3158	-0.410754	4.7836e-08	-3.00682	3818	-0.0758522	4.39349e-06	-0.406355	1756	-0.0436997	2.22507e-308	-13.4443	1845
BLCAP	-0.690458	1.05834e-42	-28.9822	1605	-0.659648	1.16951e-34	-22.3832	1803	-0.0699297	3.00187e-09	-0.595984	1353	-0.0569798	2.22507e-308	-17.53	1413
BLID	0.00985725	0.552711	0.00253826	10410	1.12282	0.0223925	1.85254	12230	-0.0299475	0.000506715	-0.0986841	3426	-0.0098199	5.62217e-07	-0.0613753	4598
BLK	0.191944	0.00477189	0.445561	13962	1.51037	3.66333e-13	18.7832	16475	-0.0085184	0.24476	-0.00520695	6919	0.00134995	0.514785	0.000389291	9344
BLM	0.928539	2.72508e-39	35.8088	19157	1.95107	9.49096e-83	160.032	19288	0.151172	1.42331e-13	1.94206	19410	0.110491	2.22507e-308	33.993	19397
BLMH	0.270587	0.000994807	0.812372	14623	0.535249	1.21807e-10	5.30664	14019	0.0293513	0.000378604	0.100435	15470	0.0297394	4.18733e-09	0.249159	15419
BLNK	0.739208	1.01656e-19	14.0397	18215	0.954565	1.54238e-32	30.3664	17395	0.118518	2.95702e-08	0.892336	18807	0.098851	2.22507e-308	30.4118	19293
BLOC1S1	0.270193	5.42078e-05	1.15263	15031	0.424426	7.08977e-08	3.03438	13044	0.0091525	0.414846	0.00349729	11374	-0.0031463	0.366173	-0.00137278	7421
BLOC1S1-RDH5	-0.0588979	1.12614e-35	-2.05839	4490	-1.54785	1.66158e-26	-39.9028	1335	-0.868624	0.264803	-0.501263	1515	-0.174371	0.00459428	-0.407641	2828
BLOC1S2	0.249417	4.74767e-10	2.32544	15885	0.317821	1.35291e-13	4.08995	13561	0.0240977	0.0533764	0.030668	13710	0.020752	5.00472e-08	0.151502	14721
BLOC1S3	0.601857	3.23752e-40	23.7672	18796	0.756215	1.35793e-51	38.4665	17787	0.0436437	0.00598352	0.0970219	15410	0.0354731	8.88178e-16	0.533923	16456
BLVRA	0.397765	6.22449e-06	2.07073	15741	0.631859	7.05093e-14	8.31005	14907	0.0495693	0.000144614	0.190335	16537	0.0289992	1.55431e-14	0.400434	16097
BLVRB	0.281219	0.00323093	0.700424	14482	0.492465	2.93624e-07	3.21689	13151	0.0100179	0.433299	0.00363861	11403	0.00660555	0.22824	0.00423818	10634
BLZF1	0.219381	0.000393473	0.74701	14552	0.36796	6.28633e-09	3.01786	13028	0.0528487	0.00615702	0.116829	15733	0.00319232	0.464874	0.00106197	9756
BMF	0.641489	7.57018e-23	14.1903	18230	0.901833	4.06537e-35	31.0149	17438	0.0822652	7.2527e-10	0.751863	18608	0.045418	2.22507e-308	13.973	17678
BMI1	0.13554	0.00685888	0.293274	13550	0.466463	8.36259e-06	2.36854	12620	0.0502272	8.02442e-05	0.20571	16676	0.0408708	2.22507e-308	12.574	17398
BMP1	0.379905	8.98484e-07	2.29709	15869	0.584561	1.14575e-10	5.81107	14218	0.0604572	0.000133836	0.234176	16891	0.0471836	2.22507e-308	14.5161	17775
BMP10	0.00221679	0.586089	0.000514375	9814	0.407438	0.397003	0.163467	9598	0.00416656	0.434602	0.00150791	10778	0.00462065	0.00663781	0.0100637	11388
BMP15	0.00222917	0.412369	0.000857592	9972	0.475808	0.241198	0.293872	10068	0.00729893	0.238891	0.00453848	11579	0.00983861	5.33058e-05	0.0420426	12979
BMP2	-1.34582	2.38128e-85	-113.888	559	-2.15663	1.76884e-46	-98.6709	717	-0.187507	5.42293e-09	-1.54989	515	-0.0973978	2.22507e-308	-29.9647	612
BMP2K	-0.421332	1.6972e-07	-2.85253	4138	-0.330929	0.000537961	-1.08189	4860	0.0564383	0.00232942	0.148588	16116	0.0311906	2.75109e-11	0.329388	15820
BMP3	-0.479539	6.07544e-36	-16.8877	2143	-3.86775	4.61165e-65	-248.836	237	0.00391014	0.432976	0.00142148	10747	0.00878766	5.04994e-05	0.0377581	12843
BMP4	-0.848018	1.05505e-11	-9.30846	2753	-0.306613	0.034807	-0.447144	5570	-0.0654806	4.22991e-05	-0.286391	2104	-0.034216	5.84091e-10	-0.315934	3049
BMP5	-0.942248	1.09987e-33	-31.0552	1530	-1.31783	3.4124e-07	-8.52235	2767	-0.119365	1.50669e-08	-0.933672	938	-0.0861026	2.22507e-308	-26.4897	776
BMP6	-1.45265	1.04597e-78	-113.279	562	-1.85198	6.37392e-40	-72.5894	890	-0.118772	7.66187e-08	-0.845145	1029	-0.0334054	8.65974e-15	-0.469763	2699
BMP7	-0.198371	0.0813712	-0.216131	6695	0.540201	0.00291106	1.36992	11833	-0.011235	0.506629	-0.00331782	7296	0.0105571	0.0379546	0.0149988	11799
BMP8A	1.19585	3.169e-63	74.7398	19502	2.66746	4.51788e-157	417.044	19589	0.0494899	0.000143161	0.190248	16534	0.0131414	2.22507e-308	4.04297	16766
BMP8B	0.341246	1.2966e-06	2.00898	15713	1.04394	2.53579e-16	16.2812	16212	-0.00115008	0.945162	-2.81699e-05	9128	0.0108507	0.00922538	0.0220814	12208
BMPER	-0.979812	7.26193e-72	-69.7028	844	-2.03027	3.15495e-28	-55.8346	1093	-0.143583	4.39046e-10	-1.34358	627	-0.0355981	1.33227e-15	-0.529536	2604
BMPR1A	-0.504916	1.86471e-22	-10.9715	2576	-0.502307	4.1452e-17	-8.22902	2809	-0.0469814	0.000740983	-0.147061	2925	-0.0306619	1.53246e-08	-0.239611	3311
BMPR1B	1.78348	1.06685e-12	21.3516	18693	4.1615	5.13059e-65	267.542	19470	0.222733	1.2833e-09	1.98047	19420	0.120205	2.22507e-308	36.9814	19468
BMPR2	-0.473947	1.86037e-14	-6.50748	3136	-0.419033	1.98871e-11	-4.48425	3395	0.0021516	0.870103	0.00013002	9826	-0.0137901	7.58476e-05	-0.0568159	4662
BMS1	0.0474402	0.216669	0.03151	11737	0.127657	0.00426317	0.302582	10097	-0.00181279	0.863064	-0.00011594	8912	-0.00951976	0.00294872	-0.0240885	5440
BMS1P4	-0.1973	9.46528e-05	-0.793911	5558	-0.226267	0.00334241	-0.560224	5418	0.341119	0.375125	0.145257	16072	0.0520508	0.262107	0.0302687	12574
BMX	-1.47478	9.02747e-165	-241.93	219	-2.70958	1.48305e-92	-248.818	238	-0.159017	1.62795e-08	-1.23848	690	-0.0941406	2.22507e-308	-28.9626	656
BNC1	-0.488273	4.46933e-20	-9.44796	2739	-1.15349	1.57238e-07	-7.84774	2856	-0.102216	1.29797e-07	-0.703931	1188	-0.0327752	2.22045e-16	-0.513049	2636
BNC2	-0.298939	7.20657e-07	-1.83616	4606	-0.422409	0.000325639	-1.47305	4562	-0.0172983	0.381735	-0.00723483	6587	-0.0318936	7.01017e-08	-0.228176	3363
BNIP1	0.284848	6.80955e-11	2.89602	16166	0.402792	7.02029e-15	5.70098	14183	0.0174343	0.0890655	0.0183111	13068	0.0313086	4.44089e-16	0.480666	16335
BNIP2	-0.724512	2.7851e-49	-35.1788	1428	-0.71937	4.26128e-51	-36.235	1417	-0.0683548	2.10768e-05	-0.31964	1996	-0.0809262	2.22507e-308	-24.8972	861
BNIP3	-0.218207	0.00675399	-0.473605	6044	-0.153419	0.0919944	-0.158979	6240	-0.017983	0.373067	-0.00770058	6518	-0.0154506	0.0396626	-0.0216559	5532
BNIP3L	-0.787647	5.18642e-31	-23.854	1785	-0.809676	5.83003e-33	-26.0994	1674	-0.0965657	4.3561e-07	-0.614245	1317	-0.0637034	2.22507e-308	-19.5985	1216
BNIPL	0.667954	4.12837e-06	3.59641	16423	1.11767	6.49018e-15	15.8572	16164	0.111586	2.125e-06	0.632986	18402	0.0488117	2.22507e-308	15.017	17865
BOC	-1.94783	1.80186e-70	-135.85	447	-1.65006	1.1213e-38	-62.6203	996	-0.244962	1.77636e-15	-3.61331	191	-0.128121	2.22507e-308	-39.4167	308
BOD1	0.038447	0.425659	0.0142615	11287	0.135134	0.0077952	0.284887	10039	-0.00631976	0.554917	-0.00161642	7818	-0.00196519	0.539	-0.00052748	7792
BOK	-1.01579	1.9994e-28	-28.1365	1637	-1.32586	4.09271e-50	-65.4817	972	-0.0445064	0.119291	-0.0410968	4524	-0.0306093	4.10853e-08	-0.22609	3377
BOLA1	0.709669	2.09813e-20	13.965	18211	0.962932	2.66141e-32	30.4045	17398	0.067857	7.94578e-07	0.413918	17757	0.0505214	2.22507e-308	15.543	17963
BOLA3	0.516109	2.8272e-18	9.05701	17697	0.640769	7.82039e-22	13.5246	15875	0.0782954	6.72328e-06	0.404977	17733	0.0327507	2.22507e-308	10.0758	16980
BOLA3-AS1	-0.451494	2.01462e-16	-7.08656	3042	-0.549997	1.66772e-07	-3.72781	3592	-0.00773159	0.368567	-0.00335152	7283	0.00162207	0.68354	0.000268024	9213
BOLL	0.0149603	0.139982	0.012775	11222	1.67004	5.49213e-12	18.805	16477	0.00743654	0.411204	0.00287008	11235	0.0119997	2.87728e-07	0.0784903	13802
BOP1	0.712892	1.10256e-20	14.2276	18237	1.28417	2.31417e-34	43.1938	17987	0.107076	3.6178e-09	0.903891	18822	0.0720136	2.22507e-308	22.1552	18798
BORA	0.368476	1.79036e-11	3.96003	16568	0.700019	4.15933e-21	14.2671	15978	0.110973	6.53109e-07	0.686371	18519	0.0991567	2.22507e-308	30.5058	19299
BPESC1	0.00130458	0.565262	0.000323211	9697	0.427311	0.184593	0.313554	10144	-0.00512727	0.255188	-0.00304118	7371	-0.00560452	0.00366705	-0.0136508	5904
BPGM	0.218943	2.25873e-06	1.23618	15122	0.306655	1.78599e-09	2.68266	12824	0.0973198	6.00961e-10	0.897401	18813	0.0896268	2.22507e-308	27.5739	19159
BPHL	-0.00504631	0.924479	-0.000172093	9066	0.0225927	0.695187	0.00356735	8148	0.0173395	0.200168	0.0121135	12556	-0.000783116	0.833747	-6.18392e-05	8313
BPI	-0.15963	0.0392265	-0.224508	6663	0.432185	0.0715294	0.495074	10589	0.00175287	0.905789	7.5326e-05	9703	0.0106787	0.030898	0.0161256	11867
BPIFA1	0.07294	0.197946	0.05131	12052	2.67628	2.22584e-08	20.4802	16660	0.00592716	0.472648	0.00192907	10938	0.0117397	1.15174e-05	0.0579783	13381
BPIFA2	0.0807514	0.0298556	0.123144	12770	3.30811	2.08261e-16	51.8757	18231	0.00400895	0.500614	0.00120468	10637	0.00734993	0.00848056	0.0152259	11811
BPIFA3	0.00119302	0.868119	7.32759e-05	9468	-0.280432	0.591454	-0.0639608	6714	0.0117158	0.095539	0.011948	12538	0.0104527	0.000527017	0.0342658	12733
BPIFA4P	0.115211	0.0116259	0.222883	13305	4.33938	1.51738e-23	99.0199	18954	0.0128561	0.049798	0.0167487	12945	0.014463	2.04916e-05	0.0678087	13587
BPIFB1	1.21341	2.32062e-09	10.477	17849	3.23733	5.16276e-41	130.423	19155	0.112656	1.59876e-06	0.652979	18446	0.0723137	2.22045e-16	1.13197	16745
BPIFB2	-0.171705	0.305976	-0.0883102	7252	1.28046	1.34167e-06	7.5193	14708	0.0271719	0.00916648	0.0553709	14542	0.0186902	2.34077e-05	0.0865476	13924
BPIFB3	0.018881	0.424572	0.00702465	10922	1.09623	0.0232824	1.79012	12180	0.000372481	0.972567	4.49979e-06	9446	0.00560527	0.331256	0.00268962	10325
BPIFB4	0.0459727	0.144653	0.038602	11873	1.64851	6.28634e-08	11.8719	15629	0.000143725	0.980874	1.20536e-06	9409	0.00757237	0.000659645	0.0240854	12287
BPIFB6	0.0869994	0.00544181	0.196989	13182	3.25468	2.99996e-22	70.0501	18617	0.00270719	0.561735	0.000678066	10355	0.000401886	0.812824	3.61713e-05	8838
BPIFC	0.00579748	0.594622	0.00130883	10126	0.381367	0.187064	0.277639	10014	-0.00679094	0.194814	-0.00482415	6978	-0.00130554	0.38251	-0.000544876	7774
BPNT1	0.710257	7.80641e-40	27.7764	18955	0.854844	9.88837e-61	51.2948	18217	0.153637	8.13051e-10	1.39654	19213	0.106013	2.22507e-308	32.615	19364
BPTF	-0.132154	0.0656344	-0.15632	6919	0.0404661	0.601323	0.00893863	8319	-0.00266665	0.862513	-0.00017129	8814	-0.0185872	1.81273e-05	-0.0881344	4275
BRAF	-0.0389289	0.453305	-0.0133764	8202	0.104611	0.187423	0.076071	9122	0.0329006	0.0454521	0.0441673	14216	0.0471705	2.22507e-308	14.5121	17773
BRAP	-0.0729917	0.022657	-0.120057	7081	-0.0328061	0.348518	-0.0150178	7218	-0.0152328	0.291056	-0.00816512	6460	-0.0187717	1.9426e-05	-0.088445	4271
BRAT1	0.577452	2.6643e-18	10.1484	17812	0.727588	1.16004e-26	18.8704	16486	0.0285294	0.00611326	0.0631564	14732	0.0245251	8.28038e-09	0.198211	15086
BRCA1	0.577419	3.04862e-17	9.53659	17746	1.07343	1.67096e-32	34.1104	17599	0.0706067	6.06671e-05	0.297752	17260	0.0328571	1.09024e-13	0.425909	16179
BRCA2	0.493398	3.11191e-22	10.6115	17866	1.51517	6.50237e-48	71.4964	18640	0.095919	4.76347e-10	0.894164	18809	0.0743632	2.22507e-308	22.878	18861
BRCC3	0.375708	4.04411e-13	4.65622	16804	0.523518	2.6045e-20	10.2527	15321	0.0936808	7.89973e-11	0.946399	18880	0.0813247	2.22507e-308	25.0198	19011
BRD1	-0.148204	0.000731714	-0.464716	6057	-0.0890179	0.0513645	-0.114774	6424	-0.0067984	0.569554	-0.00166197	7798	-0.0172277	3.43178e-05	-0.0769129	4407
BRD2	0.0745205	0.0674012	0.0872883	12464	0.144186	0.000343543	0.499464	10602	0.019849	0.142145	0.0168175	12950	0.00864346	0.0340288	0.0126899	11639
BRD3	0.1276	0.0255398	0.203239	13216	0.247531	1.6698e-05	1.18254	11638	0.0101759	0.35264	0.00460633	11588	0.00489826	0.108308	0.00472847	10724
BRD4	0.202131	1.38171e-05	0.982271	14851	0.304678	4.18962e-10	2.85721	12940	-0.00736544	0.586661	-0.00170593	7784	-0.00263297	0.387606	-0.00108375	7512
BRD7	-0.135171	0.00208566	-0.362362	6268	-0.0470022	0.340373	-0.0219991	7109	-0.013395	0.19823	-0.00941442	6293	-0.0123446	0.00012053	-0.0483772	4815
BRD7P3	0.0123673	0.560267	0.00311168	10507	0.182689	0.0568543	0.227491	9854	0.000557146	0.950504	1.2283e-05	9493	0.00108711	0.727014	0.000150519	9081
BRD8	-0.00873114	0.858673	-0.00057776	8917	0.0639115	0.167013	0.0496752	8900	0.00704344	0.610672	0.00150865	10779	-0.00245309	0.538193	-0.000660032	7702
BRD9	0.0640659	0.129408	0.0568931	12132	0.147554	0.00134905	0.423477	10418	-0.022794	0.000587409	-0.0736489	3795	-0.019769	4.1429e-09	-0.165717	3661
BRDT	0.0749436	0.0105114	0.148264	12934	1.54628	2.49841e-12	17.9405	16394	0.0120423	0.125594	0.0108505	12417	0.012653	0.0058366	0.0282649	12509
BRE	0.0108513	0.760751	0.00128867	10118	0.0609123	0.122151	0.0556193	8962	0.0290305	0.000147265	0.111242	15653	0.0203862	2.86882e-13	0.25569	15462
BREA2	0.201675	4.88992e-08	1.47438	15320	0.974589	1.28904e-16	15.486	16120	0.00723914	0.473012	0.00235364	11082	-0.00480942	0.111394	-0.00458405	6765
BRF1	0.364444	2.50042e-12	4.22828	16661	0.480491	7.79977e-17	7.73971	14757	0.035104	0.0105615	0.0693751	14893	0.0106643	0.00234381	0.028048	12498
BRF2	0.302841	0.000508677	0.997424	14869	0.728923	3.48069e-12	8.35224	14921	0.0471136	0.00122212	0.137237	15988	0.0328701	1.68754e-14	0.452712	16267
BRI3	-0.107869	0.081643	-0.11737	7091	-0.0717909	0.302048	-0.0373258	6926	0.0189202	0.227557	0.012164	12559	-0.00143055	0.761464	-0.000169307	8129
BRI3BP	0.84737	1.06317e-37	31.3302	19055	1.181	3.02153e-53	62.0257	18474	0.182732	3.83449e-12	2.08612	19439	0.107536	2.22507e-308	33.0839	19378
BRIP1	0.799319	8.61713e-34	26.4292	18907	2.17155	1.39312e-84	182.097	19343	0.148541	1.32166e-07	1.02179	18952	0.108881	2.22507e-308	33.4976	19383
BRIX1	0.509398	1.22814e-20	10.1425	17811	0.645257	1.67259e-28	17.9231	16391	0.0442328	0.00148554	0.125095	15843	0.0311529	1.13214e-11	0.341003	15876
BRK1	0.0500559	0.240772	0.0309543	11723	0.104985	0.0253739	0.167515	9614	0.00105492	0.914589	4.09036e-05	9619	0.00828878	0.00432235	0.019597	12082
BRMS1	0.814394	3.99928e-31	24.756	18842	0.97605	2.06155e-40	38.7353	17796	0.066691	9.20214e-07	0.402554	17717	0.0331958	2.22507e-308	10.2128	16995
BRMS1L	-0.357191	3.28625e-18	-6.24487	3183	-0.378173	8.48859e-14	-4.94316	3303	-2.21728e-06	0.999893	-1.03225e-10	9350	-0.0210647	6.84377e-06	-0.108793	4080
BROX	0.243927	0.0123696	0.465325	14006	0.502216	5.29829e-08	3.65405	13356	0.0726514	4.44089e-16	1.11538	19025	0.0604338	2.22507e-308	18.5926	18396
BRPF1	0.025538	0.515844	0.0073417	10945	0.0832565	0.0504972	0.107961	9356	-0.0121886	0.212118	-0.0082081	6452	-0.0116689	0.000100379	-0.0466564	4857
BRPF3	0.0877474	0.138017	0.0754687	12345	0.17882	0.0018891	0.487061	10571	0.0290262	0.0514179	0.0374115	13984	0.0086418	0.0158843	0.0155469	11831
BRS3	-0.00282621	0.739723	-0.000370038	8980	-0.246693	0.400472	-0.0980425	6505	-0.00107847	0.893879	-5.25442e-05	9060	0.00176667	0.484764	0.000555565	9458
BRSK1	0.504967	8.81696e-11	5.07728	16918	1.10068	2.88977e-22	23.7076	16947	0.0124718	0.137635	0.0107416	12400	0.0166219	1.12357e-06	0.0988905	14108
BRSK2	0.332521	2.90751e-08	2.50604	15980	2.85859	5.31339e-49	137.997	19192	0.00832525	0.202796	0.0057689	11782	0.00878916	1.73718e-07	0.0594161	13415
BRWD1	0.0850144	0.152062	0.06954	12283	0.227338	0.000999744	0.682038	10961	0.0384906	0.0385483	0.0544255	14516	0.0387291	3.89222e-11	0.403163	16102
BRWD3	0.168874	0.00135297	0.484452	14057	0.371897	6.26249e-07	2.30697	12576	0.00143668	0.926734	4.74747e-05	9639	0.0171297	4.58762e-05	0.0743157	13709
BSCL2	0.0682062	0.176231	0.0514219	12056	0.212757	0.00147949	0.602078	10809	0.0678418	1.05731e-07	0.47325	17973	0.0449959	2.22507e-308	13.8431	17659
BSDC1	-0.0681122	0.107265	-0.0660375	7430	-0.000218624	0.995774	-4.02113e-07	7788	-0.0172901	0.0453702	-0.0232245	5243	-0.0123873	0.000111988	-0.0489399	4804
BSG	0.563086	7.93494e-17	9.06594	17698	0.648214	9.30906e-20	12.3362	15710	0.0476672	0.00795774	0.100063	15465	0.0236801	2.56118e-05	0.108729	14218
BSN	0.0315767	0.371924	0.0135636	11253	0.511859	0.000295148	1.80684	12196	-0.0139093	0.0861937	-0.0148067	5778	0.000633386	0.794559	6.32588e-05	8908
BSN-AS2	0.0327695	0.000780806	0.10183	12599	1.04145	8.60967e-09	8.39934	14930	-0.00274847	0.707129	-0.000413647	8521	0.00331398	0.155671	0.00267701	10321
BSND	0.0384393	0.0182015	0.0668803	12255	1.19044	1.24019e-07	8.22181	14879	-0.0172283	0.079049	-0.0189874	5483	0.00704797	0.00407106	0.0168467	11928
BSPH1	0.00128397	0.817622	0.00011228	9507	-0.0934263	0.886167	-0.00490345	7419	-0.047342	0.232422	-0.0300017	4916	-0.0473678	0.231606	-0.0300905	5239
BSPRY	0.977006	5.9786e-23	21.7124	18714	0.880073	2.16009e-20	17.3071	16317	0.134488	2.96245e-06	0.743494	18595	0.0876737	2.22507e-308	26.973	19127
BST1	-0.878639	9.10921e-41	-35.1811	1427	-1.09713	1.02602e-35	-38.3873	1371	-0.041409	0.0269789	-0.0649697	3939	-0.0307836	3.32341e-07	-0.199429	3484
BST2	0.813913	2.13806e-08	6.2427	17186	1.34291	6.71924e-26	33.8046	17578	0.108907	5.14188e-07	0.6849	18517	0.0450342	1.68754e-14	0.620245	16577
BSX	0.00365141	0.0805844	0.00399373	10619	0.785448	0.0501443	1.02091	11456	-0.072998	4.6914e-05	-0.315986	2011	-0.072998	4.6914e-05	-0.315986	3048
BTAF1	-0.603005	7.74858e-21	-12.1269	2477	-0.62207	6.59857e-20	-11.9316	2422	-0.0442735	0.00074991	-0.138354	2991	-0.0461974	2.22507e-308	-14.2127	1756
BTBD1	-0.0815223	0.0740853	-0.092142	7231	-0.107027	0.0285931	-0.165221	6217	0.003704	0.75619	0.000449551	10176	0.00336972	0.301269	0.00175578	10057
BTBD10	0.153702	3.99782e-05	0.676007	14440	0.226169	6.44873e-09	1.85245	12229	0.0194058	0.102093	0.0192312	13130	0.0248827	4.66294e-15	0.356602	15934
BTBD11	-0.765924	3.26039e-35	-26.4142	1697	-1.06216	2.85399e-16	-16.5107	2102	-0.0705755	0.000131017	-0.274022	2146	-0.0531944	2.22507e-308	-16.3654	1524
BTBD16	-0.00796025	0.554767	-0.00203695	8689	0.0238235	0.875813	0.00137196	8035	0.0010284	0.835806	8.01068e-05	9711	0.000927358	0.00932544	0.00188284	10101
BTBD17	-0.00295744	0.818055	-0.000257941	9028	-0.263068	0.227527	-0.169144	6204	0.00170253	0.798418	0.000166456	9879	0.000693986	0.731783	9.41165e-05	8981
BTBD18	0.0152557	0.505565	0.00451909	10690	0.306524	0.0218206	0.509177	10631	-0.0194895	0.307577	-0.00997952	6231	-0.0194634	3.44189e-05	-0.0868692	4293
BTBD19	-0.260788	1.08131e-07	-1.81666	4617	-0.39195	7.23579e-05	-1.62288	4466	0.0132179	0.356942	0.00591372	11814	-0.00984551	0.0199283	-0.0167426	5748
BTBD2	0.0265921	0.640467	0.00514566	10751	0.111333	0.0500596	0.14479	9535	-0.0236491	0.00248882	-0.0615825	4020	-0.0181344	1.28549e-07	-0.124963	3918
BTBD3	-0.308906	1.46479e-06	-1.80223	4629	-0.168268	0.0217398	-0.279787	5908	-0.0359548	0.0480765	-0.0473909	4355	-0.0232668	0.00042883	-0.0783558	4387
BTBD6	-0.297024	1.52553e-08	-2.32171	4348	-0.417812	4.06066e-13	-5.17727	3261	-0.0402053	0.000378001	-0.137603	2999	-0.0262377	6.66134e-16	-0.398194	2843
BTBD7	-0.468463	1.03193e-20	-9.36286	2746	-0.4631	1.95486e-16	-7.27478	2942	-0.0721882	7.60965e-10	-0.658258	1253	-0.0636207	2.22507e-308	-19.5731	1220
BTBD8	-0.376129	4.97325e-19	-6.88442	3075	-0.779185	1.51373e-11	-8.43074	2777	-0.0086963	0.23158	-0.00552474	6871	-0.00296151	0.197623	-0.00208538	7225
BTBD9	0.080459	0.0461178	0.107504	12650	0.184021	0.000222843	0.672045	10940	0.0297548	0.00849394	0.0616189	14686	0.0260769	4.95159e-14	0.34696	15902
BTC	-0.365333	3.83986e-09	-3.07452	4050	-0.352243	0.00598752	-0.782949	5138	-0.00541089	0.647663	-0.00102077	8094	0.00836855	0.0568193	0.0104231	11428
BTD	-0.537624	4.21271e-16	-8.2662	2877	-0.570369	2.41568e-16	-8.90744	2721	-0.0331558	0.0813233	-0.0361327	4677	-0.0208807	0.00063331	-0.0667846	4532
BTF3	-0.218092	0.000440396	-0.73195	5634	-0.107652	0.067788	-0.125829	6379	-0.0926197	8.80296e-12	-1.02395	841	-0.0446196	2.22507e-308	-13.7273	1811
BTF3L4	0.237311	6.66078e-09	1.94036	15676	0.317393	1.67214e-12	3.73785	13401	0.046102	0.0166042	0.0820514	15167	0.0290057	3.74656e-12	0.33143	15834
BTF3P11	0.00325743	0.766946	0.000375371	9724	0.0535459	0.683866	0.00883664	8314	-0.0362888	0.000425209	-0.122344	3161	-0.00824417	0.00301143	-0.0207854	5567
BTG1	-0.608532	5.9605e-18	-10.4818	2628	-0.477336	1.02917e-11	-5.24473	3250	-0.0468786	0.000178122	-0.175761	2680	-0.0294055	2.22507e-308	-9.04669	2240
BTG2	-0.915021	2.82113e-12	-10.5681	2618	-0.626895	2.37699e-07	-4.15254	3480	-0.0755833	1.23363e-06	-0.446608	1644	-0.0506305	2.22507e-308	-15.5766	1602
BTG3	-0.430621	2.0321e-05	-2.02049	4513	-0.03786	0.728793	-0.00520182	7415	-0.0351975	0.00441019	-0.0829092	3642	-0.0273823	2.19332e-09	-0.2371	3321
BTG4	0.0231318	0.0128512	0.0437436	11952	1.29826	3.7375e-06	7.0462	14575	0.0105752	0.0192616	0.0181398	13050	0.0100392	3.74544e-08	0.0745559	13715
BTK	0.208689	0.00427045	0.494495	14091	0.364658	9.71441e-05	1.46322	11915	0.0356978	0.00778549	0.0752765	15026	0.019801	6.21216e-07	0.1229	14405
BTLA	0.0780445	0.14237	0.0660709	12246	0.838616	7.56206e-07	5.13347	13965	0.0255358	0.158038	0.0204602	13196	0.0224366	2.22524e-05	0.104389	14165
BTN1A1	-0.283329	5.10567e-10	-2.63267	4222	-1.75998	3.91636e-22	-37.6761	1388	0.0178874	0.329134	0.00863294	12176	0.0230569	1.15951e-05	0.113802	14282
BTN2A1	-0.253481	1.67996e-08	-1.97074	4530	-0.211574	3.37795e-06	-1.1576	4775	-0.00183021	0.859887	-0.000119986	8899	-0.0125111	8.59072e-05	-0.0508696	4758
BTN2A2	0.0841159	0.131756	0.0740412	12336	0.237612	0.000412742	0.804157	11167	0.0475433	2.94871e-06	0.262932	17077	0.032838	2.22507e-308	10.1027	16983
BTN2A3P	-0.279072	1.26632e-19	-5.27376	3367	-0.613602	4.68067e-15	-8.79273	2735	-0.00730319	0.360278	-0.00323795	7322	-0.00368208	0.152327	-0.00300908	7012
BTN3A1	-0.414688	1.69672e-08	-3.22229	3988	-0.25863	0.000922638	-0.784933	5136	-0.00861323	0.490549	-0.00266422	7460	-0.00920353	0.030066	-0.0140071	5883
BTN3A2	-0.263106	0.00139955	-0.750908	5609	-0.0954002	0.268607	-0.0544623	6783	0.00608699	0.683888	0.00100444	10538	-0.0103081	0.0624567	-0.0124153	5982
BTN3A3	-0.422844	1.12049e-07	-2.93902	4096	-0.249462	0.00319339	-0.622594	5333	-0.0133139	0.333775	-0.00634466	6735	-0.00782734	0.160244	-0.00622444	6527
BTNL2	-0.0126878	1.54729e-19	-0.238663	6610	-1.66624	8.19035e-16	-25.1381	1705	0.00499631	0.502863	0.00149165	10772	0.00752781	0.000894128	0.0229493	12243
BTNL3	-0.0268448	6.72587e-07	-0.165693	6868	-1.06464	2.62181e-07	-7.00683	2982	-0.00591027	0.555967	-0.00150683	7871	0.00198195	0.635452	0.000390279	9347
BTNL8	-0.0403093	0.00561228	-0.0907307	7236	-0.590673	0.00347547	-1.45246	4580	-0.00545948	0.585419	-0.00126951	7986	0.000385091	0.932975	1.16029e-05	8728
BTNL9	-3.3122	3.24327e-199	-657.435	15	-3.98358	1.34327e-174	-692.632	41	-0.292647	5.60985e-09	-2.41465	322	-0.161405	2.22507e-308	-49.6566	154
BTRC	0.111926	0.111126	0.106798	12642	0.331564	1.68736e-05	1.58248	12026	0.0336749	0.00295981	0.0851549	15215	0.0338785	2.22507e-308	10.4228	17027
BUB1	2.07668	2.68155e-86	177.705	19679	3.26186	1.48124e-187	609.412	19678	0.489491	6.66134e-16	7.42873	19630	0.0388483	5.34452e-11	0.399053	16088
BUB1B	1.80541	1.03353e-82	148.017	19651	2.93233	4.23736e-175	511.319	19645	0.234779	1.21972e-09	2.09276	19441	0.206098	2.22507e-308	63.4064	19667
BUB3	0.873076	5.40869e-47	40.3945	19238	1.04536	1.27815e-63	65.7463	18542	0.122767	7.43849e-14	1.61174	19301	0.0726014	2.22507e-308	22.336	18814
BUD13	-0.223202	2.59007e-08	-1.69337	4706	-0.168783	8.38571e-05	-0.688036	5253	-0.0472449	4.48761e-08	-0.347155	1903	-0.0380212	2.22507e-308	-11.6973	2017
BUD31	0.432502	3.16004e-19	8.00142	17544	0.532384	3.91958e-25	12.9938	15805	0.0368136	0.00186689	0.10046	15471	0.0160328	1.39724e-08	0.125933	14436
BVES	-0.679124	8.67129e-45	-29.9235	1568	-1.08792	7.08386e-22	-23.0092	1779	-0.031908	0.0118296	-0.0614876	4022	-0.011359	0.000287334	-0.0402293	4990
BVES-AS1	-0.177578	9.23414e-29	-4.97832	3435	-1.38982	1.34732e-16	-22.0572	1820	-0.0359039	9.34724e-05	-0.144668	2944	-0.00623697	0.000266758	-0.0222902	5503
BYSL	0.708988	5.52466e-28	19.3254	18584	0.929498	1.01796e-39	36.2432	17693	0.0509109	0.00212311	0.136086	15975	0.0559846	2.22507e-308	17.2238	18204
BZRAP1	-0.314017	0.000278192	-1.11654	5181	-0.229906	0.0431662	-0.313789	5832	-0.0381607	0.0114559	-0.0740687	3786	-0.0316252	1.0525e-09	-0.283924	3146
BZW1	0.354682	4.34353e-10	3.32059	16334	0.485493	1.20326e-16	7.72888	14753	0.0613693	7.57273e-07	0.375626	17613	0.0420043	2.22507e-308	12.9227	17469
BZW2	0.755993	3.84423e-31	22.9937	18761	0.829422	3.91172e-37	30.1973	17385	0.0557609	6.16582e-05	0.234754	16899	0.0576383	2.22507e-308	17.7326	18275
C10orf10	-2.27266	1.90153e-72	-162.997	378	-2.24534	1.58803e-83	-185.912	377	-0.137608	1.78201e-06	-0.791121	1080	-0.139873	2.22507e-308	-43.0323	238
C10orf105	-0.167779	1.58466e-39	-6.50982	3135	-1.15923	1.30865e-27	-31.1639	1530	-0.422683	0.351292	-0.192038	2585	-0.0834747	0.121126	-0.0765266	4414
C10orf107	-0.156952	0.0515125	-0.202167	6743	0.202734	0.229947	0.12942	9462	-0.00202854	0.782257	-0.000216345	8742	0.000310483	0.901067	1.40472e-05	8749
C10orf11	-0.48866	1.41698e-09	-4.32398	3619	-0.433297	1.76282e-05	-2.05981	4226	-0.0198691	0.381087	-0.00832469	6435	-0.0184938	0.00304027	-0.0465505	4858
C10orf111	-0.0493784	0.00198687	-0.133412	7019	-0.261343	0.0101573	-0.520914	5462	-0.0141788	0.433875	-0.00514173	6926	-0.00993452	0.299967	-0.00519502	6667
C10orf113	0.0625326	0.14089	0.0532228	12081	1.59719	5.40596e-08	11.607	15579	0.00830459	0.260965	0.00484504	11631	0.00622807	0.0205237	0.0105114	11434
C10orf12	0.0872729	0.087329	0.0924082	12507	0.323998	0.000308708	1.13738	11591	0.043638	0.000133522	0.169073	16339	0.0249039	2.22507e-308	7.66174	16796
C10orf120	0.00438198	0.486771	0.00137014	10146	0.378303	0.299969	0.197823	9751	-0.0392351	0.368492	-0.0170113	5619	-0.0151228	0.409988	-0.00585599	6580
C10orf128	-1.79204	1.26964e-79	-141.385	431	-1.8703	1.91349e-71	-132.264	542	-0.150236	1.00242e-05	-0.75102	1127	-0.112511	2.22507e-308	-34.6143	438
C10orf131	0.0254798	0.215719	0.0169723	11388	0.250241	0.0175001	0.439663	10457	0.00784266	0.804525	0.000740821	10399	0.00106736	0.966554	1.57689e-05	8754
C10orf2	0.237891	1.17698e-05	1.17262	15046	0.321634	3.27642e-07	2.08567	12409	-0.0301743	0.230871	-0.0192099	5469	-0.00391814	0.462699	-0.00131141	7440
C10orf25	-0.381972	1.27472e-31	-11.8009	2501	-0.770158	3.30603e-23	-17.3137	2053	-0.030633	0.00402628	-0.0733689	3801	-0.0144815	0.000921558	-0.0439584	4909
C10orf32	-0.403611	1.25086e-09	-3.59327	3847	-0.312916	3.12994e-06	-1.72243	4408	-0.0547045	0.000322501	-0.190999	2592	-0.0297285	7.27265e-11	-0.301396	3092
C10orf35	0.735946	1.9502e-21	15.2414	18316	0.914023	1.1595e-27	24.6199	17014	0.0711567	9.15505e-06	0.358511	17532	0.0252309	3.78448e-09	0.212494	15193
C10orf53	0.00436772	0.103028	0.00431113	10662	1.66639	0.00348947	4.09473	13564	0.00458675	0.583332	0.00107369	10567	0.0141838	5.87315e-06	0.0741974	13707
C10orf54	-1.60236	4.31138e-79	-125.569	501	-1.6028	2.44376e-69	-109.971	649	-0.121912	1.40213e-10	-1.20123	706	-0.108507	2.22507e-308	-33.3826	479
C10orf55	-0.0893458	0.000140887	-0.344082	6314	-0.235037	0.0311317	-0.354153	5741	0.000917953	0.901805	4.12046e-05	9622	-0.000319417	0.88263	-1.73191e-05	8436
C10orf62	-0.0059121	0.0824437	-0.00640779	8422	-0.461037	0.0443372	-0.623889	5326	-0.00938595	0.299792	-0.00491054	6964	0.00365006	0.204461	0.00251632	10285
C10orf67	0.0527645	0.00113043	0.155484	12972	1.59226	1.00336e-12	19.1048	16510	0.015637	0.0895622	0.0163856	12923	0.00248536	0.506867	0.000733446	9577
C10orf71	-0.0671511	0.00487503	-0.155255	6931	-0.945187	0.000187483	-3.52275	3641	-0.002824	0.741004	-0.000367627	8562	0.00990401	0.00895262	0.0202839	12121
C10orf76	-0.0603498	0.066225	-0.0711511	7384	-0.0177221	0.607326	-0.00383822	7452	0.00555517	0.59015	0.00127234	10669	0.0102814	0.000330095	0.0357934	12785
C10orf82	0.593916	5.09901e-05	2.54939	16011	2.10667	7.06867e-17	34.0242	17595	0.0465928	0.00236577	0.122354	15806	0.0329699	1.00257e-08	0.263723	15493
C10orf88	0.0702071	0.0372114	0.100349	12587	0.14765	0.000575753	0.478352	10555	0.018004	0.0604959	0.0219338	13269	0.0195493	3.30172e-07	0.126704	14448
C10orf90	-1.11304	2.20759e-91	-100.904	622	-2.40328	1.04606e-26	-62.4382	997	-0.138445	1.73357e-09	-1.21292	701	-0.0421326	2.22507e-308	-12.9622	1903
C10orf91	0.226554	1.82991e-07	1.52642	15357	1.98818	9.10954e-25	47.7967	18125	0.00716255	0.101989	0.00710129	11989	0.00691868	3.22098e-05	0.0310788	12608
C10orf95	0.251554	9.86525e-19	4.52945	16753	1.33529	3.044e-39	51.4307	18224	-0.0133413	0.162488	-0.0105286	6172	-0.00214305	0.457666	-0.000727463	7665
C10orf99	0.0179952	0.557909	0.00456065	10694	0.576026	0.247327	0.349491	10252	0.0178709	0.0269474	0.0280481	13589	0.0120224	4.32624e-07	0.0765094	13758
C11orf1	-0.3579	7.39952e-07	-2.19421	4409	-0.20875	0.00578439	-0.467129	5534	-0.0445152	0.00165419	-0.123815	3135	-0.00354553	0.307343	-0.00181664	7293
C11orf16	0.088878	0.0397906	0.124449	12782	1.11373	7.94705e-09	9.02102	15078	0.0137286	0.199127	0.00962192	12279	0.00696394	0.109647	0.00668539	11001
C11orf21	-0.0254128	0.538169	-0.0068381	8407	0.0894617	0.539332	0.0239886	8600	0.00255776	0.827042	0.000210945	9934	0.0202239	4.99379e-07	0.127443	14454
C11orf24	0.609075	5.06049e-29	17.2343	18461	0.729866	8.1472e-35	24.8804	17026	0.0779006	8.15105e-08	0.552221	18217	0.0463492	2.22507e-308	14.2595	17733
C11orf30	-0.0492542	0.474329	-0.0159544	8127	0.183298	0.0341862	0.268742	9994	0.0139134	0.278356	0.00772746	12062	0.00940512	0.025693	0.0149559	11796
C11orf31	0.772287	6.49809e-31	23.3132	18775	0.92587	8.67972e-39	35.24	17648	0.0348497	0.00933897	0.0707346	14927	0.0268256	2.22507e-308	8.25298	16824
C11orf40	0.00103208	0.903784	4.53448e-05	9428	-0.272706	0.551431	-0.0704971	6668	0.00573915	0.146642	0.00478497	11619	0.000674568	0.079136	0.000743122	9585
C11orf42	-0.0185084	0.380671	-0.00776337	8372	-0.00462688	0.972523	-5.5986e-05	7747	-0.0122215	0.131907	-0.0107516	6156	-0.000652974	0.639776	-0.000126659	8195
C11orf45	-0.0482771	0.169897	-0.0371645	7740	-0.000320585	0.9971	-4.04301e-07	7787	0.0409386	0.00117344	0.119972	15781	0.0204924	9.07897e-05	0.0828294	13871
C11orf49	0.448892	6.89801e-16	6.80578	17322	0.559426	1.62261e-23	12.7492	15771	0.0266287	0.0163567	0.0475669	14324	0.0295044	1.50102e-13	0.378353	16009
C11orf53	-0.612598	1.23839e-45	-27.51	1656	-1.7534	7.69904e-23	-38.7738	1361	0.0011025	0.895013	5.31078e-05	9653	-0.00464186	0.0930788	-0.00478645	6736
C11orf54	-0.472004	3.03697e-16	-7.32435	3009	-0.394039	8.33022e-11	-3.97166	3538	-0.0570623	1.25551e-09	-0.507922	1503	-0.0502588	2.22507e-308	-15.4623	1613
C11orf57	-0.210811	8.46742e-07	-1.2801	5034	-0.162435	0.000255105	-0.583673	5386	-0.0436156	0.000233684	-0.158384	2811	-0.0374619	2.22507e-308	-11.5253	2038
C11orf58	-0.053598	0.211062	-0.0362103	7753	0.00377074	0.928056	0.000122269	7871	-0.0276083	0.0607174	-0.0335906	4779	-0.0201777	3.44386e-10	-0.190941	3518
C11orf63	-0.694058	1.2518e-22	-15.2016	2242	-0.740708	1.16055e-12	-8.8406	2731	-0.0576149	0.00375451	-0.139742	2983	-0.031582	2.23395e-10	-0.304796	3080
C11orf65	0.000917455	0.973187	1.08292e-05	9339	0.104076	0.222612	0.0679044	9065	0.000986395	0.908553	4.10832e-05	9621	0.00622016	0.0551222	0.00782916	11135
C11orf68	-0.0366496	0.487695	-0.0114292	8250	0.0501059	0.370778	0.02159	8563	-0.00945861	0.197081	-0.00667168	6673	-0.0115371	4.20069e-05	-0.050494	4772
C11orf70	-0.350137	2.45086e-08	-2.66478	4208	-0.334637	0.0104256	-0.663217	5281	-0.0731857	0.00283513	-0.186435	2615	-0.0352093	1.02993e-07	-0.246014	3287
C11orf71	-0.118101	0.0545312	-0.149204	6951	0.000259686	0.997092	3.28473e-07	7800	-0.0100861	0.4153	-0.00384924	7161	-0.00519437	0.188422	-0.00376523	6880
C11orf73	-0.130925	0.00870468	-0.269738	6509	-0.0692836	0.227544	-0.0445449	6856	-0.024443	0.05308	-0.0311665	4871	-0.0011517	0.732732	-0.000155543	8144
C11orf74	-0.286906	2.31714e-08	-2.19054	4411	-0.253141	4.07174e-05	-1.11134	4828	-0.0407831	0.00963849	-0.0822184	3653	-0.0329709	2.45728e-11	-0.349807	2955
C11orf80	0.612226	1.292e-14	8.50305	17625	0.876282	3.21208e-23	19.7104	16572	0.153726	1.01333e-07	1.0752	18994	0.0797408	2.22507e-308	24.5325	18979
C11orf84	0.774353	1.87266e-31	23.794	18798	1.00482	2.07122e-45	44.899	18037	0.0410468	0.000500713	0.135471	15962	0.0457646	2.22507e-308	14.0796	17694
C11orf85	0.0804458	0.0468027	0.106971	12644	1.13009	3.67513e-06	6.14174	14326	0.000884968	0.890457	4.45909e-05	9629	0.00394257	0.0776432	0.00437585	10664
C11orf86	0.152993	0.00655917	0.334008	13669	2.55252	6.25328e-12	28.5982	17288	0.00745441	0.462909	0.00249353	11124	0.00869473	0.0222017	0.0143777	11749
C11orf87	-0.0680774	8.01291e-18	-1.16387	5143	-2.51299	2.01689e-50	-124.884	572	-0.0349724	0.000473231	-0.116281	3219	-0.00700687	0.000263987	-0.0250735	5406
C11orf88	0.145155	0.00624798	0.319959	13635	1.41052	1.41926e-12	16.7117	16265	0.0160453	0.000869322	0.0491118	14375	0.00663081	8.09273e-07	0.0403942	12930
C11orf91	-0.221854	7.13545e-07	-1.36364	4966	-0.372625	0.0228327	-0.611643	5347	-0.244972	6.15386e-05	-1.03154	833	-0.233872	1.44029e-07	-1.60005	2364
C11orf94	0.12465	2.56776e-06	0.69685	14476	0.663211	3.61412e-09	5.59883	14144	-0.00113716	0.829094	-9.25611e-05	8972	-0.00181443	0.435219	-0.00065554	7704
C11orf95	-0.558408	1.15834e-27	-15.0414	2252	-0.557942	7.53614e-20	-10.6694	2532	-0.0664076	1.34637e-05	-0.32346	1977	-0.0273787	2.44249e-15	-0.400063	2840
C11orf96	-0.939229	1.04208e-17	-15.9501	2203	-1.16566	1.18859e-19	-22.0601	1819	-0.050448	0.103624	-0.0496681	4308	-0.0632746	8.62133e-11	-0.636822	2496
C12orf10	0.0928943	0.118598	0.0860129	12446	0.197303	0.00134043	0.566803	10743	-0.0351783	0.000316453	-0.123113	3147	-0.0245112	1.14435e-11	-0.268187	3205
C12orf29	-0.0766015	0.0840659	-0.0823757	7289	-0.00977563	0.847388	-0.00070304	7618	0.0100679	0.584453	0.00234835	11079	0.00269627	0.615637	0.000568037	9469
C12orf4	0.0791553	0.0636391	0.0946916	12533	0.178768	0.000375462	0.612357	10828	0.0573307	0.000291671	0.20267	16650	0.0591536	2.22507e-308	18.1988	18335
C12orf40	-0.0199545	0.0249194	-0.0319963	7813	-1.67724	5.67247e-07	-10.4764	2553	-0.0014549	0.872316	-8.63136e-05	8982	0.00168386	0.548931	0.000438617	9378
C12orf42	0.0444456	0.00947356	0.0899352	12490	1.0229	1.59722e-07	6.95225	14549	-0.00171911	0.786462	-0.000179342	8800	-0.00114489	0.641409	-0.000220809	8055
C12orf43	-0.169067	7.5121e-07	-1.03541	5259	-0.143664	6.40455e-05	-0.602457	5362	-0.0301449	0.022495	-0.0496763	4307	-0.0181558	1.39793e-05	-0.0881377	4274
C12orf45	0.231529	8.28127e-05	0.94508	14806	0.393397	8.39189e-09	3.17713	13132	0.0157105	0.108226	0.0151711	12828	0.0152104	6.15509e-05	0.0640476	13507
C12orf49	0.195087	0.00205174	0.524369	14150	0.387123	2.90841e-08	2.9175	12968	0.0570521	7.60388e-05	0.234996	16901	0.0434339	2.22507e-308	13.3626	17557
C12orf5	0.160772	8.99611e-05	0.650475	14398	0.286413	4.66942e-06	1.52679	11973	0.093496	0.000102189	0.373105	17601	0.0534083	2.66454e-15	0.778393	16668
C12orf50	0.00607177	0.14198	0.00514748	10752	0.724708	0.00487229	1.67572	12089	0.00133545	0.574164	0.000321795	10062	0.00032471	0.154046	0.000263779	9204
C12orf54	-0.427541	4.93885e-54	-22.7906	1818	-1.61384	1.3944e-28	-44.9545	1262	-0.0396611	0.000457593	-0.132449	3060	-0.0111039	4.49526e-08	-0.0815829	4350
C12orf56	0.109922	0.00424159	0.260786	13439	2.3374	1.72175e-13	29.8347	17366	-0.00157538	0.839431	-0.000119752	8901	0.00299698	0.46037	0.00100966	9740
C12orf57	0.154558	0.0410821	0.214271	13267	0.306566	8.06731e-05	1.25486	11711	-0.0303269	0.00347143	-0.0745887	3772	-0.0298831	2.02875e-10	-0.28965	3131
C12orf60	0.33043	4.33995e-06	1.77194	15553	1.06216	1.54498e-17	17.8561	16378	0.0427529	0.00745912	0.0909488	15303	0.0422695	2.56728e-11	0.447656	16256
C12orf65	-0.00214208	0.964184	-3.39311e-05	9181	0.0949081	0.084472	0.101864	9313	-0.0337492	0.00371615	-0.0820075	3658	-0.0246716	2.13936e-07	-0.164553	3674
C12orf66	0.206238	8.33141e-05	0.841304	14667	0.41434	1.47998e-09	3.65852	13359	0.0800075	7.3415e-05	0.330768	17411	0.0741573	2.22507e-308	22.8147	18857
C12orf71	-0.0682489	1.23056e-05	-0.335095	6339	-0.559701	6.88656e-05	-2.32947	4089	-0.0174694	0.863282	-0.00111537	8048	0.0193006	0.710382	0.0028663	10358
C12orf73	0.355913	2.38327e-12	4.13671	16629	0.530431	4.01139e-17	8.69733	15003	0.0926127	9.4369e-14	1.2063	19093	0.090938	2.22507e-308	27.9773	19184
C12orf74	0.0403593	0.0128678	0.076299	12357	1.39709	9.77659e-08	9.79335	15239	0.00509008	0.287655	0.00275439	11192	0.00399899	0.0381347	0.00567328	10859
C12orf75	-0.0187784	0.844385	-0.00137945	8780	0.265958	0.00817708	0.555161	10717	0.0364391	0.112203	0.034617	13885	0.0239263	0.0109281	0.0469305	13118
C12orf76	0.214258	9.5611e-06	1.07547	14961	0.344869	6.57069e-10	3.16672	13130	0.00531262	0.807103	0.000494452	10222	-0.0112627	0.0263925	-0.0177783	5706
C12orf77	0.0124868	0.0825639	0.0135258	11248	1.22964	1.79984e-05	5.83437	14231	-0.00134278	0.805564	-0.000126087	8884	-0.00548238	0.0274885	-0.00855717	6289
C14orf1	0.353451	7.99542e-11	3.56885	16409	0.464198	5.17521e-16	7.09576	14589	0.0159823	0.276475	0.00892362	12203	0.0275389	6.45706e-13	0.335699	15852
C14orf105	0.0173962	0.214142	0.0116432	11175	1.61265	1.5858e-05	7.74032	14758	-0.00368338	0.580456	-0.000870127	8181	0.000873456	0.677992	0.000147418	9070
C14orf119	0.253641	3.09821e-10	2.41184	15937	0.328129	2.5789e-13	4.13067	13585	0.0301634	2.41066e-05	0.13929	16013	0.0251563	2.22507e-308	7.73941	16804
C14orf132	-0.820056	1.0943e-16	-13.0888	2398	-0.553678	2.32549e-05	-2.56546	3989	-0.112062	1.5096e-05	-0.540266	1458	-0.0977916	2.22507e-308	-30.0858	601
C14orf142	0.467889	3.57584e-23	10.5025	17852	0.603816	3.90926e-31	18.3608	16443	0.0645375	0.000986062	0.194006	16572	0.0652066	2.22507e-308	20.061	18581
C14orf159	-0.667924	1.26807e-22	-14.6254	2286	-0.618276	2.57483e-18	-10.875	2513	-0.0410741	0.00331046	-0.101868	3365	-0.0401754	2.22507e-308	-12.3601	1950
C14orf166	0.19284	3.26983e-05	0.86498	14695	0.269562	1.8582e-07	1.8144	12205	-0.000404114	0.959751	-7.20994e-06	9241	-0.000500401	0.834027	-3.94415e-05	8366
C14orf169	0.50176	4.37935e-30	14.731	18277	0.649845	7.81679e-43	27.363	17205	0.0697737	4.02343e-11	0.725326	18568	0.0568235	2.22507e-308	17.4819	18242
C14orf177	0.00126261	0.539351	0.000338542	9706	0.308216	0.554624	0.0789037	9146	-0.0157599	0.384448	-0.00654292	6699	-0.000805933	0.933922	-2.39276e-05	8414
C14orf178	-0.0992973	2.0545e-15	-1.45841	4885	-0.817634	7.67203e-14	-10.7233	2528	-0.00764263	0.291807	-0.00408808	7103	0.00184747	0.31607	0.000924137	9699
C14orf180	-2.71985	1.33321e-170	-462.035	62	-5.08532	2.23217e-85	-430.479	119	-0.178773	2.49473e-05	-0.822887	1050	-0.0875042	2.22507e-308	-26.9209	749
C14orf182	0.319871	1.31052e-08	2.5214	15995	1.46067	1.84014e-26	37.5906	17757	0.0433347	0.00441544	0.102054	15501	0.0364011	7.1898e-12	0.405628	16110
C14orf183	0.026874	0.0960061	0.0273497	11648	0.547941	0.000621962	1.75683	12156	-2.44193e-05	0.995932	-4.32265e-08	9342	0.00129095	0.615047	0.000272508	9219
C14orf2	0.313654	1.61737e-07	2.13008	15778	0.430146	3.05157e-10	4.09304	13563	-0.0187644	0.156834	-0.0150971	5750	-0.00369668	0.181798	-0.00273706	7060
C14orf28	-0.592898	4.29912e-57	-33.4197	1461	-0.838349	1.77862e-54	-45.0612	1261	-0.0923763	2.44633e-05	-0.425992	1697	-0.0799249	2.22507e-308	-24.5891	874
C14orf37	-0.188318	0.00219579	-0.500627	5988	-0.0933579	0.347314	-0.0428772	6870	0.00862212	0.41473	0.00329567	11332	-0.00260996	0.432747	-0.000949416	7563
C14orf39	0.0115289	0.604969	0.00251638	10407	0.337313	0.123425	0.306482	10113	0.00455798	0.643711	0.000871982	10462	0.00913122	0.0459132	0.0122181	11595
C14orf79	0.564118	7.21081e-15	7.97776	17538	0.744009	1.21468e-22	16.3054	16215	0.0513388	6.90886e-05	0.2136	16735	0.036018	2.22507e-308	11.081	17131
C14orf80	1.02935	3.3414e-35	35.4879	19151	1.4852	6.8372e-51	74.5051	18680	0.0436883	0.000220169	0.159779	16234	0.0361821	2.22507e-308	11.1315	17139
C14orf93	-0.096633	0.0144307	-0.177873	6832	-0.0539059	0.225198	-0.0349006	6956	-0.0267846	0.0131639	-0.0503715	4285	-0.018202	2.27332e-06	-0.10272	4136
C15orf26	0.0230634	0.272074	0.013038	11232	0.318674	0.0162419	0.570224	10751	-0.0166192	0.0410174	-0.0230514	5249	-0.000864879	0.800919	-8.33843e-05	8278
C15orf27	0.0578988	0.0583374	0.0714502	12306	0.417744	3.83983e-05	1.84463	12224	0.020099	0.00685766	0.0434906	14186	0.00156675	0.467226	0.000517768	9443
C15orf32	-0.0176756	5.68782e-08	-0.128061	7047	-1.23902	2.88067e-07	-8.10381	2825	-0.00332661	0.520027	-0.000944672	8137	0.00114937	0.0990435	0.00115417	9800
C15orf39	-0.146056	0.0114737	-0.283393	6468	-0.0358929	0.57577	-0.00860536	7331	0.0216092	0.0903892	0.0225575	13304	0.0220006	1.75957e-05	0.104604	14167
C15orf40	-0.301572	1.65803e-15	-4.45736	3576	-0.301863	4.69201e-11	-3.11783	3785	-0.0739329	6.77591e-12	-0.825759	1046	-0.0636812	2.22507e-308	-19.5917	1218
C15orf41	-0.230511	3.12829e-06	-1.26889	5044	-0.200193	0.00662052	-0.436241	5599	-0.0137969	0.110885	-0.0131778	5916	-0.00126832	0.709017	-0.000189415	8100
C15orf43	-0.0981134	1.59523e-05	-0.470667	6050	-1.34749	0.0162677	-2.41022	4049	-0.00419773	0.412068	-0.00161625	7819	-0.00105402	0.328696	-0.000509308	7800
C15orf48	1.44923	2.64648e-21	29.8212	19019	1.85632	3.39055e-35	63.987	18506	0.316167	4.69402e-13	3.89785	19592	0.204762	2.22507e-308	62.9955	19663
C15orf52	-0.880156	2.51313e-22	-19.0112	2004	-0.857135	3.24093e-13	-10.705	2529	-0.0565463	0.0121862	-0.108237	3298	-0.0202828	0.000372766	-0.0695409	4503
C15orf53	0.0149347	0.00133854	0.0429128	11935	1.06743	1.90913e-06	6.10478	14314	0.0313469	0.357768	0.0139932	12722	0.0229061	0.226255	0.0147836	11784
C15orf54	0.0747796	0.0154158	0.135503	12853	2.51419	5.00786e-39	96.2943	18930	-0.0037508	0.497724	-0.00113653	8035	-0.00553972	0.0433672	-0.00754974	6396
C15orf56	0.0811129	0.00179962	0.22264	13303	0.559304	4.50842e-06	2.99003	13015	-0.00441245	0.57878	-0.0010479	8084	0.00545872	0.0998763	0.00546165	10832
C15orf57	-0.154025	0.000646645	-0.491237	6005	-0.096455	0.042439	-0.132359	6353	0.000919206	0.937116	2.59278e-05	9561	-0.000335223	0.923853	-1.15307e-05	8456
C15orf59	0.348645	0.00100219	1.0456	14927	1.11003	1.68391e-11	11.9591	15641	0.0212411	0.236083	0.0133168	12675	0.0320946	8.80693e-08	0.226433	15275
C15orf61	0.0760805	0.130093	0.0673879	12262	0.135944	0.0372029	0.194321	9740	-0.0146611	0.260726	-0.00855935	6405	-0.00761469	0.0772699	-0.00846746	6307
C15orf62	-0.17487	9.37427e-05	-0.704389	5676	-0.194336	0.0325207	-0.289141	5887	0.00497231	0.637079	0.000973612	10521	0.00172046	0.576882	0.000411041	9360
C16orf13	0.978658	3.60784e-34	32.729	19093	1.20226	3.28706e-46	54.6826	18301	0.0515218	0.00123786	0.149791	16130	0.0245155	1.59801e-11	0.264679	15503
C16orf45	-0.479084	0.000212066	-1.75993	4650	0.0849679	0.520524	0.0240934	8603	-0.0523639	0.00452524	-0.12276	3156	-0.057768	2.22507e-308	-17.7725	1392
C16orf46	-0.0644939	0.157648	-0.0517443	7554	0.00443075	0.947128	0.000104528	7865	0.00608216	0.266831	0.00348972	11371	0.00295514	0.0050235	0.00679386	11019
C16orf52	-0.313179	2.0694e-11	-3.34606	3942	-0.321919	4.51405e-09	-2.68655	3930	-0.0751869	1.76141e-07	-0.507823	1504	-0.069458	2.22507e-308	-21.3689	1076
C16orf54	-0.315169	5.6601e-05	-1.33858	4983	-0.179358	0.192322	-0.128415	6366	-0.0575766	0.00441567	-0.135593	3022	-0.0222954	0.000640354	-0.0712022	4481
C16orf58	0.551121	4.58624e-25	13.4135	18149	0.662806	1.05612e-37	24.5081	17003	0.0772749	5.99409e-12	0.867201	18765	0.037875	2.22507e-308	11.6523	17228
C16orf59	1.61509	1.5974e-82	132.109	19634	2.80046	5.42184e-172	479.623	19629	0.101677	3.23017e-08	0.761643	18626	0.0637804	2.22507e-308	19.6222	18531
C16orf62	-0.024476	0.647618	-0.00461817	8516	0.0734559	0.174939	0.0556144	8961	-0.0145071	0.111783	-0.0138053	5859	0.00225212	0.417175	0.000855089	9645
C16orf70	0.162508	0.00083912	0.499902	14104	0.283713	6.22133e-08	2.04447	12383	0.0321037	0.000516057	0.105535	15551	0.0232212	1.13043e-12	0.277418	15567
C16orf71	0.601572	3.98989e-22	12.8731	18098	1.68866	2.14897e-51	85.5607	18818	0.0244592	0.00627558	0.0538676	14500	0.0158939	6.98568e-07	0.0978395	14099
C16orf72	0.164403	0.000216965	0.602308	14321	0.237733	2.47203e-07	1.57069	12012	0.0203089	0.139922	0.017346	12997	0.0128542	0.00132729	0.036982	12824
C16orf74	0.377747	0.000305709	1.32766	15197	0.792619	2.31829e-11	8.42937	14934	-0.00435941	0.468477	-0.00143561	7904	-0.00402741	0.491296	-0.00124309	7461
C16orf78	-0.0171588	3.20624e-05	-0.0771115	7332	-1.20774	1.36704e-06	-7.08244	2969	-0.0100404	0.219954	-0.00660323	6687	0.00164672	0.573768	0.000397294	9354
C16orf82	-0.0103361	5.62165e-09	-0.0852743	7273	-1.33297	1.58836e-09	-11.7289	2443	-0.0171616	0.0383492	-0.024305	5182	-0.000817003	0.619413	-0.000169953	8126
C16orf86	-0.577399	7.01509e-25	-13.9465	2329	-0.764231	8.17868e-16	-11.5302	2457	-0.0489765	0.000834784	-0.150771	2886	-0.0256883	1.9007e-13	-0.326783	3019
C16orf87	0.159743	0.00455623	0.374022	13782	0.303594	1.04131e-05	1.51263	11959	0.0656831	0.00132283	0.189069	16518	0.055817	8.88178e-16	0.840129	16692
C16orf89	-1.97403	1.26694e-32	-62.966	922	-0.895912	1.91145e-05	-4.22748	3460	-0.214662	1.37639e-11	-2.3315	334	-0.0892347	2.22507e-308	-27.4533	722
C16orf90	0.0101913	0.469806	0.00334359	10536	0.285718	0.191445	0.205133	9779	-0.0399967	0.65996	-0.00721869	6593	0.000811493	0.971592	1.01566e-05	8718
C16orf91	0.712191	5.24065e-29	20.1412	18630	0.912792	1.59136e-41	37.2403	17742	0.0469657	0.00583672	0.104913	15542	0.042662	2.22507e-308	13.1251	17517
C16orf92	0.00216324	0.261847	0.0012589	10110	0.692733	0.120819	0.635835	10876	0.000925648	0.839035	7.0553e-05	9694	-0.00384272	0.0469839	-0.00510333	6677
C16orf93	0.348498	3.59448e-19	6.42782	17234	1.86911	2.24299e-51	94.6689	18911	0.0995551	5.13882e-10	0.924781	18852	0.068473	2.22507e-308	21.0659	18689
C16orf95	0.111029	0.038632	0.156889	12985	0.293279	0.000921577	0.890238	11279	0.00425747	0.901809	0.000191099	9912	0.0018044	0.887093	9.38847e-05	8979
C16orf96	-0.0909428	8.70801e-20	-1.73338	4668	-0.94279	2.55175e-16	-14.7011	2205	0.0291593	0.509282	0.0085449	12169	0.0291593	0.509282	0.0085449	11240
C17orf100	-0.203303	1.45525e-05	-0.983389	5321	-0.251572	0.000529271	-0.824232	5095	-0.0232211	0.214106	-0.0155435	5721	-0.00952775	0.0928182	-0.00983614	6188
C17orf102	0.0125717	0.250487	0.00755826	10965	1.45181	5.05164e-07	9.14141	15105	-0.0249436	0.501486	-0.00747665	6553	-0.0207477	0.395763	-0.00835229	6318
C17orf104	0.106194	0.00132266	0.305683	13599	0.866596	5.84543e-12	9.73463	15221	-0.0149836	0.138785	-0.0128508	5937	-0.00701177	0.0142933	-0.0129358	5943
C17orf105	-0.0147692	0.000539511	-0.0482656	7597	-0.791369	8.07429e-05	-3.23899	3739	0.00192348	0.705469	0.000291449	10034	-0.00166296	0.502119	-0.000497547	7812
C17orf107	-0.319774	1.6086e-07	-2.1724	4424	-0.403613	0.000240865	-1.46036	4571	-0.399526	0.0656277	-0.472605	1582	-0.255582	5.11723e-08	-1.86344	2358
C17orf47	0.0391199	0.0528573	0.049952	12033	0.368882	0.000541674	1.20486	11659	0.00475027	0.351864	0.00215484	11012	0.00187183	0.200685	0.00130557	9871
C17orf49	0.000388315	0.524139	0.000108943	9499	0.0985877	0.914239	0.00383905	8157	0.0322401	0.0112672	0.0628097	14722	0.0323352	1.9984e-15	0.475306	16322
C17orf50	-0.0350926	0.0122621	-0.0670773	7418	-0.305926	0.057846	-0.378652	5691	-0.0162143	0.00399327	-0.0388928	4585	0.00141941	0.229711	0.000906744	9685
C17orf51	-0.724187	3.33721e-51	-36.5545	1375	-1.11456	8.32995e-29	-31.2962	1527	-0.0471558	0.000343759	-0.163336	2770	-0.0116154	7.03771e-06	-0.0598492	4620
C17orf53	0.397535	4.49068e-13	4.90864	16876	0.704134	1.87665e-17	11.7778	15612	0.0257216	0.0199078	0.0437519	14196	0.0188789	2.12943e-07	0.125955	14437
C17orf58	0.00310117	0.973155	3.66489e-05	9407	0.260697	0.00666148	0.56739	10745	-0.0178004	0.464602	-0.0059261	6796	-0.0284738	2.76882e-05	-0.129775	3881
C17orf59	0.17407	0.00522385	0.397229	13848	0.291821	8.88374e-05	1.18228	11637	-0.00925104	0.306413	-0.00475219	6991	0.00222131	0.404734	0.000872596	9660
C17orf62	0.773893	2.3118e-41	31.448	19059	0.903527	3.65292e-55	49.1856	18167	0.0838216	2.84506e-09	0.716331	18555	0.0763512	2.22507e-308	23.4896	18912
C17orf64	-0.0778167	0.00574431	-0.174369	6840	-1.10631	4.28112e-12	-12.5771	2362	-0.00251524	0.782697	-0.000267638	8676	-0.00364951	0.25848	-0.00214435	7206
C17orf67	-0.133127	0.022115	-0.220366	6677	0.00798686	0.948042	0.000185075	7884	0.0234067	0.0585299	0.0288516	13631	0.0174331	0.000800441	0.0539845	13297
C17orf70	0.67626	8.42932e-30	19.6617	18604	0.844444	1.33258e-42	35.3614	17653	0.0336841	0.00547339	0.0761847	15051	0.0203934	1.17352e-06	0.120943	14382
C17orf74	0.010383	0.00586948	0.0231686	11556	0.750117	0.00019719	2.77927	12886	-0.000797569	0.896307	-3.79188e-05	9102	0.0010702	0.237214	0.000668726	9548
C17orf75	0.131196	0.0121709	0.251198	13405	0.285081	6.11493e-06	1.4863	11934	0.0419221	0.00300132	0.105756	15556	0.0362534	6.30982e-09	0.297277	15673
C17orf77	-0.032108	0.389452	-0.0131497	8207	0.152448	0.689351	0.0246294	8612	-0.00480627	0.650024	-0.000899113	8159	-0.00317164	0.236973	-0.00198323	7250
C17orf78	0.0299019	0.152548	0.0244177	11584	0.756457	1.50421e-05	3.64816	13353	-0.0115539	0.128622	-0.0102909	6196	-2.35597e-05	0.990084	-1.01962e-07	8582
C17orf80	0.0294216	0.55856	0.00744161	10954	0.134915	0.0128331	0.255214	9941	0.0259527	0.00230269	0.0684571	14862	0.0182315	3.95018e-08	0.134975	14538
C17orf82	0.117614	0.0012985	0.339501	13687	0.981571	5.09271e-10	9.12179	15101	0.00373759	0.650591	0.000697778	10365	1.48927e-05	0.996365	2.3554e-08	8594
C17orf85	-0.328595	4.66478e-16	-5.03775	3415	-0.317385	1.10859e-13	-4.11179	3499	-0.0404316	0.00360809	-0.0987632	3425	-0.0386945	2.22507e-308	-11.9045	1990
C17orf89	0.361294	2.30551e-06	2.0367	15726	0.570405	6.41001e-11	5.81422	14222	0.0217634	0.0387631	0.0307208	13712	0.0122454	0.00385261	0.0295633	12550
C17orf96	0.302096	0.000719795	0.949426	14811	1.01943	1.58625e-13	13.0483	15813	0.0216788	0.111761	0.0206319	13201	0.0206981	0.000121516	0.0810407	13844
C17orf97	0.336188	1.44233e-05	1.62746	15435	0.620759	1.26701e-11	6.76454	14511	0.0300207	0.011908	0.0577647	14595	0.019178	0.000834441	0.0590415	13404
C17orf98	-0.0428028	0.00592678	-0.0953296	7217	-0.509078	0.0146878	-0.933162	4990	-0.00455261	0.391517	-0.00185405	7724	0.000429645	0.894838	2.07328e-05	8780
C17orf99	0.00277076	0.770079	0.000314384	9689	0.100137	0.600581	0.0221731	8577	-0.02207	0.0496437	-0.0287823	4959	-0.00923071	4.65184e-07	-0.0584523	4640
C18orf21	0.159032	0.00161759	0.44388	13957	0.262182	5.27703e-06	1.3837	11842	0.00330569	0.775176	0.000365608	10095	-0.00518409	0.142199	-0.00439146	6794
C18orf25	-0.0420707	0.383208	-0.0175252	8095	0.0248229	0.635781	0.00488248	8208	0.0437197	0.00176675	0.120353	15785	0.033107	6.66134e-16	0.502447	16383
C18orf32	0.310592	6.37605e-14	4.0984	16618	0.65762	1.83891e-21	13.636	15889	0.0391409	0.00768288	0.0827626	15180	0.0370715	2.22507e-308	11.4051	17180
C18orf42	-0.0767563	4.52134e-41	-3.09671	4039	-3.18574	7.34412e-37	-115.114	618	-0.00424683	0.628803	-0.000855673	8191	0.00301906	0.311761	0.00152818	9969
C18orf54	0.130819	0.0146546	0.239926	13360	0.439666	3.1958e-06	2.41615	12651	0.0075141	0.416417	0.0028589	11229	0.00697379	0.0128137	0.0131967	11672
C18orf63	-0.0205502	0.0232024	-0.0335886	7792	-1.36207	4.72433e-07	-8.61602	2756	0.0241768	0.58727	0.00558875	11751	0.0241768	0.58727	0.00558875	10845
C18orf8	0.091211	0.01964	0.155684	12975	0.165859	6.20186e-05	0.697848	10990	0.0198175	0.0200784	0.0336357	13848	0.0209461	2.22045e-16	0.32788	15808
C19orf10	0.890451	1.61596e-41	36.3229	19170	1.00345	1.87583e-48	47.8916	18127	0.0933072	1.26847e-09	0.830128	18723	0.0443118	2.22507e-308	13.6326	17616
C19orf12	-0.973979	1.75279e-66	-64.0452	915	-1.2636	3.2569e-70	-87.8037	788	-0.0668661	0.000102877	-0.266641	2191	-0.0548896	2.22507e-308	-16.8869	1483
C19orf18	-0.0449256	0.503933	-0.0133711	8203	0.243864	0.0441789	0.330384	10190	-0.00842784	0.51202	-0.00245008	7523	-0.0160496	0.00283883	-0.0408762	4968
C19orf24	0.803386	1.18732e-23	18.418	18536	0.996091	8.64425e-31	29.9458	17370	0.00945412	0.448598	0.00329138	11331	0.0208121	6.08012e-08	0.150182	14706
C19orf25	0.488996	6.89827e-14	6.43581	17237	0.646134	1.6943e-19	12.1286	15673	0.00892895	0.361533	0.00394527	11462	0.0129945	0.000240106	0.0470347	13119
C19orf26	0.249706	7.38229e-15	3.5288	16397	1.22786	4.57132e-30	36.0255	17679	-0.0171398	0.0574916	-0.0212602	5348	-0.00500886	0.0901581	-0.00523423	6657
C19orf35	0.00281101	0.88021	0.000155769	9570	0.0930083	0.363901	0.0408322	8806	-0.0211456	0.695715	-0.00333188	7291	-0.00653943	0.48057	-0.00208113	7226
C19orf38	0.358985	4.64398e-09	2.99146	16206	0.782371	8.75736e-15	10.9983	15461	0.0774977	0.23796	0.0483194	14345	0.0917662	0.0209569	0.154046	14741
C19orf40	0.741095	6.32043e-52	37.9435	19197	1.13066	1.32764e-79	89.1829	18856	0.0518788	0.000827258	0.159909	16236	0.0432939	2.22507e-308	13.3195	17545
C19orf43	0.264006	1.47131e-05	1.27575	15160	0.387054	7.47707e-09	3.1453	13116	-0.0255524	0.0322819	-0.0380996	4614	-0.0218092	5.9259e-11	-0.223048	3390
C19orf44	-0.0827099	0.0522436	-0.106031	7151	-0.022086	0.700841	-0.00340965	7467	-0.00952015	0.347676	-0.00436809	7052	0.00333211	0.309843	0.00169557	10037
C19orf45	0.419642	6.891e-20	8.04106	17546	1.94513	1.62308e-51	98.7927	18953	0.0262008	0.0181176	0.0456391	14268	0.0286885	9.39249e-14	0.373731	15991
C19orf47	0.309334	1.13432e-08	2.45774	15960	0.391912	8.61982e-10	3.55248	13314	-0.00292728	0.659074	-0.00053003	8429	0.00220742	0.280045	0.0012202	9838
C19orf48	1.0291	3.49473e-37	37.5176	19189	1.16199	5.94699e-45	51.3897	18223	0.0548248	0.00449189	0.128705	15893	0.0582384	2.22507e-308	17.9172	18303
C19orf52	0.491887	6.92043e-29	13.8515	18192	0.636975	1.4803e-36	22.8226	16873	0.0516506	0.000334913	0.17949	16439	0.0408202	2.22507e-308	12.5584	17394
C19orf53	0.60904	1.14999e-20	12.1438	18034	0.761693	1.17046e-26	19.7519	16575	0.0507877	1.66156e-07	0.344314	17471	0.0365884	2.22507e-308	11.2565	17153
C19orf54	0.255955	5.79637e-07	1.59635	15409	0.407878	8.40623e-12	4.51741	13748	0.0305884	4.91829e-08	0.223545	16810	0.0295499	5.97997e-10	0.272548	15538
C19orf57	0.148329	0.0332228	0.219314	13288	0.480236	9.74991e-06	2.40646	12647	-0.0251303	0.0138134	-0.0467348	4369	0.000837717	0.771525	9.43685e-05	8982
C19orf60	0.402463	6.12833e-05	1.69544	15490	0.687197	3.90335e-10	6.46553	14424	0.00594068	0.661063	0.00106788	10564	0.0101437	0.0487718	0.0133068	11677
C19orf66	0.0890613	0.191673	0.0638961	12218	0.282904	0.000118718	1.11053	11561	0.0431147	0.000358123	0.148572	16114	0.0216697	2.5784e-08	0.164444	14832
C19orf70	0.310879	3.79515e-05	1.37432	15240	0.43009	1.57814e-07	2.92541	12976	0.00672003	0.57663	0.00160678	10819	0.00304591	0.475593	0.000983113	9727
C19orf71	0.311823	5.93804e-05	1.31787	15189	0.492443	2.78324e-08	3.72063	13391	-0.0157997	0.838084	-0.00121204	8006	-0.0625187	0.0195068	-0.106895	4100
C19orf73	0.266087	1.01989e-06	1.59425	15407	0.637755	9.80081e-12	7.02088	14567	-0.0149613	0.326553	-0.0072719	6584	0.00789256	0.0418283	0.0108801	11470
C19orf80	-1.43909	2.5141e-124	-177.871	338	-3.83756	6.39027e-92	-349.965	159	-0.146173	5.23371e-08	-1.06431	809	-0.0444327	2.22507e-308	-13.6698	1819
C19orf81	0.129697	0.000966413	0.391016	13833	1.44941	7.21864e-11	14.6992	16032	0.000922427	0.725207	0.000128713	9820	0.000922427	0.725207	0.000128713	9045
C1D	0.0715347	0.0810187	0.078074	12377	0.0958499	0.0328235	0.142224	9524	0.00267041	0.851197	0.000186848	9906	-0.00810404	0.09244	-0.00838071	6314
C1GALT1	-0.395465	2.04504e-07	-2.64538	4218	-0.19046	0.0539957	-0.241435	5997	0.000146937	0.99377	3.98814e-07	9381	-0.0359752	2.8124e-07	-0.235671	3329
C1GALT1C1	0.185965	0.000107194	0.738248	14539	0.283216	3.19732e-08	2.12276	12443	0.0290095	0.0287748	0.0447034	14242	0.0302922	3.07976e-13	0.379	16012
C1QA	-0.176086	0.124383	-0.1594	6901	-0.122279	0.286259	-0.0664269	6697	0.024188	0.224996	0.0156696	12867	0.0246971	0.00113452	0.0727377	13675
C1QB	-0.0236972	0.836329	-0.00183944	8709	-0.0233348	0.835842	-0.00181721	7546	0.0714817	0.00339328	0.176515	16409	0.0554435	1.80329e-09	0.484795	16345
C1QBP	0.363329	9.16289e-10	3.28376	16320	0.479395	3.68732e-15	6.91924	14544	0.0107839	0.451373	0.00372547	11419	0.0150901	0.00039555	0.0513485	13228
C1QC	0.118737	0.25881	0.0697006	12289	0.1231	0.238049	0.0767326	9129	0.0911036	0.00019827	0.337333	17439	0.0503094	5.65523e-11	0.515548	16418
C1QL1	0.203135	0.0064721	0.444654	13960	0.978965	5.61257e-09	8.07728	14839	-0.0130535	0.327766	-0.00632359	6737	-0.00330596	0.291149	-0.00177161	7305
C1QL2	-0.298784	3.79294e-07	-1.9185	4561	-0.357477	0.198253	-0.251228	5973	-0.0459081	0.0367284	-0.065878	3927	-0.0265511	0.000561884	-0.0863005	4297
C1QL3	-0.183145	4.22276e-06	-0.984294	5320	-0.429991	0.00236071	-1.12957	4813	-0.0270362	0.157434	-0.0217075	5328	-0.0336715	5.45206e-06	-0.177228	3594
C1QL4	0.0435217	0.453971	0.0149267	11308	1.025	7.70855e-06	5.24084	13998	-0.0642909	0.00197288	-0.1739	2694	-0.0452615	2.22507e-308	-13.9248	1788
C1QTNF1	-1.35764	2.43068e-41	-55.1397	1029	-1.67067	1.07119e-51	-85.1542	798	-0.045094	0.00779823	-0.0950583	3478	-0.0395312	4.26326e-14	-0.528543	2606
C1QTNF2	-0.436752	6.33488e-14	-5.76437	3254	-0.864576	9.65935e-11	-8.65877	2752	-0.0738519	4.20653e-05	-0.323182	1979	-0.0422411	5.06387e-09	-0.350412	2954
C1QTNF3	0.484037	7.53671e-06	2.47963	15966	0.773812	2.02092e-08	5.95406	14267	0.138946	9.30589e-13	1.67169	19321	0.0943921	2.22507e-308	29.04	19238
C1QTNF4	-0.145572	0.00011387	-0.574077	5874	-0.474038	0.00142239	-1.34958	4652	-0.063853	8.53911e-05	-0.259791	2220	-0.0284921	1.62797e-10	-0.27889	3165
C1QTNF6	1.86558	1.38906e-79	147.115	19648	2.41191	2.22844e-137	329.592	19538	0.13243	5.90383e-08	0.95732	18894	0.0952236	2.22507e-308	29.2958	19249
C1QTNF7	-1.13804	2.21482e-72	-81.5457	745	-2.48974	6.37391e-52	-127.464	558	-0.118832	3.62613e-05	-0.527682	1478	-0.0510186	2.62459e-09	-0.437787	2757
C1QTNF8	0.00648434	0.239456	0.00402531	10622	0.722105	0.00175324	1.99024	12341	-0.0193997	0.225992	-0.0125304	5971	-0.00750917	0.203192	-0.00519704	6666
C1QTNF9	-1.01634	4.57229e-249	-252.398	196	-3.21422	6.88246e-155	-495.512	88	-0.113323	5.98458e-10	-1.04517	823	-0.0471382	2.22507e-308	-14.5022	1720
C1QTNF9B	-0.125614	3.74593e-16	-1.93777	4544	-1.17543	2.34015e-13	-14.8466	2193	-0.0324977	0.604765	-0.00709792	6609	-0.123789	2.22507e-308	-38.0839	339
C1QTNF9B-AS1	0.281435	5.54095e-09	2.32364	15883	1.21578	6.69053e-22	25.7436	17094	-0.0592457	0.271395	-0.0335566	4781	-0.0435484	0.0196062	-0.0743636	4443
C1R	-1.06494	4.45816e-23	-23.8024	1788	-0.909472	7.97772e-21	-18.2787	2008	-0.0392438	0.0165318	-0.0699199	3855	-0.0473605	1.83653e-12	-0.555823	2582
C1RL	-0.549077	4.81631e-18	-9.50853	2733	-0.460028	7.06486e-14	-6.04979	3117	-0.0302172	0.0366407	-0.043393	4465	-0.0298776	3.61178e-12	-0.341868	2985
C1S	-1.04058	4.66746e-16	-15.953	2202	-0.79215	1.01286e-12	-9.50141	2667	-0.0268414	0.188117	-0.0194753	5453	-0.0160885	0.00972742	-0.0323701	5163
C1orf100	0.0650471	0.0005655	0.211245	13253	0.723215	2.4173e-06	4.06206	13548	-0.0178188	0.0470505	-0.0236533	5222	-0.00505988	0.0653003	-0.00599638	6557
C1orf101	-0.0587443	0.0407361	-0.0816558	7296	-0.077407	0.423304	-0.0288997	7031	0.0208048	0.052651	0.0266009	13514	0.00706847	0.0223911	0.0116624	11547
C1orf105	0.0971223	0.00734482	0.207261	13236	2.4137	2.00624e-17	40.303	17877	0.0294519	0.00683253	0.0637756	14750	0.0225643	1.77151e-07	0.152346	14728
C1orf106	0.456882	0.000147454	1.75047	15536	1.61497	1.05354e-17	27.418	17209	0.165998	1.22303e-07	1.14747	19052	0.0717411	2.22507e-308	22.0713	18790
C1orf109	-0.0430726	0.356981	-0.0192687	8059	0.0316071	0.510983	0.00921643	8328	-0.0030539	0.764145	-0.00035677	8571	-0.0108039	0.0341196	-0.0158493	5795
C1orf110	-0.0568532	0.0297741	-0.0867671	7261	-0.867776	0.00978861	-1.7436	4394	-0.00177696	0.677676	-0.000300267	8634	-0.00171098	0.23066	-0.00108995	7509
C1orf111	0.0248597	0.646747	0.0047051	10707	0.554378	0.0053168	1.26085	11719	0.0114276	0.0948393	0.0116905	12516	0.0122877	0.000255446	0.0441459	13048
C1orf112	0.806164	3.78686e-43	34.1989	19123	1.18096	1.56929e-69	81.2553	18766	0.147198	7.00326e-11	1.49476	19248	0.122291	2.22507e-308	37.6232	19476
C1orf115	-1.54867	1.78928e-38	-58.458	977	-1.20201	1.48358e-25	-29.8443	1568	-0.233564	3.49942e-13	-2.90928	249	-0.0362008	2.22507e-308	-11.1373	2078
C1orf116	-0.424096	0.00384273	-1.02435	5276	0.0250675	0.88353	0.0013481	8032	-0.0444148	0.180679	-0.0330043	4802	0.000983151	0.913688	3.85414e-05	8843
C1orf122	0.683958	1.84186e-20	13.4977	18157	0.886467	8.75907e-27	23.0992	16894	0.0398193	0.0103429	0.0790555	15109	0.0251744	3.98259e-10	0.236635	15340
C1orf123	-0.440796	1.14471e-23	-10.1124	2665	-0.439204	5.7307e-20	-8.45107	2775	-0.0535989	1.34407e-08	-0.421908	1711	-0.0462237	2.22507e-308	-14.2208	1753
C1orf127	0.176894	3.43736e-07	1.14341	15020	1.58623	3.5503e-29	45.128	18043	0.00830273	0.274621	0.00466005	11597	0.0120383	8.94431e-05	0.0487364	13167
C1orf131	0.670851	1.49855e-39	26.0453	18888	0.850147	3.37561e-59	49.7095	18182	0.092961	8.20278e-09	0.751686	18607	0.0772977	2.22507e-308	23.7809	18935
C1orf140	-0.0420276	1.00988e-19	-0.798345	5551	-1.765	1.66001e-26	-45.5015	1252	-0.00899476	0.780703	-0.000967063	8121	-0.00899476	0.780703	-0.000967063	7557
C1orf141	0.00838391	0.377759	0.00354459	10562	1.94746	0.000189019	7.25136	14626	-0.0133433	0.36692	-0.00581007	6812	-0.0100057	0.255614	-0.00592752	6569
C1orf146	-0.019262	0.155881	-0.0155484	8142	-0.168463	0.252602	-0.100667	6489	-0.0288509	0.224032	-0.0187442	5498	-0.0280122	0.148825	-0.0231752	5472
C1orf158	0.105519	0.00331039	0.261699	13442	2.28225	5.70003e-11	23.3797	16918	-0.00889305	0.205149	-0.0061178	6771	0.00313019	0.0680395	0.00365368	10533
C1orf159	0.669962	3.11575e-22	14.4085	18254	0.996862	2.66886e-35	34.4652	17615	0.0228995	0.0247822	0.0367734	13958	0.0167516	2.01565e-06	0.0954103	14064
C1orf162	0.0649633	0.455131	0.0222086	11537	0.093914	0.29993	0.0491151	8897	0.0532923	0.000918757	0.161838	16258	0.0445909	2.22507e-308	13.7185	17635
C1orf168	-0.00826943	0.920539	-0.000297351	9007	0.41073	0.0273352	0.642086	10884	0.00575599	0.718123	0.000827719	10436	-0.00537248	0.17557	-0.00405917	6838
C1orf174	0.105986	0.00560802	0.238596	13354	0.179362	9.82286e-06	0.898203	11290	-0.00621032	0.590033	-0.00142293	7910	-0.00480241	0.277325	-0.002675	7077
C1orf177	0.0150711	0.329706	0.00726234	10939	0.35329	0.0122092	0.675955	10949	0.0115131	0.0404432	0.0160395	12893	0.00721872	7.42286e-05	0.0298092	12559
C1orf185	-0.0487697	7.30671e-15	-0.689422	5701	-2.45192	7.25535e-17	-39.5724	1347	0.0153952	0.719238	0.00220348	11031	0.00583597	0.818659	0.000507128	9434
C1orf186	0.0399789	0.699134	0.00621429	10853	0.907033	2.42044e-06	5.09399	13953	0.0418392	0.00248364	0.108987	15611	0.034737	7.77413e-09	0.281694	15594
C1orf189	0.343969	2.23037e-08	2.63192	16043	1.85178	3.79815e-28	50.7766	18203	0.0240363	0.276788	0.0134087	12684	0.0295793	0.082791	0.0320053	12643
C1orf194	0.407625	1.09855e-08	3.24436	16302	1.98305	9.83547e-32	61.489	18466	0.0158355	0.0162346	0.0283385	13606	0.0160459	3.12529e-08	0.120427	14374
C1orf198	-0.197703	0.00520589	-0.451457	6088	-0.0531002	0.480012	-0.0169256	7189	-0.00785517	0.516893	-0.00225129	7591	-0.00976372	0.0117526	-0.0188427	5653
C1orf204	-0.193191	1.16547e-07	-1.33949	4982	-0.294284	0.000201518	-1.08758	4851	0.00502562	0.619709	0.00104439	10557	-0.0074109	0.0475244	-0.00980524	6190
C1orf21	-0.388231	0.00022736	-1.41444	4926	-0.0536522	0.609401	-0.0115404	7273	-0.098819	1.73135e-05	-0.470538	1585	-0.0828006	2.22507e-308	-25.4738	838
C1orf210	0.614315	4.69034e-16	9.41671	17731	0.548209	1.57855e-11	5.92161	14255	0.038947	1.04453e-05	0.193998	16571	0.0323531	2.22507e-308	9.95351	16965
C1orf216	0.236648	4.24891e-09	1.98116	15703	0.292447	1.72392e-10	2.85531	12939	0.051665	0.000240751	0.186946	16503	0.0216208	1.52475e-07	0.147384	14679
C1orf220	0.281545	2.04162e-13	3.57281	16411	1.26292	1.23414e-30	37.7721	17766	0.0263796	0.0200744	0.0447756	14245	0.0194794	3.00963e-07	0.127035	14452
C1orf226	-0.370569	0.00169139	-1.02713	5270	-0.103345	0.396529	-0.0415163	6886	-0.194386	0.000126539	-0.757673	1120	-0.0696254	2.1113e-09	-0.604032	2529
C1orf228	0.228142	3.14772e-05	1.0271	14903	0.732279	2.44766e-11	7.77039	14767	-0.00400388	0.685709	-0.000656076	8330	-0.00521818	0.0945317	-0.00534563	6646
C1orf229	0.00328426	0.900251	0.000149881	9562	0.148968	0.162937	0.117384	9402	-0.0952139	0.0164013	-0.169968	2722	-0.0758127	1.02252e-12	-0.909019	2409
C1orf233	1.25438	1.44805e-38	47.4649	19325	1.71802	2.80295e-59	100.594	18969	0.0500694	0.000184347	0.186977	16504	0.0384138	8.88178e-14	0.501358	16381
C1orf27	0.362578	2.20424e-09	3.13874	16266	0.52452	1.04095e-17	8.9077	15049	0.0815068	4.51604e-06	0.435674	17846	0.0565635	2.22507e-308	17.4019	18233
C1orf35	0.944815	1.43166e-33	31.0316	19048	1.19915	9.01484e-48	56.4141	18346	0.0593889	5.80405e-06	0.310976	17326	0.0352867	2.22507e-308	10.8561	17093
C1orf43	0.692646	1.97624e-45	30.9642	19044	0.747886	2.93517e-52	38.5403	17788	0.0848947	1.74318e-11	0.913353	18835	0.0390513	2.22507e-308	12.0143	17289
C1orf50	-0.0108142	0.784705	-0.00113866	8821	0.0567435	0.246426	0.0345179	8741	0.00647642	0.513087	0.00187692	10921	-4.11296e-05	0.989674	-1.85412e-07	8575
C1orf52	-0.236928	8.61969e-10	-2.14764	4441	-0.21615	2.80661e-06	-1.20002	4745	-0.0545594	6.98009e-10	-0.499553	1517	-0.0479769	2.22507e-308	-14.7602	1696
C1orf53	0.578551	2.21065e-15	8.47894	17621	1.11336	1.21922e-26	28.8516	17310	0.0899125	0.000187429	0.335119	17427	0.0468266	6.19504e-13	0.571657	16510
C1orf54	-0.0472305	0.459801	-0.015937	8129	0.00855861	0.905596	0.00036858	7915	0.0293888	0.0777258	0.032605	13792	0.015734	0.00170876	0.043541	13032
C1orf56	0.605968	2.99448e-21	12.4367	18059	0.917849	2.29457e-34	30.8758	17427	0.097981	1.65847e-07	0.66434	18476	0.0396811	1.35447e-14	0.550306	16478
C1orf61	-0.353669	7.31535e-13	-4.29204	3630	-0.923422	9.6486e-07	-5.55488	3203	-0.0356039	0.0286185	-0.0549493	4192	-0.0101905	0.00813317	-0.0212955	5544
C1orf64	0.378189	0.11074	0.361433	13738	1.42452	3.40902e-09	12.0619	15658	0.058222	0.0337298	0.0857019	15224	0.0367055	3.1598e-06	0.201893	15119
C1orf68	0.0173222	0.454605	0.00593054	10824	1.05673	0.010514	2.09045	12412	-0.00898106	0.229224	-0.00574554	6831	-0.00305186	0.087725	-0.00322544	6977
C1orf74	0.511724	2.29693e-19	9.53796	17747	0.795835	8.45891e-28	21.5454	16763	0.0759045	1.91741e-09	0.661682	18469	0.0645332	2.22507e-308	19.8538	18563
C1orf85	0.597674	1.02082e-23	13.7411	18183	0.723641	4.89984e-31	21.9334	16797	0.0793169	2.33964e-07	0.525939	18129	0.0608718	2.22507e-308	18.7274	18420
C1orf86	0.603495	1.47382e-13	7.74377	17493	0.924204	2.19883e-22	20.0162	16605	-0.00455288	0.711699	-0.000672476	8321	0.00700492	0.0388773	0.00987906	11370
C1orf87	-0.00764215	0.512056	-0.00222144	8670	-0.124547	0.704004	-0.018984	7152	-0.0272736	0.00813439	-0.0569929	4146	-0.00108069	0.665817	-0.000190899	8098
C1orf94	0.0440806	0.0815116	0.0479941	12015	2.11739	5.2979e-10	19.6407	16561	-0.00240607	0.726631	-0.000333689	8593	0.00598819	0.0567433	0.0074618	11099
C1orf95	-0.543568	1.60688e-08	-4.23657	3644	-0.158836	0.448257	-0.0553501	6776	-0.03002	0.00164663	-0.0835577	3633	-0.00443053	0.050213	-0.00575608	6589
C2	0.278352	0.000212991	1.02201	14896	0.505527	1.24052e-05	2.48032	12688	0.125002	3.64545e-08	0.929798	18861	0.0536224	2.22507e-308	16.4971	18109
C20orf141	0.0505747	0.0230196	0.0828364	12419	1.08162	1.33685e-05	5.27172	14005	-0.0125836	0.218091	-0.0083223	6436	0.0090281	0.000948602	0.0272912	12459
C20orf144	0.379397	2.37909e-23	8.58331	17635	1.7436	8.46886e-50	85.5622	18819	-0.0265177	0.0299846	-0.0403891	4539	-0.00805954	0.00218733	-0.0214391	5542
C20orf166-AS1	-0.0470499	1.13578e-10	-0.467897	6054	-1.25141	1.06543e-12	-14.9825	2184	-0.0153826	0.2575	-0.0090638	6338	-0.00711141	0.0182389	-0.0123668	5988
C20orf173	0.00610463	0.420132	0.00229909	10375	0.360632	0.0722408	0.41156	10393	-0.00628135	0.410268	-0.00243046	7530	0.00149923	0.404715	0.000588974	9487
C20orf194	-1.05655	6.31406e-84	-87.9049	695	-1.20543	1.91487e-85	-102.122	692	-0.0873041	1.3579e-10	-0.861441	1010	-0.0982546	2.22507e-308	-30.2283	589
C20orf195	0.194675	4.10235e-06	1.04871	14934	1.02775	1.10216e-13	13.3173	15849	-0.00797566	0.319849	-0.00394839	7132	0.00785265	0.00927365	0.0159625	11858
C20orf196	-0.0232993	0.623681	-0.00477723	8505	0.0742521	0.233302	0.0469334	8873	0.00105795	0.928092	3.42872e-05	9594	0.0115485	3.45387e-05	0.0515257	13234
C20orf197	-0.0501827	0.0111884	-0.0979181	7198	-0.364105	0.00112444	-1.07377	4865	-0.00668711	0.570541	-0.00162974	7815	-0.0073848	0.0352796	-0.0107262	6116
C20orf202	-0.0921671	7.3597e-06	-0.473107	6046	-0.429582	4.6261e-05	-1.86215	4321	0.0224326	0.000998225	0.0673152	14833	0.0171236	7.17567e-08	0.122333	14399
C20orf203	-0.0963785	8.78653e-21	-1.93298	4550	-1.22342	1.19276e-16	-19.4811	1937	-0.0143963	0.216943	-0.00955417	6285	-0.00587484	0.10613	-0.00572305	6593
C20orf24	0.743912	5.07869e-38	27.7436	18953	0.998738	6.33794e-50	49.1359	18165	0.108812	4.03422e-11	1.13102	19036	0.0732176	2.22507e-308	22.5256	18828
C20orf27	0.135521	0.0848956	0.145159	12912	0.185072	0.0301234	0.281512	10031	-0.011438	0.459151	-0.00386657	7157	-0.0193629	0.000175645	-0.0727147	4465
C20orf85	0.345219	0.000403456	1.17174	15044	4.43154	3.31612e-27	117.344	19081	0.0422752	9.57244e-05	0.169903	16351	0.0185437	8.20245e-08	0.131402	14497
C20orf96	0.347719	9.33904e-06	1.74892	15533	0.570241	7.99366e-13	6.89835	14534	0.0277765	0.0118195	0.0535365	14487	0.0198349	3.04337e-08	0.149092	14696
C21orf2	-0.0114894	0.868814	-0.000701696	8889	0.124119	0.113167	0.117451	9404	-0.0602049	3.34238e-05	-0.269474	2176	-0.0137355	3.60818e-05	-0.061023	4602
C21orf33	-0.105032	0.0320953	-0.156871	6916	-0.0783677	0.154515	-0.0635586	6720	-0.055664	1.27526e-07	-0.38377	1817	-0.0495119	2.22507e-308	-15.2325	1644
C21orf58	0.949112	4.40118e-44	41.1501	19251	1.71575	1.91461e-84	143.639	19205	0.0516756	0.00108754	0.153144	16165	0.0352853	2.22507e-308	10.8556	17092
C21orf59	0.666459	1.07814e-31	20.6384	18653	0.77688	3.98794e-43	32.9391	17536	0.0597241	1.24238e-05	0.292991	17232	0.0321646	2.22507e-308	9.89553	16954
C21orf62	-0.0677073	6.42418e-06	-0.351549	6295	-0.965625	3.57277e-10	-9.12225	2700	0.00360097	0.718333	0.000517366	10239	0.00513468	0.137961	0.00441708	10673
C21orf91	-0.536513	1.02581e-14	-7.50524	2980	-0.448415	1.79187e-07	-3.02532	3808	-0.0423991	0.0107299	-0.0835009	3635	-0.0505032	2.22507e-308	-15.5374	1607
C21orf91-OT1	0.0239717	0.483225	0.00757146	10967	0.73053	0.033557	1.07696	11523	-0.00958084	0.25759	-0.0056438	6849	0.00021237	0.946254	5.09524e-06	8675
C22orf15	-0.0418399	0.081083	-0.0456503	7632	-0.280936	0.0759008	-0.314579	5829	0.00186363	0.829694	0.000151106	9857	-0.00239106	0.276069	-0.00133656	7432
C22orf23	-1.0528	4.25559e-42	-43.5556	1235	-1.02711	6.37684e-27	-26.9056	1648	-0.00824302	0.0880435	-0.00869888	6377	0.000746692	0.259555	0.00043739	9376
C22orf24	0.0210115	0.115227	0.0197181	11464	0.223366	0.0230223	0.365841	10291	0.0014324	0.831056	0.000115122	9787	0.00931057	5.6176e-09	0.0768164	13768
C22orf29	0.0989654	0.0564839	0.123516	12771	0.19965	0.000587516	0.645064	10890	0.0327904	0.0043852	0.07732	15078	0.0343278	2.22507e-308	10.5611	17044
C22orf31	-0.0538457	0.00441267	-0.126823	7053	-0.607337	0.000228162	-2.21177	4158	-0.00994062	0.109139	-0.00956308	6283	-0.00427675	0.213695	-0.0028663	7040
C22orf34	-0.0987555	0.0115189	-0.191446	6780	-0.347272	0.00180115	-0.95307	4967	-0.00116593	0.881262	-6.40032e-05	9026	-0.0016914	0.585613	-0.000393064	7885
C22orf39	-0.640795	3.26227e-44	-27.8659	1646	-0.715724	6.96959e-40	-28.0255	1612	-0.0286011	0.108512	-0.0275864	5023	-0.0526574	2.22507e-308	-16.2002	1546
C22orf42	0.00210256	0.722066	0.000297351	9679	0.254047	0.406347	0.0993586	9302	0.00549909	0.36999	0.00237456	11091	-0.00116812	0.59953	-0.000259544	8002
C22orf46	-0.334705	7.89921e-12	-3.71603	3813	-0.333519	2.1329e-09	-2.89196	3858	-0.0357936	0.00350968	-0.0878637	3564	-0.0261304	2.44249e-15	-0.381822	2875
C2CD2	-1.31326	9.60348e-70	-90.638	676	-1.71596	3.20234e-103	-175.876	400	-0.106146	1.73162e-05	-0.505421	1507	-0.0912072	2.22507e-308	-28.0601	701
C2CD2L	0.577872	1.27607e-24	13.8077	18191	0.783807	6.3558e-38	29.1551	17327	0.0451048	1.03266e-06	0.269999	17111	0.015645	5.10703e-15	0.223596	15253
C2CD3	0.00605689	0.933176	0.000181926	9599	0.218101	0.0162399	0.390273	10353	0.0577753	5.97509e-10	0.532899	18153	0.0423251	2.22507e-308	13.0214	17497
C2CD4A	0.349329	0.000522917	1.14635	15024	1.8769	9.17587e-16	28.2236	17261	0.0221172	0.304518	0.0114211	12489	-0.00325125	0.675382	-0.000554179	7766
C2CD4B	-1.00423	3.80275e-30	-29.5443	1581	-2.07434	1.37074e-30	-61.946	1006	-0.0645702	0.000126311	-0.251731	2257	-0.0370665	1.26343e-13	-0.4781	2689
C2CD4C	-0.190097	0.000331874	-0.661352	5750	-0.297443	0.0691562	-0.345084	5765	-0.0182138	0.00931093	-0.0369923	4652	0.00116975	0.255008	0.000694182	9559
C2CD4D	0.45163	1.01332e-14	6.32022	17209	1.44925	2.00097e-34	48.8378	18157	-0.123995	0.587641	-0.028629	4967	0.0301617	0.601259	0.00666388	10998
C2orf15	0.638679	7.16534e-23	14.1434	18224	0.890495	5.37916e-33	28.7356	17299	0.0402989	0.00356316	0.0986584	15438	0.0338896	6.80564e-11	0.344559	15891
C2orf16	0.00247812	0.928009	8.0409e-05	9473	0.119987	0.176409	0.090408	9234	0.00190619	0.826821	0.000157429	9864	0.00156199	0.674255	0.000267375	9212
C2orf27A	0.424127	1.65923e-06	2.45149	15957	0.986729	7.50624e-17	15.9106	16170	0.0340664	0.00252396	0.0885018	15262	0.0153031	3.16859e-05	0.0688506	13608
C2orf27B	0.172894	4.35337e-06	0.926917	14776	1.22959	6.97725e-17	19.8657	16589	-0.0375759	0.470171	-0.0123153	5982	0.00549348	0.415793	0.00209369	10168
C2orf40	-3.82496	1.28398e-124	-473.879	55	-2.92603	9.30263e-41	-117.133	603	-0.449479	2.22507e-308	-138.283	12	-0.306776	2.22507e-308	-94.3806	9
C2orf42	-0.105456	0.000207294	-0.388439	6212	-0.0877112	0.00425902	-0.207936	6086	-0.00387233	0.577671	-0.000922852	8147	-0.00323117	0.300263	-0.00168828	7327
C2orf43	-0.115323	0.0493672	-0.150677	6944	-0.0222118	0.745158	-0.00283758	7491	-0.0121258	0.417844	-0.00459553	7019	-0.00116448	0.80801	-0.000107812	8228
C2orf44	-0.047692	0.190568	-0.0343359	7782	-0.00275275	0.951746	-5.91264e-05	7744	-0.00999712	0.35092	-0.0045466	7026	-0.00548906	0.192031	-0.00393362	6859
C2orf47	0.160662	1.96374e-05	0.756224	14558	0.229714	4.07462e-08	1.69757	12106	0.0301898	0.00868496	0.0622281	14710	0.0233316	3.88578e-14	0.312889	15748
C2orf48	0.477287	1.44296e-19	8.99244	17691	3.14101	8.63337e-69	213.789	19408	0.0115179	0.714998	0.0016781	10838	0.0183819	0.124957	0.0166032	11907
C2orf49	-0.133969	0.000348822	-0.463185	6063	-0.106313	0.0105695	-0.210069	6081	0.0332404	0.0770259	0.0370086	13970	0.00642133	0.11758	0.0059697	10901
C2orf50	0.352951	6.68054e-07	2.17954	15808	1.92772	7.52157e-29	54.2145	18292	-0.000112676	0.986479	-6.66132e-07	9315	0.00414413	0.280377	0.00228862	10223
[truncated: 17,728 more rows]
